# Supplementary material for: Midgut proteome of an argasid tick, Ornithodoros erraticus: a comparison between unfed and engorged females
Source: Parasit Vectors. 2015 Oct 12;8:525. doi: 10.1186/s13071-015-1148-z (PMC4603979; doi:10.1186/s13071-015-1148-z)
Supplement: Additional file 1: Table S1. — Non-redundant tick proteins identified in the midgut of unfed ticks. (XLSX 78 kb) [file 13071_2015_1148_MOESM1_ESM.xlsx]

## Sheet: Unfed ticks
Supplementary Table 1. Non-redundant tick proteins identified in the midgut of unfed ticks.
1 Fraction S-0 and P-0 are the supernatants and pellets respectively after a centrifugation at 100,000 xg of midgut homogenates from unfed ticks.
2 First figure correspond to fracción S-0 and second figure to fraction P-0.
Experimental group	Fractions1	Database	NCBI ID	UniProt ID	Protein names	Gene names	Organism	Gene ontology (biological process)	Gene ontology (molecular function)	Gene ontology (cellular component)	Score2	Nº significant peptides2	emPAI2	E value	NCBI_EST ID	Description EST
unfed	S-0	Acari_EST	AEW70348.1	G9I552	14-3-3 zeta		Megachile rotundata (alfalfa leafcutting bee)				408	10	2.36	1e-87	gi|156272540	G893P520RN4.T0 Ixodes scapularis Pooled Non-infected Standard Library Ixodes scapularis cDNA, mRNA sequence
unfed	P-0	Acari_EST	XP_002413182.1	B7QCB8	26S proteasome regulatory subunit 7, psd7, putative (Fragment)	IscW_ISCW022113	Ixodes scapularis (Black-legged tick) (Deer tick)			proteasome complex [GO:0000502]	89	2	0.34	9e-79	gi|49572507	EST781288 BEA Rhipicephalus microplus cDNA clone BEAD684, mRNA sequence
unfed	P-0	Acari_EST	XP_003744073.1		39S ribosomal protein L12, mitochondrial-like [Metaseiulus occidentalis]						44	2	0.45	8e-51	gi|116236376	DA_E1224_11H04_TEx2Seq1 Tick SMART cDNA Library Dermacentor andersoni cDNA clone DA_E1224_11H04 5', mRNA sequence
unfed	P-0	Acari_EST	AAG45155.1	Q9GPM1	9.8 kDa basic protein	T146	Amblyomma hebraeum (bont tick)	ATP synthesis coupled proton transport [GO:0015986]; hydrogen ion transmembrane transporter activity [GO:0015078]	hydrogen ion transmembrane transporter activity [GO:0015078]	mitochondrial proton-transporting ATP synthase complex, coupling factor F(o) [GO:0000276]	66	2	0.33	2e-145	gi|156511584	G894P5222RG19.T0 Ixodes scapularis Pooled Non-infected Normalized Library Ixodes scapularis cDNA, mRNA sequence
unfed	P-0	Acari_EST	KFM68970.1	A0A087TV31	Actin-binding LIM protein 1 (Fragment)	X975_03878	Stegodyphus mimosarum	cytoskeleton organization [GO:0007010]	zinc ion binding [GO:0008270]		72	2	0.22	2e-108	gi|156461785	G894P5149RB11.T0 Ixodes scapularis Pooled Non-infected Normalized Library Ixodes scapularis cDNA, mRNA sequence
unfed	S-0	Acari_EST	DAA34381.1	F0J974	Acyl-CoA:acetate/3-ketoacid CoA transferase (Fragment)		Amblyomma variegatum (Tropical bont tick)	CoA-transferase activity [GO:0008410]	CoA-transferase activity [GO:0008410]		51	2	0.26	3e-119	gi|49537585	EST653273 RAA Rhipicephalus appendiculatus cDNA clone RAAAX24 5' end, mRNA sequence
unfed	P-0	Acari_EST	ABI52727.1	Q09JN6	ADP ribosylation factor 79F		Argas monolakensis (Mono lake bird tick)	small GTPase mediated signal transduction [GO:0007264]	GTP binding [GO:0005525]	intracellular [GO:0005622]	156	4	0.57	2e-84	gi|156358027	G894P5121FM17.T0 Ixodes scapularis Pooled Non-infected Normalized Library Ixodes scapularis cDNA, mRNA sequence
unfed	P-0	Acari_EST	EFN79635.1	E2BXE8	AFG3-like protein 2	EAI_04817	Harpegnathos saltator (Jerdon's jumping ant)	metalloendopeptidase activity [GO:0004222]	ATP binding [GO:0005524]; metalloendopeptidase activity [GO:0004222]	membrane [GO:0016020]	111	4	0.51	4e-144	gi|156397487	G894P527RF10.T0 Ixodes scapularis Pooled Non-infected Normalized Library Ixodes scapularis cDNA, mRNA sequence
unfed	S-0	Acari_EST	AIJ27191.1	A0A076N7C5	Alpha-tubulin 1a (Fragment)	TUBA1A	Mytilus galloprovincialis (Mediterranean mussel)	GTPase activity [GO:0003924]; microtubule-based process [GO:0007017]; protein polymerization [GO:0051258]	GTPase activity [GO:0003924]; GTP binding [GO:0005525]; structural constituent of cytoskeleton [GO:0005200]	microtubule [GO:0005874]	125	3	0.38	2e-148	gi|21639443	EST576010 AvSG Amblyomma variegatum cDNA clone AVAAA59 5' end, mRNA sequence
unfed	P-0	Acari_EST	XP_002434645.1	B7PLJ7	Apoptosis inducing factor, putative (EC 1.18.1.3)	IscW_ISCW005255	Ixodes scapularis (Black-legged tick) (Deer tick)	ferredoxin-NAD+ reductase activity [GO:0008860]	ferredoxin-NAD+ reductase activity [GO:0008860]; flavin adenine dinucleotide binding [GO:0050660]		65	2	0.24	9e-17	gi|148320778	OP1M-P1_E02 Ornithodoros parkeri salivary gland OPSG-1 Ornithodoros parkeri cDNA, mRNA sequence
unfed	P-0	Acari_EST	XP_002415504.1	B7QJZ7	ATP synthase gamma subunit, putative (EC 3.6.3.14) (Fragment)	IscW_ISCW023477	Ixodes scapularis (Black-legged tick) (Deer tick)	ATP synthesis coupled proton transport [GO:0015986]; proton-transporting ATPase activity, rotational mechanism [GO:0046961]; proton-transporting ATP synthase activity, rotational mechanism [GO:0046933]	proton-transporting ATPase activity, rotational mechanism [GO:0046961]; proton-transporting ATP synthase activity, rotational mechanism [GO:0046933]	proton-transporting ATP synthase complex, catalytic core F(1) [GO:0045261]	74	2	0.5	1e-64	gi|110086534	ACBH06D02 Amblyomma cajennense tick library Amblyomma cajennense cDNA 5', mRNA sequence
unfed	P-0	Acari_EST	AGM32184.1	R4UJE6	ATP synthase oligomycin sensitivity conferral protein		Coptotermes formosanus (Formosan subterranean termite)	ATP synthesis coupled proton transport [GO:0015986]; proton-transporting ATP synthase activity, rotational mechanism [GO:0046933]	proton-transporting ATP synthase activity, rotational mechanism [GO:0046933]		79	2	0.29	4e-144	gi|156397487	G894P527RF10.T0 Ixodes scapularis Pooled Non-infected Normalized Library Ixodes scapularis cDNA, mRNA sequence
unfed	P-0	Acari_EST	XP_002406715.1	B7PAB8	Calcineurin B, putative (EC 1.6.3.1)	IscW_ISCW017170	Ixodes scapularis (Black-legged tick) (Deer tick)	NAD(P)H oxidase activity [GO:0016174]	calcium ion binding [GO:0005509]; NAD(P)H oxidase activity [GO:0016174]		73	2	0.18	8e-119	gi|49560532	EST769313 BEA Rhipicephalus microplus cDNA clone BEAB918, mRNA sequence
unfed	S-0, P-0	Acari_EST	AEV89764.1	G9C5E5	Catalase (EC 1.11.1.6) (Fragment)		Schistocerca gregaria (Desert locust)	catalase activity [GO:0004096]; hydrogen peroxide catabolic process [GO:0042744]	catalase activity [GO:0004096]; heme binding [GO:0020037]; metal ion binding [GO:0046872]		188_106	3_2	0,5_0,12	5e-155	gi|156258490	G893P52RM23.T0 Ixodes scapularis Pooled Non-infected Standard Library Ixodes scapularis cDNA, mRNA sequence
unfed	P-0	Acari_EST	AEE61962.1	J3JUT5	Cytochrome b-c1 complex subunit Rieske, mitochondrial (EC 1.10.2.2)	YQE_06758	Dendroctonus ponderosae (Mountain pine beetle)	ubiquinol-cytochrome-c reductase activity [GO:0008121]	2 iron, 2 sulfur cluster binding [GO:0051537]; metal ion binding [GO:0046872]; ubiquinol-cytochrome-c reductase activity [GO:0008121]	mitochondrion [GO:0005739]; respiratory chain [GO:0070469]	59	2	0.24	2e-84	gi|156358027	G894P5121FM17.T0 Ixodes scapularis Pooled Non-infected Normalized Library Ixodes scapularis cDNA, mRNA sequence
unfed	S-0	Acari_EST	XP_003743672.1		dehydrogenase/reductase SDR family member 4-like [Metaseiulus occidentalis]						126	2	0.19	1e-102	gi|63515652	F03_ISNUL_P2 nymphal salivary gland cDNA library ISNU Ixodes scapularis cDNA, mRNA sequence
unfed	P-0	Acari_EST	KFM56835.1	A0A087SVE6	Dihydrolipoyllysine-residue succinyltransferase component of 2-oxoglutarate dehydrogenase complex, mitochondrial (Fragment)	X975_26901	Stegodyphus mimosarum	dihydrolipoyllysine-residue succinyltransferase activity [GO:0004149]; tricarboxylic acid cycle [GO:0006099]	dihydrolipoyllysine-residue succinyltransferase activity [GO:0004149]	oxoglutarate dehydrogenase complex [GO:0045252]	66	3	0.34	2e-104	gi|49568713	EST777494 BEA Rhipicephalus microplus cDNA clone BEACK75, mRNA sequence
unfed	S-0	Acari_EST	XP_002399322.1	B7P0P1	DNA topoisomerase 2 (EC 5.99.1.3)	IscW_ISCW016225	Ixodes scapularis (Black-legged tick) (Deer tick)	DNA topoisomerase type II (ATP-hydrolyzing) activity [GO:0003918]; DNA topological change [GO:0006265]; oxidoreductase activity [GO:0016491]	ATP binding [GO:0005524]; DNA binding [GO:0003677]; DNA topoisomerase type II (ATP-hydrolyzing) activity [GO:0003918]; oxidoreductase activity [GO:0016491]		44	2	0.38	4e-103	gi|110084958	ACAH02A03 Amblyomma cajennense tick library Amblyomma cajennense cDNA 5', mRNA sequence
unfed	P-0	Acari_EST	KFM72424.1	A0A087U4Y5	EH domain-containing protein 1 (Fragment)	X975_15944	Stegodyphus mimosarum		calcium ion binding [GO:0005509]		87	2	0.24	5e-122	gi|49557144	EST765925 BEA Rhipicephalus microplus cDNA clone BEAAO96, mRNA sequence
unfed	S-0, P-0	Acari_EST	XP_002412689.1	B7QAW3	Electron transfer flavoprotein, beta subunit, putative	IscW_ISCW012010	Ixodes scapularis (Black-legged tick) (Deer tick)		electron carrier activity [GO:0009055]		79_91	2_3	0,31_0,35	2e-166	gi|156424064	G894P557RD19.T0 Ixodes scapularis Pooled Non-infected Normalized Library Ixodes scapularis cDNA, mRNA sequence
unfed	P-0	Acari_EST	AAL85604.1	Q8T4S0	Elongation factor 2	Ef-2	Aedes aegypti (Yellowfever mosquito) (Culex aegypti)	GTPase activity [GO:0003924]; translation elongation factor activity [GO:0003746]	GTPase activity [GO:0003924]; GTP binding [GO:0005525]; translation elongation factor activity [GO:0003746]		82	2	0.24	3e-149	gi|257167320	E27P4D11F Adult female salivary gland cDNA library RsSGL1 Rhipicephalus sanguineus cDNA, mRNA sequence
unfed	P-0	Acari_EST	XP_002407442.1	B7PV61	Erlin-2, putative (Fragment)	IscW_ISCW007338	Ixodes scapularis (Black-legged tick) (Deer tick)				133	4	0.57	5e-116	gi|49534310	EST649998 RAA Rhipicephalus appendiculatus cDNA clone RAAA351 3' end, mRNA sequence
unfed	S-0	Acari_EST	KFM82398.1	A0A087UYF9	Extracellular domains-containing protein (Fragment)	X975_25899	Stegodyphus mimosarum	cell-matrix adhesion [GO:0007160]			80	3	0.63	0.0	gi|222385622	MPAA418TR B. bovis infected B. microplus Gut 4077 ESTs Rhipicephalus microplus cDNA, mRNA sequence
unfed	S-0	Acari_EST	KDR21348.1	A0A067RE83	F-actin-capping protein subunit beta	L798_03981	Zootermopsis nevadensis (Dampwood termite)	actin cytoskeleton organization [GO:0030036]		F-actin capping protein complex [GO:0008290]; WASH complex [GO:0071203]	69	2	0.22	2e-158	gi|49536223	EST651911 RAA Rhipicephalus appendiculatus cDNA clone RAAAL62 3' end, mRNA sequence
unfed	S-0	Acari_EST	XP_002411057.1	B7Q2W0	Fumarase, putative (EC 4.2.1.2) (Fragment)	IscW_ISCW020593	Ixodes scapularis (Black-legged tick) (Deer tick)	fumarate hydratase activity [GO:0004333]; fumarate metabolic process [GO:0006106]; tricarboxylic acid cycle [GO:0006099]	fumarate hydratase activity [GO:0004333]	tricarboxylic acid cycle enzyme complex [GO:0045239]	104	2	0.22	7e-151	gi|49546663	EST662350 RAB Rhipicephalus appendiculatus cDNA clone RABAV18 5' end, mRNA sequence
unfed	S-0, P-0	Acari_EST	ABA62390.1	Q2XW18	Glutathione peroxidase	PHGPX	Rhipicephalus microplus (Cattle tick) (Boophilus microplus)	glutathione peroxidase activity [GO:0004602]; response to oxidative stress [GO:0006979]	glutathione peroxidase activity [GO:0004602]		98_99	2_2	0,24_0,88	1e-79	gi|156355650	G894P54FH6.T0 Ixodes scapularis Pooled Non-infected Normalized Library Ixodes scapularis cDNA, mRNA sequence
unfed	S-0	Acari_EST	XP_002399673.1	B7PRH6	Glyoxylase, putative (EC 3.1.2.6)	IscW_ISCW019663	Ixodes scapularis (Black-legged tick) (Deer tick)	hydroxyacylglutathione hydrolase activity [GO:0004416]	hydroxyacylglutathione hydrolase activity [GO:0004416]		101	2	0.27	6e-93	gi|148485397	As_0621 Acarus siro cDNA library Acarus siro cDNA, mRNA sequence
unfed	P-0	Acari_EST	XP_002408659.1	B7Q0Z0	GTP-binding ADP-ribosylation factor ARF6, putative	IscW_ISCW009274	Ixodes scapularis (Black-legged tick) (Deer tick)	small GTPase mediated signal transduction [GO:0007264]	GTP binding [GO:0005525]	intracellular [GO:0005622]	130	4	0.71	4e-122	gi|49536249	EST651937 RAA Rhipicephalus appendiculatus cDNA clone RAAAL78 5' end, mRNA sequence
unfed	P-0	Acari_EST	KFM59373.1	A0A087T2N4	Guanine nucleotide-binding protein G(I) subunit alpha (Fragment)	X975_07525	Stegodyphus mimosarum	adenylate cyclase-modulating G-protein coupled receptor signaling pathway [GO:0007188]; GTPase activity [GO:0003924]; signal transducer activity [GO:0004871]	GTPase activity [GO:0003924]; GTP binding [GO:0005525]; signal transducer activity [GO:0004871]		103	2	0.51	2e-123	gi|282180953	CCIN835.b1 CCIN Tetranychus urticae London embryo (L) Tetranychus urticae cDNA clone CCIN835 5', mRNA sequence
unfed	S-0	Acari_EST	AGJ90347.1	M9WB33	Heat shock protein 90		Ornithodoros moubata (Soft tick) (Argasid tick)	protein folding [GO:0006457]; response to stress [GO:0006950]	ATP binding [GO:0005524]		76	2	0.2	2e-140	gi|156384443	G894P518RP3.T0 Ixodes scapularis Pooled Non-infected Normalized Library Ixodes scapularis cDNA, mRNA sequence
unfed	P-0	Acari_EST	XP_002402415.1	B7PSF8	Hemocyte protein-glutamine gamma-glutamyltransferase, putative (EC 2.3.2.13) (Fragment)	IscW_ISCW019478	Ixodes scapularis (Black-legged tick) (Deer tick)	peptide cross-linking [GO:0018149]; protein-glutamine gamma-glutamyltransferase activity [GO:0003810]	metal ion binding [GO:0046872]; protein-glutamine gamma-glutamyltransferase activity [GO:0003810]		95	2	0.37	1e-137	gi|156289194	G893P554RB14.T0 Ixodes scapularis Pooled Non-infected Standard Library Ixodes scapularis cDNA, mRNA sequence
unfed	P-0	Acari_EST	XP_002412751.1	B7QB25	Hexokinase, putative (EC 2.7.1.1) (Fragment)	IscW_ISCW012387	Ixodes scapularis (Black-legged tick) (Deer tick)	glycolytic process [GO:0006096]; hexokinase activity [GO:0004396]	ATP binding [GO:0005524]; hexokinase activity [GO:0004396]		43	2	0.23	2e-143	gi|156353761	G894P53FI14.T0 Ixodes scapularis Pooled Non-infected Normalized Library Ixodes scapularis cDNA, mRNA sequence
unfed	P-0	Acari_EST	XP_001862696.1	B0WZ74	Histone H3c	CpipJ_CPIJ012420	Culex quinquefasciatus (Southern house mosquito) (Culex pungens)		DNA binding [GO:0003677]	nucleosome [GO:0000786]; nucleus [GO:0005634]	241	5	1.56	6e-141	gi|148320887	OPL-P6_A07 Ornithodoros parkeri salivary gland OPSG-1 Ornithodoros parkeri cDNA, mRNA sequence
unfed	P-0	Acari_EST	XP_002430913.1	E0VXR9	Histone H4	Phum_PHUM504010	Pediculus humanus subsp. corporis (Body louse)	nucleosome assembly [GO:0006334]	DNA binding [GO:0003677]	nucleosome [GO:0000786]; nucleus [GO:0005634]	521	9	4.26	9e-49	gi|82846835	EST905457 BEA Rhipicephalus microplus cDNA clone BEAG362, mRNA sequence
unfed	S-0	Acari_EST	XP_002403007.1	B7P2U0	Homocysteine S-methyltransferase, putative (EC 2.1.1.5)	IscW_ISCW001818	Ixodes scapularis (Black-legged tick) (Deer tick)	betaine-homocysteine S-methyltransferase activity [GO:0047150]; methionine biosynthetic process [GO:0009086]; S-adenosylmethionine-homocysteine S-methyltransferase activity [GO:0008898]	betaine-homocysteine S-methyltransferase activity [GO:0047150]; S-adenosylmethionine-homocysteine S-methyltransferase activity [GO:0008898]; zinc ion binding [GO:0008270]	cytoplasm [GO:0005737]	114	2	0.3	7e-70	gi|383286321	ATCLL_P5-915678_052_G08 Antricola delacruzi salivary gland library Adlc_sg1 Antricola delacruzi cDNA, mRNA sequence
unfed	S-0	Acari_EST	XP_002436089.1	B7PQP7	Hydroxyacyl-CoA dehydrogenase, putative (EC 1.1.1.211) (Fragment)	IscW_ISCW005458	Ixodes scapularis (Black-legged tick) (Deer tick)	enoyl-CoA hydratase activity [GO:0004300]; fatty acid beta-oxidation [GO:0006635]; long-chain-3-hydroxyacyl-CoA dehydrogenase activity [GO:0016509]	coenzyme binding [GO:0050662]; enoyl-CoA hydratase activity [GO:0004300]; long-chain-3-hydroxyacyl-CoA dehydrogenase activity [GO:0016509]	mitochondrial fatty acid beta-oxidation multienzyme complex [GO:0016507]	37	2	0.23	9e-169	gi|156263258	G893P58RE14.T0 Ixodes scapularis Pooled Non-infected Standard Library Ixodes scapularis cDNA, mRNA sequence
unfed	P-0	Acari_EST	XP_009023752.1		hypothetical protein HELRODRAFT_193071 [Helobdella robusta]						56	2	0.23	9e-49	gi|82846835	EST905457 BEA Rhipicephalus microplus cDNA clone BEAG362, mRNA sequence
unfed	S-0, P-0	Acari_EST	XP_002403269.1	B7PHM9	Isocitrate dehydrogenase, putative (EC 1.1.1.41) (Fragment)	IscW_ISCW004116	Ixodes scapularis (Black-legged tick) (Deer tick)	isocitrate dehydrogenase (NAD+) activity [GO:0004449]; tricarboxylic acid cycle [GO:0006099]	isocitrate dehydrogenase (NAD+) activity [GO:0004449]; magnesium ion binding [GO:0000287]; NAD binding [GO:0051287]		55_105	2_4	0,22_0,28	2e-157	gi|156319123	G894P592RJ20.T0 Ixodes scapularis Pooled Non-infected Normalized Library Ixodes scapularis cDNA, mRNA sequence
unfed	S-0	Acari_EST	XP_002412871.1	B7QBE5	Lipophorin receptor, putative (EC 1.11.1.8)	IscW_ISCW013475	Ixodes scapularis (Black-legged tick) (Deer tick)	cell-matrix adhesion [GO:0007160]; iodide peroxidase activity [GO:0004447]	calcium ion binding [GO:0005509]; iodide peroxidase activity [GO:0004447]		79	2	0.27	2e-106	gi|156267190	G893P515RJ13.T0 Ixodes scapularis Pooled Non-infected Standard Library Ixodes scapularis cDNA, mRNA sequence
unfed	P-0	Acari_EST	XP_002407507.1	B7PJA8	Long chain fatty acid CoA ligase, putative (EC 6.2.1.3)	IscW_ISCW004612	Ixodes scapularis (Black-legged tick) (Deer tick)	long-chain fatty acid-CoA ligase activity [GO:0004467]	long-chain fatty acid-CoA ligase activity [GO:0004467]		124	2	0.22	1e-142	gi|156269307	G893P517RH19.T0 Ixodes scapularis Pooled Non-infected Standard Library Ixodes scapularis cDNA, mRNA sequence
unfed	S-0	Acari_EST	KFM58675.1	A0A087T0N6	Lysosomal alpha-mannosidase (Fragment)	X975_07310	Stegodyphus mimosarum	alpha-mannosidase activity [GO:0004559]; mannose metabolic process [GO:0006013]	alpha-mannosidase activity [GO:0004559]; carbohydrate binding [GO:0030246]; zinc ion binding [GO:0008270]		78	2	0.19	2e-112	gi|49547267	EST662954 RAB Rhipicephalus appendiculatus cDNA clone RABAZ01 5' end, mRNA sequence
unfed	P-0	Acari_EST	XP_002414188.1	B7QF74	Microsomal glutathione S-transferase, putative (EC 2.5.1.18)	IscW_ISCW012228	Ixodes scapularis (Black-legged tick) (Deer tick)	glutathione transferase activity [GO:0004364]	glutathione transferase activity [GO:0004364]		83	2	0.43	1e-59	gi|110085353	ACAH07G06 Amblyomma cajennense tick library Amblyomma cajennense cDNA 5', mRNA sequence
unfed	P-0	Acari_EST	ABI52804.1	Q09JF9	Mitochondrial associated endoribonuclease MAR1-isochorismatase superfamily		Argas monolakensis (Mono lake bird tick)	catalytic activity [GO:0003824]	catalytic activity [GO:0003824]		101	2	0.22	5e-122	gi|49557144	EST765925 BEA Rhipicephalus microplus cDNA clone BEAAO96, mRNA sequence
unfed	S-0	Acari_EST	DAA34093.1	F0J8Z3	Mitochondrial chaperonin Cpn60/Hsp60p (Fragment)		Amblyomma variegatum (Tropical bont tick)	protein refolding [GO:0042026]	ATP binding [GO:0005524]	cytoplasm [GO:0005737]	268	6	0.78	2e-175	gi|49534386	EST650074 RAA Rhipicephalus appendiculatus cDNA clone RAAA410 3' end, mRNA sequence
unfed	P-0	Acari_EST	ABR23371.1	A6N9N8	Mitochondrial F1F0-ATP synthase subunit c/ATP9/proteolipid		Ornithodoros parkeri (Soft tick) (Argasid tick)	ATP hydrolysis coupled proton transport [GO:0015991]; ATP synthesis coupled proton transport [GO:0015986]; hydrogen ion transmembrane transporter activity [GO:0015078]	hydrogen ion transmembrane transporter activity [GO:0015078]; lipid binding [GO:0008289]	integral component of membrane [GO:0016021]; proton-transporting ATP synthase complex, coupling factor F(o) [GO:0045263]	54	2	0.33	1e-79	gi|156355650	G894P54FH6.T0 Ixodes scapularis Pooled Non-infected Normalized Library Ixodes scapularis cDNA, mRNA sequence
unfed	P-0	Acari_EST	KFM62700.1	A0A087TC61	Moesin/ezrin/radixin-like protein (Fragment)	X975_05392	Stegodyphus mimosarum			cytoplasm [GO:0005737]; extrinsic component of membrane [GO:0019898]	55	2	0.23	2e-33	gi|49553549	EST762330 BEA Rhipicephalus microplus cDNA clone BEAA337, mRNA sequence
unfed	S-0	Acari_EST	KFM63862.1	A0A087TFH3	Myosin regulatory light chain 2 (Fragment)	X975_00883	Stegodyphus mimosarum		calcium ion binding [GO:0005509]		48	3	0.4	2e-72	gi|156261970	G893P57FI21.T0 Ixodes scapularis Pooled Non-infected Standard Library Ixodes scapularis cDNA, mRNA sequence
unfed	S-0	Acari_EST	XP_005531938.1		N-acetylgalactosamine-6-sulfatase [Pseudopodoces humilis]		pajaro				60	2	0.23	5e-80	gi|156345054	G894P5115RF24.T0 Ixodes scapularis Pooled Non-infected Normalized Library Ixodes scapularis cDNA, mRNA sequence
unfed	P-0	Acari_EST	EGI63540.1	F4WQE0	NADH dehydrogenase [ubiquinone] iron-sulfur protein 7, mitochondrial	G5I_08058	Acromyrmex echinatior (Panamanian leafcutter ant) (Acromyrmex octospinosus echinatior)	NADH dehydrogenase (ubiquinone) activity [GO:0008137]	4 iron, 4 sulfur cluster binding [GO:0051539]; metal ion binding [GO:0046872]; NADH dehydrogenase (ubiquinone) activity [GO:0008137]; quinone binding [GO:0048038]		105	2	0.2	2e-87	gi|49566463	EST775244 BEA Rhipicephalus microplus cDNA clone BEAC752, mRNA sequence
unfed	S-0	Acari_EST	XP_002408171.1	B7PBH7	NADH-ubiquinone reductase, putative (EC 1.6.5.3)	IscW_ISCW003299	Ixodes scapularis (Black-legged tick) (Deer tick)	ATP synthesis coupled electron transport [GO:0042773]; NADH dehydrogenase (ubiquinone) activity [GO:0008137]	electron carrier activity [GO:0009055]; iron-sulfur cluster binding [GO:0051536]; NADH dehydrogenase (ubiquinone) activity [GO:0008137]	membrane [GO:0016020]	124	2	0.22	9e-109	gi|282168060	CCIN2376.g1 CCIN Tetranychus urticae London embryo (L) Tetranychus urticae cDNA clone CCIN2376 3', mRNA sequence
unfed	P-0	Acari_EST	XP_002407922.1	B7PVG5	Obg-like ATPase 1	IscW_ISCW007252	Ixodes scapularis (Black-legged tick) (Deer tick)	ATPase activity [GO:0016887]	ATPase activity [GO:0016887]; ATP binding [GO:0005524]; GTP binding [GO:0005525]; ribosomal large subunit binding [GO:0043023]; ribosome binding [GO:0043022]	cytoplasm [GO:0005737]	113	2	0.22	8e-148	gi|156305056	G894P577RJ14.T0 Ixodes scapularis Pooled Non-infected Normalized Library Ixodes scapularis cDNA, mRNA sequence
unfed	P-0	Acari_EST	CDQ84911.1	A0A060XZL2	Oncorhynchus mykiss genomic scaffold, scaffold_2323 (Fragment)	GSONMT00013545001	Oncorhynchus mykiss (Rainbow trout) (Salmo gairdneri)	microtubule-based process [GO:0007017]	GTP binding [GO:0005525]; structural constituent of cytoskeleton [GO:0005200]	microtubule [GO:0005874]	1032	10	2.74	1e-123	gi|282178523	CCIN3700.b1 CCIN Tetranychus urticae London embryo (L) Tetranychus urticae cDNA clone CCIN3700 5', mRNA sequence
unfed	P-0	Acari_EST	XP_002407164.1	B7P591	Phosphoribosylamidoimidazole-succinocarboxamide synthase, putative (EC 4.1.1.21) (EC 6.3.2.6) (Fragment)	IscW_ISCW015611	Ixodes scapularis (Black-legged tick) (Deer tick)	'de novo' IMP biosynthetic process [GO:0006189]; phosphoribosylaminoimidazole carboxylase activity [GO:0004638]; phosphoribosylaminoimidazolesuccinocarboxamide synthase activity [GO:0004639]	ATP binding [GO:0005524]; phosphoribosylaminoimidazole carboxylase activity [GO:0004638]; phosphoribosylaminoimidazolesuccinocarboxamide synthase activity [GO:0004639]		54	2	0.21	8e-143	gi|49542526	EST658213 RAA Rhipicephalus appendiculatus cDNA clone RAABX19 3' end, mRNA sequence
unfed	S-0, P-0	Acari_EST	XP_007545871.1		polyubiquitin-B isoform X2 [Poecilia formosa]						269_452	5_6	0,99_1,23	8e-127	gi|282246384	CCZB15486.b1 CCZB Tetranychus urticae London adult normalized Tetranychus urticae cDNA clone CCZB15486 5', mRNA sequence
unfed	P-0	Acari_EST	XP_001640014.1	A7RKR4	Predicted protein	v1g179073	Nematostella vectensis (Starlet sea anemone)	aconitate hydratase activity [GO:0003994]; tricarboxylic acid cycle [GO:0006099]	4 iron, 4 sulfur cluster binding [GO:0051539]; aconitate hydratase activity [GO:0003994]		92	3	0.37	2e-122	gi|156513272	G894P5219RG20.T0 Ixodes scapularis Pooled Non-infected Normalized Library Ixodes scapularis cDNA, mRNA sequence
unfed	P-0	Acari_EST	XP_794927.3		pre-mRNA-processing-splicing factor 8-like [Strongylocentrotus purpuratus]						67	2	0.23	2e-81	gi|110887522	AMFL-P18_H05 Adult Argas monolakensis salivary gland library AMSG2-Fed Argas monolakensis cDNA, mRNA sequence
unfed	P-0	Acari_EST	XP_973998.2		probable dolichol-phosphate mannosyltransferase [Tribolium castaneum]						106	3	0.31	5e-140	gi|82835109	EST893731 BEA Rhipicephalus microplus cDNA clone BEAE642, mRNA sequence
unfed	S-0	Acari_EST	XP_002411749.1	B7Q5F6	Proteasome subunit alpha type (EC 3.4.25.1)	IscW_ISCW021572	Ixodes scapularis (Black-legged tick) (Deer tick)	threonine-type endopeptidase activity [GO:0004298]; ubiquitin-dependent protein catabolic process [GO:0006511]	threonine-type endopeptidase activity [GO:0004298]	cytoplasm [GO:0005737]; nucleus [GO:0005634]; proteasome core complex, alpha-subunit complex [GO:0019773]	96	4	0.51	3e-156	gi|49554555	EST763336 BEA Rhipicephalus microplus cDNA clone BEAA930, mRNA sequence
unfed	S-0	Acari_EST	XP_002435379.1	B7PNN1	Proteasome subunit alpha type (EC 3.4.25.1)	IscW_ISCW005463	Ixodes scapularis (Black-legged tick) (Deer tick)	threonine-type endopeptidase activity [GO:0004298]; ubiquitin-dependent protein catabolic process [GO:0006511]	threonine-type endopeptidase activity [GO:0004298]	cytoplasm [GO:0005737]; nucleus [GO:0005634]; proteasome core complex, alpha-subunit complex [GO:0019773]	82	2	0.38	2e-88	gi|110085514	ACAH11A11 Amblyomma cajennense tick library Amblyomma cajennense cDNA 5', mRNA sequence
unfed	S-0	Acari_EST	KFM76437.1	A0A087UGE8	Proteasome subunit alpha type-2 (Fragment)	X975_14477	Stegodyphus mimosarum	threonine-type endopeptidase activity [GO:0004298]; ubiquitin-dependent protein catabolic process [GO:0006511]	threonine-type endopeptidase activity [GO:0004298]	proteasome core complex, alpha-subunit complex [GO:0019773]	172	3	0.52	3e-142	gi|49561513	EST770294 BEA Rhipicephalus microplus cDNA clone BEABE89, mRNA sequence
unfed	S-0	Acari_EST	KFM57219.1	A0A087SWI0	Proteasome subunit alpha type-4 (Fragment)	X975_11816	Stegodyphus mimosarum	threonine-type endopeptidase activity [GO:0004298]; ubiquitin-dependent protein catabolic process [GO:0006511]	threonine-type endopeptidase activity [GO:0004298]	proteasome core complex, alpha-subunit complex [GO:0019773]	82	3	0.36	3e-47	gi|156423122	G894P554RO8.T0 Ixodes scapularis Pooled Non-infected Normalized Library Ixodes scapularis cDNA, mRNA sequence
unfed	P-0	Acari_EST	KFM79307.1	A0A087UPL8	Protein transport protein Sec61 subunit alpha isoform 2 (Fragment)	X975_04762	Stegodyphus mimosarum	protein transport [GO:0015031]		membrane [GO:0016020]	149	7	1.06	3e-180	gi|156263960	G893P510RD16.T0 Ixodes scapularis Pooled Non-infected Standard Library Ixodes scapularis cDNA, mRNA sequence
unfed	S-0	Acari_EST	KFM67835.1	A0A087TRU6	Purine nucleoside phosphorylase (Fragment)	X975_04548	Stegodyphus mimosarum	nucleoside metabolic process [GO:0009116]; purine-nucleoside phosphorylase activity [GO:0004731]	purine-nucleoside phosphorylase activity [GO:0004731]		59	2	0.28	8e-56	gi|63520390	A12_13_02 Adult female salivary gland cDNA library IS18-24 Ixodes scapularis cDNA, mRNA sequence
unfed	P-0	Acari_EST	KFM80225.1	A0A087US86	Ras-related protein Rap-1b (Fragment)	X975_01785	Stegodyphus mimosarum	GTPase activity [GO:0003924]; intracellular protein transport [GO:0006886]; nucleocytoplasmic transport [GO:0006913]; small GTPase mediated signal transduction [GO:0007264]	GTPase activity [GO:0003924]; GTP binding [GO:0005525]	intracellular [GO:0005622]; membrane [GO:0016020]	215	7	1.51	7e-117	gi|282193848	CCZA2641.b1 CCZA Tetranychus urticae London larvae normalized Tetranychus urticae cDNA clone CCZA2641 5', mRNA sequence
unfed	P-0	Acari_EST	XP_002434427.1	B7PKX9	RAS-related protein, putative (EC 3.1.4.12)	IscW_ISCW018962	Ixodes scapularis (Black-legged tick) (Deer tick)	protein transport [GO:0015031]; small GTPase mediated signal transduction [GO:0007264]; sphingomyelin phosphodiesterase activity [GO:0004767]	GTP binding [GO:0005525]; sphingomyelin phosphodiesterase activity [GO:0004767]		122	4	0.78	2e-144	gi|156271866	G893P523RO15.T0 Ixodes scapularis Pooled Non-infected Standard Library Ixodes scapularis cDNA, mRNA sequence
unfed	P-0	Acari_EST	ABD98762.1	Q1W2A3	ribosomal protein 49		Graphocephala atropunctata	translation [GO:0006412]	structural constituent of ribosome [GO:0003735]	ribosome [GO:0005840]	121	4	1.9	9e-59	gi|110085156	ACAH04D04 Amblyomma cajennense tick library Amblyomma cajennense cDNA 5', mRNA sequence
unfed	S-0	Acari_EST	XP_002409414.1	Q4PM27	Ribosomal protein L11 (Ribosomal protein L11, putative)	IscW_ISCW000476	Ixodes scapularis (Black-legged tick) (Deer tick)	translation [GO:0006412]	structural constituent of ribosome [GO:0003735]	ribosome [GO:0005840]	54	2	0.29	9e-117	gi|162788996	F05_DVMGL_P10 Adult Dermacentor variabilis 6 day fed midgut library (DVM) Dermacentor variabilis cDNA, mRNA sequence
unfed	P-0	Acari_EST	XP_002436282.1	B7PR90	Ribosomal protein L13A, putative	IscW_ISCW019130	Ixodes scapularis (Black-legged tick) (Deer tick)	translation [GO:0006412]	structural constituent of ribosome [GO:0003735]	large ribosomal subunit [GO:0015934]	87	2	0.82	5e-16	gi|170320781	OCL-PLATE02_C07 Ornithodoros coriaceus salivary gland OCSG-1 Ornithodoros coriaceus cDNA, mRNA sequence
unfed	P-0	Acari_EST	AAY66948.1	Q4PM17	Ribosomal protein L35a		Ixodes scapularis (Black-legged tick) (Deer tick)	translation [GO:0006412]	structural constituent of ribosome [GO:0003735]	ribosome [GO:0005840]	110	5	1.47	7e-81	gi|148321446	OPS-P10_E04 Ornithodoros parkeri salivary gland OPSG-1 Ornithodoros parkeri cDNA, mRNA sequence
unfed	P-0	Acari_EST	XP_002435177.1	B7PN29	Steroid membrane receptor Hpr6.6/25-Dx, putative (EC 1.3.1.74)	IscW_ISCW018528	Ixodes scapularis (Black-legged tick) (Deer tick)	2-alkenal reductase [NAD(P)] activity [GO:0032440]	2-alkenal reductase [NAD(P)] activity [GO:0032440]; heme binding [GO:0020037]		68	3	0.37	4e-88	gi|49567842	EST776623 BEA Rhipicephalus microplus cDNA clone BEACF67, mRNA sequence
unfed	P-0	Acari_EST	XP_002411799.1	B7Q5P1	Succinyl-CoA synthetase, beta subunit, putative (EC 6.2.1.5) (Fragment)	IscW_ISCW011750	Ixodes scapularis (Black-legged tick) (Deer tick)	succinate-CoA ligase (ADP-forming) activity [GO:0004775]	ATP binding [GO:0005524]; succinate-CoA ligase (ADP-forming) activity [GO:0004775]		51	3	0.39	2e-180	gi|156473754	G894P5166RK17.T0 Ixodes scapularis Pooled Non-infected Normalized Library Ixodes scapularis cDNA, mRNA sequence
unfed	P-0	Acari_EST	XP_002401577.1	B7PGX4	Synaptic vesicle-associated integral membrane protein, putative (Fragment)	IscW_ISCW003940	Ixodes scapularis (Black-legged tick) (Deer tick)	vesicle-mediated transport [GO:0016192]		integral component of membrane [GO:0016021]	137	4	0.65	4e-58	gi|156335790	G894P5108RA14.T0 Ixodes scapularis Pooled Non-infected Normalized Library Ixodes scapularis cDNA, mRNA sequence
unfed	S-0	Acari_EST	DAA34136.1	F0J9D2	Translational elongation factor-2 (Fragment)		Amblyomma variegatum (Tropical bont tick)	GTPase activity [GO:0003924]; translation elongation factor activity [GO:0003746]	GTPase activity [GO:0003924]; GTP binding [GO:0005525]; translation elongation factor activity [GO:0003746]		74	2	0.23	2e-147	gi|156437576	G894P5135RN16.T0 Ixodes scapularis Pooled Non-infected Normalized Library Ixodes scapularis cDNA, mRNA sequence
unfed	P-0	Acari_EST	AEE62757.1	J3JX27	Uncharacterized protein		Dendroctonus ponderosae (Mountain pine beetle)	transferase activity, transferring glycosyl groups [GO:0016757]	transferase activity, transferring glycosyl groups [GO:0016757]		74	2	0.27	1e-71	gi|110889659	AMUFL-P13_F02 Adult Argas monolakensis salivary gland library AMSG1-Unfed Argas monolakensis cDNA, mRNA sequence
unfed	P-0	Acari_EST	EFX80837.1	E9GIS9	uncharacterized protein	DAPPUDRAFT_303819	Daphnia pulex (Water flea)				57	2	0.2	4e-155	gi|49534760	EST650448 RAA Rhipicephalus appendiculatus cDNA clone RAAA617 3' end, mRNA sequence
unfed	P-0	Acari_EST	ELU02811.1	R7U9J3	Uncharacterized protein	CAPTEDRAFT_227582	Capitella teleta (Polychaete worm)	protein transport [GO:0015031]; small GTPase mediated signal transduction [GO:0007264]	GTP binding [GO:0005525]		100	2	0.25	5e-143	gi|110888586	AMFMP8_C06 Adult Argas monolakensis salivary gland library AMSG2-Fed Argas monolakensis cDNA, mRNA sequence
unfed	P-0	Acari_EST	ELU12634.1	R7V276	Uncharacterized protein	CAPTEDRAFT_166615	Capitella teleta (Polychaete worm)	mitochondrial transport [GO:0006839]		integral component of membrane [GO:0016021]; mitochondrial membrane [GO:0031966]	218	7	1.31	3e-50	gi|29779519	jnn611G06.r op Ornithodoros porcinus porcinus cDNA 3', mRNA sequence
unfed	P-0	Acari_EST	XP_002414884.1	B7QI77	uncharacterized protein	IscW_ISCW013703	Ixodes scapularis (Black-legged tick) (Deer tick)				71	2	0.21	1e-90	gi|156444966	G894P5144RJ13.T0 Ixodes scapularis Pooled Non-infected Normalized Library Ixodes scapularis cDNA, mRNA sequence
unfed	P-0	Acari_EST	XP_002591311.1	C3ZJI0	uncharacterized protein	BRAFLDRAFT_76762	Branchiostoma floridae (Florida lancelet) (Amphioxus)	serine-type peptidase activity [GO:0008236]; signal peptide processing [GO:0006465]	serine-type peptidase activity [GO:0008236]	integral component of membrane [GO:0016021]	146	6	0.77	3e-100	gi|563479051	FY998683 Salivary gland cDNA library of Ornithodoros moubata Ornithodoros moubata cDNA clone om226, mRNA sequence
unfed	P-0	Acari_EST	XP_002607868.1	C3Y7Q0	uncharacterized protein	BRAFLDRAFT_259692	Branchiostoma floridae (Florida lancelet) (Amphioxus)	deoxyribonucleotide catabolic process [GO:0009264]; deoxyribose-phosphate aldolase activity [GO:0004139]	deoxyribose-phosphate aldolase activity [GO:0004139]	cytoplasm [GO:0005737]	82	2	0.23	2e-76	gi|110887826	AMFMP8_A06 Adult Argas monolakensis salivary gland library AMSG2-Fed Argas monolakensis cDNA, mRNA sequence
unfed	S-0	Acari_EST	EHJ72366.1	G6D2B9	Uncharacterized protein	KGM_16016	Danaus plexippus (Monarch butterfly)	aconitate hydratase activity [GO:0003994]; tricarboxylic acid cycle [GO:0006099]	4 iron, 4 sulfur cluster binding [GO:0051539]; aconitate hydratase activity [GO:0003994]		81	3	0.38	3e-73	gi|49564015	EST772796 BEA Rhipicephalus microplus cDNA clone BEABT43, mRNA sequence
unfed	P-0	Acari_EST	EFZ14183.1	E9IZ29	uncharacterized protein (Fragment)	SINV_06190	Solenopsis invicta (Red imported fire ant) (Solenopsis wagneri)	calcium-transporting ATPase activity [GO:0005388]	ATP binding [GO:0005524]; calcium-transporting ATPase activity [GO:0005388]	integral component of membrane [GO:0016021]	187	5	0.6	4e-155	gi|82832062	EST890684 BEA Rhipicephalus microplus cDNA clone BEADO38, mRNA sequence
unfed	P-0	Acari_EST	XP_002404372.1	B7PI43	uncharacterized protein (Fragment)	IscW_ISCW004329	Ixodes scapularis (Black-legged tick) (Deer tick)			membrane [GO:0016020]	68	2	0.25	2e-163	gi|222376813	MPAAC49TR B. bovis infected B. microplus Gut 4077 ESTs Rhipicephalus microplus cDNA, mRNA sequence
unfed	S-0	Acari_EST	EFX61261.1	E9I420	uncharacterized protein (Fragment)	DAPPUDRAFT_70042	Daphnia pulex (Water flea)	biotin carboxylase activity [GO:0004075]; gluconeogenesis [GO:0006094]; pyruvate carboxylase activity [GO:0004736]	ATP binding [GO:0005524]; biotin carboxylase activity [GO:0004075]; DNA binding [GO:0003677]; pyruvate carboxylase activity [GO:0004736]		52	2	0.34	3e-93	gi|84116530	DF1518 Dermatophagoides farinae cDNA library Dermatophagoides farinae cDNA, mRNA sequence
unfed	S-0	Acari_EST	EFZ14510.1	E9IY49	uncharacterized protein (Fragment)	SINV_15432	Solenopsis invicta (Red imported fire ant) (Solenopsis wagneri)	small GTPase mediated signal transduction [GO:0007264]	GTP binding [GO:0005525]	intracellular [GO:0005622]	105	2	0.25	9e-79	gi|49572507	EST781288 BEA Rhipicephalus microplus cDNA clone BEAD684, mRNA sequence
unfed	P-0	Acari_EST	XP_003367920.1	E5T3E1	Vacuolar ATP synthase catalytic subunit A (Fragment)	Tsp_13756	Trichinella spiralis (Trichina worm)	ATP hydrolysis coupled proton transport [GO:0015991]; hydrolase activity, acting on acid anhydrides, catalyzing transmembrane movement of substances [GO:0016820]	ATP binding [GO:0005524]; hydrolase activity, acting on acid anhydrides, catalyzing transmembrane movement of substances [GO:0016820]	proton-transporting two-sector ATPase complex, catalytic domain [GO:0033178]	45	2	0.23	4e-88	gi|49567842	EST776623 BEA Rhipicephalus microplus cDNA clone BEACF67, mRNA sequence
unfed	P-0	Acari_EST	XP_002399456.1	B7P7Q6	Vacuolar protein-sorting-associated protein, putative	IscW_ISCW002576	Ixodes scapularis (Black-legged tick) (Deer tick)				40	2	0.25	2e-70	gi|156351705	G894P5119RD3.T0 Ixodes scapularis Pooled Non-infected Normalized Library Ixodes scapularis cDNA, mRNA sequence
unfed	P-0	NCBInr	gi|241168808	B7PCU5	2-oxoglutarate dehydrogenase, putative (EC 1.2.4.2)	IscW_ISCW003165	Ixodes scapularis (Black-legged tick) (Deer tick)	oxoglutarate dehydrogenase (succinyl-transferring) activity [GO:0004591]; tricarboxylic acid cycle [GO:0006099]	oxoglutarate dehydrogenase (succinyl-transferring) activity [GO:0004591]; thiamine pyrophosphate binding [GO:0030976]		75	2	0.07
unfed	S-0	NCBInr	gi|390337218		3-oxoacyl-[acyl-carrier-protein] reductase FabG-like [Strongylocentrotus purpuratus]						81	2	0.21
unfed	P-0	NCBInr	gi|509391744	R9TE18	40S ribosomal protein S7		Acartia pacifica (Copepod)	translation [GO:0006412]	structural constituent of ribosome [GO:0003735]	ribosome [GO:0005840]	47	2	0.32
unfed	S-0, P-0	NCBInr	gi|8484	P32100	60S ribosomal protein L7	RpL7 CG4897	Drosophila melanogaster (Fruit fly)	centrosome duplication [GO:0051298]; mitotic spindle elongation [GO:0000022]; mitotic spindle organization [GO:0007052]; pupariation [GO:0035073]	RNA binding [GO:0003723]; structural constituent of ribosome [GO:0003735]	ribosome [GO:0005840]	79_113	2_7	0,25_1,18
unfed	S-0	NCBInr	gi|157123034	Q16W18	AAEL009370-PA	AAEL009370	Aedes aegypti (Yellowfever mosquito) (Culex aegypti)				149	2	0.23
unfed	P-0	NCBInr	gi|157132899	Q16LR5	AAEL012552-PA	AAEL012552	Aedes aegypti (Yellowfever mosquito) (Culex aegypti)	ATP synthesis coupled electron transport [GO:0042773]; NADH dehydrogenase (ubiquinone) activity [GO:0008137]	electron carrier activity [GO:0009055]; iron-sulfur cluster binding [GO:0051536]; NADH dehydrogenase (ubiquinone) activity [GO:0008137]	membrane [GO:0016020]	147	3	0.13
unfed	P-0	NCBInr	gi|241841429	B7QJI4	Acetyl-CoA hydrolase, putative (EC 3.1.2.1)	IscW_ISCW023591	Ixodes scapularis (Black-legged tick) (Deer tick)	acetyl-CoA hydrolase activity [GO:0003986]; acetyl-CoA metabolic process [GO:0006084]	acetyl-CoA hydrolase activity [GO:0003986]		62	2	0.13
unfed	S-0, P-0	NCBInr	gi|67782283	Q4PKE5	Actin 5	act-5	Aedes aegypti (Yellowfever mosquito) (Culex aegypti)		ATP binding [GO:0005524]	cytoplasm [GO:0005737]; cytoskeleton [GO:0005856]	532_1954	11_11	1,88_5,47
unfed	P-0	NCBInr	gi|45361511	Q6P378	Actin, cytoplasmic 2 (Actin, cytoplasmic, type 5) (Gamma-actin) [Cleaved into: Actin, cytoplasmic 2, N-terminally processed]	actg1	Xenopus tropicalis (Western clawed frog) (Silurana tropicalis)		ATP binding [GO:0005524]	cytoplasm [GO:0005737]; cytoskeleton [GO:0005856]	569_997	13_16	3,54_4,28
unfed	P-0	NCBInr	gi|391337504		arginine--tRNA ligase, cytoplasmic-like [Metaseiulus occidentalis]						56	2	0.09
unfed	P-0	NCBInr	gi|241567448	B7PSE1	Aspartate/glutamate carrier protein, putative	IscW_ISCW007479	Ixodes scapularis (Black-legged tick) (Deer tick)	transmembrane transport [GO:0055085]	calcium ion binding [GO:0005509]	integral component of membrane [GO:0016021]	103	3	0.15
unfed	P-0	NCBInr	gi|241631855	B7Q203	ATPase, putative (EC 3.6.4.3)	IscW_ISCW009180	Ixodes scapularis (Black-legged tick) (Deer tick)	metalloendopeptidase activity [GO:0004222]; microtubule-severing ATPase activity [GO:0008568]	ATP binding [GO:0005524]; metalloendopeptidase activity [GO:0004222]; microtubule-severing ATPase activity [GO:0008568]		78	3	0.26
unfed	S-0	NCBInr	gi|241642277	B7PW84	Beta-galactosidase (EC 3.2.1.23)	IscW_ISCW019676	Ixodes scapularis (Black-legged tick) (Deer tick)	beta-galactosidase activity [GO:0004565]; carbohydrate metabolic process [GO:0005975]	beta-galactosidase activity [GO:0004565]		63	2	0.15
unfed	P-0	NCBInr	gi|48096761		calcium-binding protein p22 [Apis mellifera]						66	2	0.33
unfed	P-0	NCBInr	gi|241680652	B7Q4N0	Cargo transport protein EMP24, putative	IscW_ISCW011849	Ixodes scapularis (Black-legged tick) (Deer tick)	transport [GO:0006810]		integral component of membrane [GO:0016021]	66	2	0.22
unfed	P-0	NCBInr	gi|321473349	E9G886	cGMP-dependent protein kinase (EC 2.7.11.12)	DAPPUDRAFT_194528	Daphnia pulex (Water flea)	cGMP-dependent protein kinase activity [GO:0004692]	ATP binding [GO:0005524]; cGMP binding [GO:0030553]; cGMP-dependent protein kinase activity [GO:0004692]		72	2	0.08
unfed	P-0	NCBInr	gi|172051202	B2D2D5	Cytochrome c oxidase subunit Va (Fragment)		Ornithodoros coriaceus (Soft tick) (Argasid tick)	cytochrome-c oxidase activity [GO:0004129]	cytochrome-c oxidase activity [GO:0004129]	mitochondrial inner membrane [GO:0005743]	74	4	1.02
unfed	S-0	NCBInr	gi|241392410	B7PK61	Dihydroorotase, putative (EC 3.5.2.2) (Fragment)	IscW_ISCW017775	Ixodes scapularis (Black-legged tick) (Deer tick)	dihydropyrimidinase activity [GO:0004157]	dihydropyrimidinase activity [GO:0004157]		77	2	0.11
unfed	S-0	NCBInr	gi|391345811		dihydropyrimidinase-related protein 2-like [Metaseiulus occidentalis]						92	2	0.1
unfed	P-0	NCBInr	gi|241171513	B7PD76	Erythrocyte band 7 integral membrane protein, putative (Fragment)	IscW_ISCW002156	Ixodes scapularis (Black-legged tick) (Deer tick)			membrane [GO:0016020]	63	3	0.37
unfed	P-0	NCBInr	gi|157541	P16378	G protein alpha o subunit (Guanine nucleotide-binding protein G(o) subunit alpha 47A)	Galphao G-oa47A G-oalpha47A CG2204	Drosophila melanogaster (Fruit fly)	adenylate cyclase-modulating G-protein coupled receptor signaling pathway [GO:0007188]; asymmetric cell division [GO:0008356]; axon ensheathment in central nervous system [GO:0032291]; behavioral response to starvation [GO:0042595]; calcium-mediated signaling [GO:0019722]; cell adhesion involved in heart morphogenesis [GO:0061343]; cortical actin cytoskeleton organization [GO:0030866]; establishm…	G-protein beta/gamma-subunit complex binding [GO:0031683]; G-protein coupled receptor binding [GO:0001664]; GTPase activity [GO:0003924]; GTP binding [GO:0005525]; metal ion binding [GO:0046872]; signal transducer activity [GO:0004871]	plasma membrane [GO:0005886]	81	2	0.17
unfed	S-0	NCBInr	gi|241273677	B7PIZ1	GDI-1 GDP dissociation inhibitor, putative (Fragment)	IscW_ISCW017892	Ixodes scapularis (Black-legged tick) (Deer tick)	protein transport [GO:0015031]; Rab GDP-dissociation inhibitor activity [GO:0005093]	Rab GDP-dissociation inhibitor activity [GO:0005093]		113	2	0.13
unfed	S-0	NCBInr	gi|194896387	B3NXU5	GG19604	Dere\GG19604 Dere_GG19604 GG19604	Drosophila erecta (Fruit fly)	fumarate hydratase activity [GO:0004333]; fumarate metabolic process [GO:0006106]; tricarboxylic acid cycle [GO:0006099]	fumarate hydratase activity [GO:0004333]	tricarboxylic acid cycle enzyme complex [GO:0045239]	42	2	0.13
unfed	S-0	NCBInr	gi|195389915	B4LZJ8	GJ23253	Dvir\GJ23253 Dvir_GJ23253 GJ23253	Drosophila virilis (Fruit fly)	folic acid-containing compound biosynthetic process [GO:0009396]; formate-tetrahydrofolate ligase activity [GO:0004329]; methylenetetrahydrofolate dehydrogenase (NADP+) activity [GO:0004488]	ATP binding [GO:0005524]; formate-tetrahydrofolate ligase activity [GO:0004329]; methylenetetrahydrofolate dehydrogenase (NADP+) activity [GO:0004488]		72	2	0.07
unfed	P-0	NCBInr	gi|195444264	B4NAG0	GK11711	Dwil\GK11711 Dwil_GK11711 GK11711	Drosophila willistoni (Fruit fly)	peptidase activity [GO:0008233]; signal peptide processing [GO:0006465]	peptidase activity [GO:0008233]	integral component of membrane [GO:0016021]; signal peptidase complex [GO:0005787]	61	2	0.36
unfed	P-0	NCBInr	gi|241999132	B7PG87	Glycine/serine hydroxymethyltransferase, putative (EC 2.1.2.1) (Fragment)	IscW_ISCW017568	Ixodes scapularis (Black-legged tick) (Deer tick)	glycine hydroxymethyltransferase activity [GO:0004372]; glycine metabolic process [GO:0006544]; L-serine metabolic process [GO:0006563]; methyltransferase activity [GO:0008168]	glycine hydroxymethyltransferase activity [GO:0004372]; methyltransferase activity [GO:0008168]; pyridoxal phosphate binding [GO:0030170]		66	2	0.13
unfed	P-0	NCBInr	gi|383848513		heat shock 70 kDa protein cognate 3-like [Megachile rotundata]						459	10	0.44
unfed	P-0	NCBInr	gi|291244734		hypothetical protein [Saccoglossus kowalevskii]						70	2	0.26
unfed	P-0	NCBInr	gi|241999170	B7PGA6	Kettin, putative	IscW_ISCW017764	Ixodes scapularis (Black-legged tick) (Deer tick)				66	2	0.01
unfed	S-0	NCBInr	gi|256709135	C8CLS3	Large subunit ribosomal protein 2 (Fragment)	rpl-2	Koerneria sudhausi	translation [GO:0006412]	structural constituent of ribosome [GO:0003735]	ribosome [GO:0005840]	65	2	0.25
unfed	P-0	NCBInr	gi|305671208	K9JFP2	Misexpression suppressor of KSR		Haemaphysalis longicornis (Bush tick)				61	4	0.33
unfed	P-0	NCBInr	gi|325303336		mitochondrial phosphate carrier protein [Amblyomma variegatum]						157	3	0.42
unfed	S-0, P-0	NCBInr	gi|307141004	K7N8M7	Myosin alkali light chain protein		Haemaphysalis longicornis (Bush tick)		calcium ion binding [GO:0005509]		78_80	2_2	0,41_0,37
unfed	P-0	NCBInr	gi|241172925	B7PDF7	Na+/K+ ATPase, beta subunit, putative	IscW_ISCW016921	Ixodes scapularis (Black-legged tick) (Deer tick)	potassium ion transport [GO:0006813]; sodium ion transport [GO:0006814]		sodium:potassium-exchanging ATPase complex [GO:0005890]	56	2	0.19
unfed	P-0	NCBInr	gi|242001646	B7PNX4	NADH:ubiquinone oxidoreductase, NDUFV1/51kDa subunit, putative (EC 1.6.99.3)	IscW_ISCW005985	Ixodes scapularis (Black-legged tick) (Deer tick)	NADH dehydrogenase (ubiquinone) activity [GO:0008137]	4 iron, 4 sulfur cluster binding [GO:0051539]; FMN binding [GO:0010181]; NAD binding [GO:0051287]; NADH dehydrogenase (ubiquinone) activity [GO:0008137]		98	2	0.13
unfed	P-0	NCBInr	gi|436307	Q26335	N-syb protein	nSyb n-syb CG17248	Drosophila sp. (Fruit fly)	exocytosis [GO:0006887]; neurotransmitter secretion [GO:0007269]; synaptic vesicle docking involved in exocytosis [GO:0016081]; vesicle fusion [GO:0006906]; vesicle-mediated transport [GO:0016192]	SNAP receptor activity [GO:0005484]; SNARE binding [GO:0000149]	integral component of membrane [GO:0016021]; plasma membrane [GO:0005886]; SNARE complex [GO:0031201]; synaptic vesicle [GO:0008021]; terminal bouton [GO:0043195]	112	3	0.65
unfed	P-0	NCBInr	gi|241169176	B7PCW5	Oxodicarboxylate carrier protein, putative	IscW_ISCW017282	Ixodes scapularis (Black-legged tick) (Deer tick)	transmembrane transport [GO:0055085]		integral component of membrane [GO:0016021]	67	3	0.32
unfed	P-0	NCBInr	gi|241255455	B7PI27	Oxoglutarate/malate carrier protein, putative	IscW_ISCW005064	Ixodes scapularis (Black-legged tick) (Deer tick)	transport [GO:0006810]		integral component of membrane [GO:0016021]	175	2	0.56
unfed	P-0	NCBInr	gi|499003821	W8BKR6	Plastin-3	PLST	Ceratitis capitata (Mediterranean fruit fly) (Tephritis capitata)		calcium ion binding [GO:0005509]		87	2	0.09
unfed	S-0	NCBInr	gi|156365642	A7SNP7	Predicted protein	v1g125111	Nematostella vectensis (Starlet sea anemone)	acyl-CoA dehydrogenase activity [GO:0003995]	acyl-CoA dehydrogenase activity [GO:0003995]; flavin adenine dinucleotide binding [GO:0050660]		61	2	0.16
unfed	P-0	NCBInr	gi|241043304	B7P573	Processing peptidase beta subunit, putative (EC 3.4.24.64)	IscW_ISCW001592	Ixodes scapularis (Black-legged tick) (Deer tick)	metalloendopeptidase activity [GO:0004222]	metal ion binding [GO:0046872]; metalloendopeptidase activity [GO:0004222]		71	2	0.13
unfed	S-0	NCBInr	gi|325302608	F0J9K5	Proteasome alpha type 1 (Fragment)		Amblyomma variegatum (Tropical bont tick)	threonine-type endopeptidase activity [GO:0004298]; ubiquitin-dependent protein catabolic process [GO:0006511]	threonine-type endopeptidase activity [GO:0004298]	proteasome core complex, alpha-subunit complex [GO:0019773]	73	2	0.26
unfed	S-0	NCBInr	gi|170030742	B0W3G3	Proteasome subunit alpha type (EC 3.4.25.1)	CpipJ_CPIJ001707	Culex quinquefasciatus (Southern house mosquito) (Culex pungens)	threonine-type endopeptidase activity [GO:0004298]; ubiquitin-dependent protein catabolic process [GO:0006511]	threonine-type endopeptidase activity [GO:0004298]	cytoplasm [GO:0005737]; nucleus [GO:0005634]; proteasome core complex, alpha-subunit complex [GO:0019773]	86	3	0.4
unfed	S-0	NCBInr	gi|260835984	C3XSS5	Proteasome subunit alpha type (EC 3.4.25.1)	BRAFLDRAFT_114223	Branchiostoma floridae (Florida lancelet) (Amphioxus)	threonine-type endopeptidase activity [GO:0004298]; ubiquitin-dependent protein catabolic process [GO:0006511]	threonine-type endopeptidase activity [GO:0004298]	cytoplasm [GO:0005737]; nucleus [GO:0005634]; proteasome core complex, alpha-subunit complex [GO:0019773]	114	2	0.48
unfed	S-0	NCBInr	gi|41352543	Q6QZV2	Proteasome subunit alpha type (EC 3.4.25.1)		Ornithodoros moubata (Soft tick) (Argasid tick)	threonine-type endopeptidase activity [GO:0004298]; ubiquitin-dependent protein catabolic process [GO:0006511]	threonine-type endopeptidase activity [GO:0004298]	cytoplasm [GO:0005737]; nucleus [GO:0005634]; proteasome core complex, alpha-subunit complex [GO:0019773]	66	2	0.27
unfed	S-0	NCBInr	gi|241685237	B7Q520	Protein 4.1G, putative	IscW_ISCW021021	Ixodes scapularis (Black-legged tick) (Deer tick)		structural molecule activity [GO:0005198]	cytoplasm [GO:0005737]; cytoskeleton [GO:0005856]; extrinsic component of membrane [GO:0019898]	77	2	0.07
unfed	P-0	NCBInr	gi|241997374	B7P1C8	Protein hu-li tai shao, putative (EC 4.1.2.17)	IscW_ISCW000621	Ixodes scapularis (Black-legged tick) (Deer tick)	L-fuculose-phosphate aldolase activity [GO:0008738]	L-fuculose-phosphate aldolase activity [GO:0008738]	cytoskeleton [GO:0005856]	96	2	0.09
unfed	P-0	NCBInr	gi|241149342	B7PA24	Protein phosphatase 2A regulatory subunit A, putative	IscW_ISCW003443	Ixodes scapularis (Black-legged tick) (Deer tick)				77	3	0.15
unfed	P-0	NCBInr	gi|225713496	C1BU91	Ras-like protein	RAS	Lepeophtheirus salmonis (Salmon louse)	GTP catabolic process [GO:0006184]; small GTPase mediated signal transduction [GO:0007264]	GTP binding [GO:0005525]	membrane [GO:0016020]	68	2	0.34
unfed	P-0	NCBInr	gi|325303814		Ras-related GTPase [Amblyomma variegatum]						116	4	0.8
unfed	P-0	NCBInr	gi|213515102	B5X445	Ras-related protein Rab-11B	RB11B	Salmo salar (Atlantic salmon)	protein transport [GO:0015031]; small GTPase mediated signal transduction [GO:0007264]	GTP binding [GO:0005525]		102	5	0.9
unfed	P-0	NCBInr	gi|51092031	Q6AWP8	RE70805p		Drosophila melanogaster (Fruit fly)	ATP citrate synthase activity [GO:0003878]; cellular carbohydrate metabolic process [GO:0044262]; succinate-CoA ligase (ADP-forming) activity [GO:0004775]	ATP binding [GO:0005524]; ATP citrate synthase activity [GO:0003878]; cofactor binding [GO:0048037]; succinate-CoA ligase (ADP-forming) activity [GO:0004775]	cytoplasm [GO:0005737]	71	2	0.05
unfed	S-0	NCBInr	gi|256084369		Rho2 GTPase [Schistosoma mansoni]						85	2	0.32
unfed	P-0	NCBInr	gi|114153164	Q09JL5	Ribosomal protein L44		Argas monolakensis (Mono lake bird tick)	translation [GO:0006412]	structural constituent of ribosome [GO:0003735]	ribosome [GO:0005840]	74	2	0.6
unfed	P-0	NCBInr	gi|114153088	Q09JQ3	Ribosomal protein S17		Argas monolakensis (Mono lake bird tick)	translation [GO:0006412]	structural constituent of ribosome [GO:0003735]	ribosome [GO:0005840]	86	2	0.83
unfed	P-0	NCBInr	gi|110671450	Q0PXY3	ribosomal protein S23e		Diaphorina citri (Asian citrus psyllid)	translation [GO:0006412]	structural constituent of ribosome [GO:0003735]	small ribosomal subunit [GO:0015935]	83	2	0.47
unfed	P-0	NCBInr	gi|241856245	B7QLK0	RNA binding motif-containing protein, putative	IscW_ISCW015020	Ixodes scapularis (Black-legged tick) (Deer tick)		nucleic acid binding [GO:0003676]; nucleotide binding [GO:0000166]		45	2	0.33
unfed	P-0	NCBInr	gi|241710586	B7Q6Y7	RNA-binding protein musashi, putative	IscW_ISCW011438	Ixodes scapularis (Black-legged tick) (Deer tick)		nucleic acid binding [GO:0003676]; nucleotide binding [GO:0000166]		59	2	0.24
unfed	P-0	NCBInr	gi|399932057	J7FZ44	Sec61 alpha subunit (Fragment)		Latrodectus hesperus (Western black widow spider)	protein transport [GO:0015031]		integral component of membrane [GO:0016021]	107	4	0.58
unfed	P-0	NCBInr	gi|241564933	B7PXW8	Signal peptidase complex, subunit SPC25, putative	IscW_ISCW020703	Ixodes scapularis (Black-legged tick) (Deer tick)	peptidase activity [GO:0008233]; signal peptide processing [GO:0006465]	peptidase activity [GO:0008233]	integral component of membrane [GO:0016021]; signal peptidase complex [GO:0005787]	51	2	0.31
unfed	P-0	NCBInr	gi|557002636		transitional endoplasmic reticulum ATPase-like [Latimeria chalumnae]						177	7	0.31
unfed	S-0	NCBInr	gi|391344723		transketolase-like protein 1-like isoform 1 [Metaseiulus occidentalis]						79	3	0.21
unfed	S-0, P-0	NCBInr	gi|498926718	W8BDC2	Transketolase-like protein 2	TKTL2	Ceratitis capitata (Mediterranean fruit fly) (Tephritis capitata)	catalytic activity [GO:0003824]	catalytic activity [GO:0003824]		77_90	2_2	0,39_0,1
unfed	P-0	NCBInr	gi|48479183	Q6J0S7	Translocon-associated protein gamma (Fragment)	SSR	Branchiostoma belcheri tsingtauense	cotranslational protein targeting to membrane [GO:0006613]		integral component of endoplasmic reticulum membrane [GO:0030176]; Sec61 translocon complex [GO:0005784]	90	2	0.35
unfed	P-0	NCBInr	gi|242000520	B7PMA5	Transmembrane protein, putative	IscW_ISCW018976	Ixodes scapularis (Black-legged tick) (Deer tick)	mitochondrion organization [GO:0007005]		integral component of mitochondrial inner membrane [GO:0031305]	102	2	0.35
unfed	P-0	NCBInr	gi|241603390	B7PZM7	Transmembrane protein, putative (Fragment)	IscW_ISCW010047	Ixodes scapularis (Black-legged tick) (Deer tick)			integral component of membrane [GO:0016021]; mitochondrial inner membrane [GO:0005743]	111	2	0.15
unfed	P-0	NCBInr	gi|465955684	M7AMU4	Ubiquitin-like modifier-activating enzyme 1	UY3_16360	Chelonia mydas (Green sea-turtle) (Chelonia agassizi)	cellular protein modification process [GO:0006464]; small GTPase mediated signal transduction [GO:0007264]; small protein activating enzyme activity [GO:0008641]	ATP binding [GO:0005524]; GTP binding [GO:0005525]; small protein activating enzyme activity [GO:0008641]	intracellular [GO:0005622]; membrane [GO:0016020]	145	7	0.26
unfed	P-0	NCBInr	gi|189237714	D6WMY1	uncharacterized protein	TcasGA2_TC014612	Tribolium castaneum (Red flour beetle)				65	2	0.17
unfed	P-0	NCBInr	gi|241594856	B7PTG5	uncharacterized protein	IscW_ISCW007970	Ixodes scapularis (Black-legged tick) (Deer tick)			membrane [GO:0016020]	46	2	0.21
unfed	P-0	NCBInr	gi|321457584	E9HHW5	uncharacterized protein	DAPPUDRAFT_301272	Daphnia pulex (Water flea)	ligase activity [GO:0016874]	ligase activity [GO:0016874]		49	3	0.18
unfed	P-0	NCBInr	gi|321464783	E9GXM6	uncharacterized protein	DAPPUDRAFT_249965	Daphnia pulex (Water flea)		heme binding [GO:0020037]		54	2	0.33
unfed	P-0	NCBInr	gi|321475463	E9G2Y1	uncharacterized protein	DAPPUDRAFT_313136	Daphnia pulex (Water flea)	cell cycle arrest [GO:0007050]	calcium ion binding [GO:0005509]		94	2	0.01
unfed	P-0	NCBInr	gi|332376304	J3JYK5	Uncharacterized protein		Dendroctonus ponderosae (Mountain pine beetle)	translation [GO:0006412]	structural constituent of ribosome [GO:0003735]	ribosome [GO:0005840]	76	2	0.78
unfed	P-0	NCBInr	gi|556099236	V3ZAA7	Uncharacterized protein	LOTGIDRAFT_194019	Lottia gigantea (Giant owl limpet)	G-protein coupled receptor signaling pathway [GO:0007186]; GTPase activity [GO:0003924]; signal transducer activity [GO:0004871]	GTPase activity [GO:0003924]; GTP binding [GO:0005525]; signal transducer activity [GO:0004871]		91	3	0.26
unfed	P-0	NCBInr	gi|66549280	A0A088ARU9	Uncharacterized protein	LOC552328	Apis mellifera (Honeybee)	glycogen (starch) synthase activity [GO:0004373]; glycogen biosynthetic process [GO:0005978]	glycogen (starch) synthase activity [GO:0004373]		50	2	0.08
unfed	P-0	NCBInr	gi|91075936	D6W687	uncharacterized protein	TcasGA2_TC004675	Tribolium castaneum (Red flour beetle)	enzyme regulator activity [GO:0030234]; regulation of protein catabolic process [GO:0042176]	enzyme regulator activity [GO:0030234]	proteasome complex [GO:0000502]	86	2	0.07
unfed	S-0	NCBInr	gi|260784941	C3ZV84	uncharacterized protein	BRAFLDRAFT_99415	Branchiostoma floridae (Florida lancelet) (Amphioxus)	sulfuric ester hydrolase activity [GO:0008484]	sulfuric ester hydrolase activity [GO:0008484]		68	2	0.12
unfed	S-0	NCBInr	gi|28971712	Q86GF8	uncharacterized protein		Antheraea yamamai (Japanese oak silkmoth)	aconitate hydratase activity [GO:0003994]; tricarboxylic acid cycle [GO:0006099]	4 iron, 4 sulfur cluster binding [GO:0051539]; aconitate hydratase activity [GO:0003994]		69	2	0.08
unfed	S-0	NCBInr	gi|328723513	J9JR68	Uncharacterized protein	LOC100167470	Acyrthosiphon pisum (Pea aphid)		extracellular matrix structural constituent [GO:0005201]	collagen trimer [GO:0005581]	73	2	0.06
unfed	S-0	NCBInr	gi|48097366	A0A087ZWI7	Uncharacterized protein	ran	Apis mellifera (Honeybee)	GTPase activity [GO:0003924]; intracellular protein transport [GO:0006886]; nucleocytoplasmic transport [GO:0006913]; small GTPase mediated signal transduction [GO:0007264]	GTPase activity [GO:0003924]; GTP binding [GO:0005525]	intracellular [GO:0005622]; membrane [GO:0016020]	77	3	0.46
unfed	S-0	NCBInr	gi|555697913	T1FN77	Uncharacterized protein	HELRODRAFT_185731	Helobdella robusta (Californian leech)	ATP synthesis coupled electron transport [GO:0042773]; NADH dehydrogenase (ubiquinone) activity [GO:0008137]	electron carrier activity [GO:0009055]; iron-sulfur cluster binding [GO:0051536]; NADH dehydrogenase (ubiquinone) activity [GO:0008137]	membrane [GO:0016020]	149	3	0.13
unfed	S-0	NCBInr	gi|555706503	T1FNX9	Uncharacterized protein	HELRODRAFT_186294	Helobdella robusta (Californian leech)	'de novo' IMP biosynthetic process [GO:0006189]; phosphoribosylaminoimidazolesuccinocarboxamide synthase activity [GO:0004639]	ATP binding [GO:0005524]; phosphoribosylaminoimidazolesuccinocarboxamide synthase activity [GO:0004639]		69	2	0.14
unfed	S-0	NCBInr	gi|556096685	V3ZM20	Uncharacterized protein	LOTGIDRAFT_207166	Lottia gigantea (Giant owl limpet)	nucleosome assembly [GO:0006334]	DNA binding [GO:0003677]	nucleosome [GO:0000786]; nucleus [GO:0005634]	249	3	1.04
unfed	S-0	NCBInr	gi|556112948	V4CHJ2	Uncharacterized protein	LOTGIDRAFT_139452	Lottia gigantea (Giant owl limpet)		phospholipid binding [GO:0005543]; structural constituent of cytoskeleton [GO:0005200]	spectrin [GO:0008091]	73	2	0.02
unfed	S-0, P-0	NCBInr	gi|241686118	B7QB85	uncharacterized protein	IscW_ISCW022060	Ixodes scapularis (Black-legged tick) (Deer tick)				129_140	2_2	0,07_0,22
unfed	S-0, P-0	NCBInr	gi|321469255	E9GK07	uncharacterized protein	DAPPUDRAFT_212175	Daphnia pulex (Water flea)	gluconeogenesis [GO:0006094]; phosphoenolpyruvate carboxykinase (GTP) activity [GO:0004613]	GTP binding [GO:0005525]; phosphoenolpyruvate carboxykinase (GTP) activity [GO:0004613]		125_101	2_2	0,14_0,09
unfed	S-0, P-0	NCBInr	gi|332373832	J3JV29	Uncharacterized protein	D910_04784	Dendroctonus ponderosae (Mountain pine beetle)	NADH dehydrogenase (ubiquinone) activity [GO:0008137]	NADH dehydrogenase (ubiquinone) activity [GO:0008137]		89_85	2_3	0,23_0,37
unfed	P-0	NCBInr	gi|391340828		uncharacterized protein LOC100900270 [Metaseiulus occidentalis]						454	13	8.33
unfed	P-0	NCBInr	gi|391337384		uncharacterized protein LOC100907797 [Metaseiulus occidentalis]						99	2	0.02
unfed	P-0	NCBInr	gi|524875329		uncharacterized protein LOC101860729 [Aplysia californica]						116	5	0.44
unfed	P-0	NCBInr	gi|47220485		unnamed protein product [Tetraodon nigroviridis]						97	2	0.12
unfed	S-0	NCBInr	gi|313227599	E4WYI2	Whole genome shotgun assembly, reference scaffold set, scaffold scaffold_5	GSOID_T00013519001	Oikopleura dioica (Tunicate)	metabolic process [GO:0008152]			138	3	0.1
fed and unfed	P-0	Acari_EST	KFM81157.1	A0A087UUW8	26S protease regulatory subunit 6B (Fragment)	X975_11669	Stegodyphus mimosarum	peptidase activity [GO:0008233]; protein catabolic process [GO:0030163]	ATP binding [GO:0005524]; peptidase activity [GO:0008233]	cytoplasm [GO:0005737]	63	2	0.22	6e-156	gi|156263208	G893P58RD13.T0 Ixodes scapularis Pooled Non-infected Standard Library Ixodes scapularis cDNA, mRNA sequence
fed and unfed	P-0	Acari_EST	KFM60482.1	A0A087T5U3	26S protease regulatory subunit 8 (Fragment)	X975_07424	Stegodyphus mimosarum	peptidase activity [GO:0008233]; protein catabolic process [GO:0030163]	ATP binding [GO:0005524]; peptidase activity [GO:0008233]	cytoplasm [GO:0005737]	87	3	0.34	0.0	gi|49570871	EST779652 BEA Rhipicephalus microplus cDNA clone BEACX37, mRNA sequence
fed and unfed	P-0	Acari_EST	KDR13980.1	A0A067QX83	26S proteasome non-ATPase regulatory subunit 2	L798_11939	Zootermopsis nevadensis (Dampwood termite)	enzyme regulator activity [GO:0030234]; regulation of protein catabolic process [GO:0042176]	enzyme regulator activity [GO:0030234]	proteasome complex [GO:0000502]	51	3	0.38	3e-151	gi|156310096	G894P582RB22.T0 Ixodes scapularis Pooled Non-infected Normalized Library Ixodes scapularis cDNA, mRNA sequence
fed and unfed	P-0	Acari_EST	AAO92283.1	Q86G67	26S proteasome regulatory subunit		Dermacentor variabilis (American dog tick)	hydrolase activity [GO:0016787]; protein catabolic process [GO:0030163]	ATP binding [GO:0005524]; hydrolase activity [GO:0016787]	cytoplasm [GO:0005737]; proteasome complex [GO:0000502]	62	2	0.23	0.0	gi|49565129	EST773910 BEA Rhipicephalus microplus cDNA clone BEABZ89, mRNA sequence
fed and unfed	P-0	Acari_EST	ABR23482.1	A6N9Z9	40S ribosomal protein S12		Ornithodoros parkeri (Soft tick) (Argasid tick)	translation [GO:0006412]	structural constituent of ribosome [GO:0003735]	ribosome [GO:0005840]	57	2	0.37	5e-155	gi|156258490	G893P52RM23.T0 Ixodes scapularis Pooled Non-infected Standard Library Ixodes scapularis cDNA, mRNA sequence
fed and unfed	P-0	Acari_EST	ABI52720.1	Q09JP3	40S ribosomal protein S13		Argas monolakensis (Mono lake bird tick)	translation [GO:0006412]	structural constituent of ribosome [GO:0003735]	ribosome [GO:0005840]	195	8	2.61	3e-101	gi|383285628	ATCLL_P1-876644_018_H04 Antricola delacruzi salivary gland library Adlc_sg1 Antricola delacruzi cDNA, mRNA sequence
fed and unfed	P-0	Acari_EST	Q86FP7.1	Q86FP7	40S ribosomal protein S23	RpS23	Dermacentor variabilis (American dog tick)	translation [GO:0006412]	structural constituent of ribosome [GO:0003735]	small ribosomal subunit [GO:0015935]	107	3	0.74	1e-87	gi|156272540	G893P520RN4.T0 Ixodes scapularis Pooled Non-infected Standard Library Ixodes scapularis cDNA, mRNA sequence
fed and unfed	S-0, P-0	Acari_EST	AAY66843.1	Q4PMC1	40S ribosomal protein S8		Ixodes scapularis (Black-legged tick) (Deer tick)	translation [GO:0006412]	structural constituent of ribosome [GO:0003735]	ribosome [GO:0005840]	53_194	2_3	0,38_0,9	5e-82	gi|148321011	OPM-P7_B11 Ornithodoros parkeri salivary gland OPSG-1 Ornithodoros parkeri cDNA, mRNA sequence
fed and unfed	S-0	Acari_EST	XP_002403366.1	B7PHP6	4-hydroxyphenylpyruvate dioxygenase	IscW_ISCW018238	Ixodes scapularis (Black-legged tick) (Deer tick)	4-hydroxyphenylpyruvate dioxygenase activity [GO:0003868]; aromatic amino acid family metabolic process [GO:0009072]	4-hydroxyphenylpyruvate dioxygenase activity [GO:0003868]; metal ion binding [GO:0046872]		89	2	0.21	8e-104	gi|148321112	OPM-P8_D07 Ornithodoros parkeri salivary gland OPSG-1 Ornithodoros parkeri cDNA, mRNA sequence
fed and unfed	P-0	Acari_EST	AAY66959.1	Q4PM06	60S ribosomal protein L14		Ixodes scapularis (Black-legged tick) (Deer tick)	translation [GO:0006412]	structural constituent of ribosome [GO:0003735]	ribosome [GO:0005840]	168	4	0.85	4e-60	gi|148321659	OPL-P14_C08 Ornithodoros parkeri salivary gland OPSG-1 Ornithodoros parkeri cDNA, mRNA sequence
fed and unfed	P-0	Acari_EST	ABR23362.1	A6N9M9	60s ribosomal protein L15/L27		Ornithodoros parkeri (Soft tick) (Argasid tick)	translation [GO:0006412]	structural constituent of ribosome [GO:0003735]	ribosome [GO:0005840]	112	5	1.13	7e-81	gi|148321446	OPS-P10_E04 Ornithodoros parkeri salivary gland OPSG-1 Ornithodoros parkeri cDNA, mRNA sequence
fed and unfed	S-0, P-0	Acari_EST	ABR23382.1	A6N9P9	60S ribosomal protein L18a		Ornithodoros parkeri (Soft tick) (Argasid tick)	translation [GO:0006412]	structural constituent of ribosome [GO:0003735]	ribosome [GO:0005840]	53_159	2_6	0,29_1,48	2e-125	gi|148321113	OPM-P8_D08 Ornithodoros parkeri salivary gland OPSG-1 Ornithodoros parkeri cDNA, mRNA sequence
fed and unfed	P-0	Acari_EST	ACB70396.1	B2D2F5	60S ribosomal protein L2/L8 (Fragment)		Ornithodoros coriaceus (Soft tick) (Argasid tick)	translation [GO:0006412]	structural constituent of ribosome [GO:0003735]	ribosome [GO:0005840]	88	3	0.98	6e-52	gi|170321024	OCL-PLATE04_F01 Ornithodoros coriaceus salivary gland OCSG-1 Ornithodoros coriaceus cDNA, mRNA sequence
fed and unfed	P-0	Acari_EST	XP_002399960.1	B7QA40	60S ribosomal protein L23, putative	IscW_ISCW024803	Ixodes scapularis (Black-legged tick) (Deer tick)	translation [GO:0006412]	nucleotide binding [GO:0000166]; structural constituent of ribosome [GO:0003735]	ribosome [GO:0005840]	248	5	1.38	4e-58	gi|29778382	jnn603A04.f op Ornithodoros porcinus porcinus cDNA 5', mRNA sequence
fed and unfed	S-0, P-0	Acari_EST	KFM74024.1	A0A087U9I5	60S ribosomal protein L26 (Fragment)	X975_16766	Stegodyphus mimosarum	translation [GO:0006412]	structural constituent of ribosome [GO:0003735]	large ribosomal subunit [GO:0015934]	44_172	2_9	0,62_5,49	2e-81	gi|49549221	EST664908 RAB Rhipicephalus appendiculatus cDNA clone RABBB36 3' end, mRNA sequence
fed and unfed	P-0	Acari_EST	ABR23416.1	A6N9T3	60S ribosomal protein L44		Ornithodoros parkeri (Soft tick) (Argasid tick)	translation [GO:0006412]	structural constituent of ribosome [GO:0003735]	ribosome [GO:0005840]	76	3	0.79	5e-82	gi|148321011	OPM-P7_B11 Ornithodoros parkeri salivary gland OPSG-1 Ornithodoros parkeri cDNA, mRNA sequence
fed and unfed	P-0	Acari_EST	XP_002400555.1	B7P169	60S ribosomal protein L6	IscW_ISCW016112	Ixodes scapularis (Black-legged tick) (Deer tick)	translation [GO:0006412]	structural constituent of ribosome [GO:0003735]	ribosome [GO:0005840]	204	2	0.32	3e-62	gi|29779729	op01G03.r op Ornithodoros porcinus porcinus cDNA 3', mRNA sequence
fed and unfed	P-0	Acari_EST	XP_002406105.1	B7PUI6	ABC transporter, putative (EC 1.3.1.74) (Fragment)	IscW_ISCW007915	Ixodes scapularis (Black-legged tick) (Deer tick)	2-alkenal reductase [NAD(P)] activity [GO:0032440]; ATPase activity, coupled to transmembrane movement of substances [GO:0042626]	2-alkenal reductase [NAD(P)] activity [GO:0032440]; ATPase activity, coupled to transmembrane movement of substances [GO:0042626]; ATP binding [GO:0005524]	integral component of membrane [GO:0016021]	74	2	0.36	5e-150	gi|156286049	G893P549RM24.T0 Ixodes scapularis Pooled Non-infected Standard Library Ixodes scapularis cDNA, mRNA sequence
fed and unfed	P-0	Acari_EST	XP_002436088.1	B7PQP6	Acetyl-CoA acetyltransferase, putative (EC 2.3.1.16) (Fragment)	IscW_ISCW005457	Ixodes scapularis (Black-legged tick) (Deer tick)	acetyl-CoA C-acyltransferase activity [GO:0003988]	acetyl-CoA C-acyltransferase activity [GO:0003988]		76	2	0.25	7e-152	gi|156504456	G894P5204RG22.T0 Ixodes scapularis Pooled Non-infected Normalized Library Ixodes scapularis cDNA, mRNA sequence
fed and unfed	P-0	Acari_EST	KFB38781.1	A0A084VLD7	ADP-ribosylation factor	ZHAS_00006181	Anopheles sinensis	intracellular protein transport [GO:0006886]; small GTPase mediated signal transduction [GO:0007264]	GTP binding [GO:0005525]	intracellular [GO:0005622]	52	3	0.36	4e-123	gi|156351694	G894P5119FC21.T0 Ixodes scapularis Pooled Non-infected Normalized Library Ixodes scapularis cDNA, mRNA sequence
fed and unfed	S-0	Acari_EST	AAX37287.1	A1KYZ1	Allergen Ale o 10 (Tropomyosin)		Aleuroglyphus ovatus (brown legged grain mite)				600	13	5.58	1e-94	gi|29779612	jnn613C03.r op Ornithodoros porcinus porcinus cDNA 3', mRNA sequence
fed and unfed	S-0	Acari_EST	XP_002407165.1	B7P592	Amidophosphoribosyltransferase (ATase) (EC 2.4.2.14) (Glutamine phosphoribosylpyrophosphate amidotransferase)	IscW_ISCW015613	Ixodes scapularis (Black-legged tick) (Deer tick)	'de novo' IMP biosynthetic process [GO:0006189]; amidophosphoribosyltransferase activity [GO:0004044]; nucleoside metabolic process [GO:0009116]; purine nucleobase biosynthetic process [GO:0009113]	amidophosphoribosyltransferase activity [GO:0004044]; iron-sulfur cluster binding [GO:0051536]; metal ion binding [GO:0046872]		60	2	0.24	4e-103	gi|110084958	ACAH02A03 Amblyomma cajennense tick library Amblyomma cajennense cDNA 5', mRNA sequence
fed and unfed	P-0	Acari_EST	XP_002406661.1	B7PA92	Beta tubulin	IscW_ISCW017133	Ixodes scapularis (Black-legged tick) (Deer tick)	GTPase activity [GO:0003924]; microtubule-based process [GO:0007017]; protein polymerization [GO:0051258]	GTPase activity [GO:0003924]; GTP binding [GO:0005525]; structural constituent of cytoskeleton [GO:0005200]	cytoplasm [GO:0005737]; microtubule [GO:0005874]	848	13	3.21	0.0	gi|222393707	MPOAB51TR B. bovis infected B. microplus Ovary 4058 ESTs Rhipicephalus microplus cDNA, mRNA sequence
fed and unfed	S-0, P-0	Acari_EST	DAA34425.1	F0J9E3	Beta-spectrin (Fragment)		Amblyomma variegatum (Tropical bont tick)				514_449	6_6	1,51_1,92	4e-58	gi|29778382	jnn603A04.f op Ornithodoros porcinus porcinus cDNA 5', mRNA sequence
fed and unfed	S-0, P-0	Acari_EST	AAQ24547.1	A1KXI6	Blo t aldehyde dehydrogenase allergen		Blomia tropicalis (Mite)	oxidoreductase activity, acting on the aldehyde or oxo group of donors, NAD or NADP as acceptor [GO:0016620]	oxidoreductase activity, acting on the aldehyde or oxo group of donors, NAD or NADP as acceptor [GO:0016620]		68_63	2_2	0,22_0,22	1e-130	gi|84115264	BT1837 Blomia tropicalis cDNA library Blomia tropicalis cDNA, mRNA sequence
fed and unfed	S-0	Acari_EST	DAA34537.1	F0J9P7	C1-tetrahydrofolate synthase (Fragment)		Amblyomma variegatum (Tropical bont tick)	folic acid-containing compound biosynthetic process [GO:0009396]; methylenetetrahydrofolate dehydrogenase (NADP+) activity [GO:0004488]	methylenetetrahydrofolate dehydrogenase (NADP+) activity [GO:0004488]		73	2	0.26	1e-108	gi|282187484	CCIO5598.b1 CCIO Tetranychus urticae London embryo (H) Tetranychus urticae cDNA clone CCIO5598 5', mRNA sequence
fed and unfed	P-0	Acari_EST	KFM79483.1	A0A087UQ44	Calcium-binding mitochondrial carrier protein Aralar1 (Fragment)	X975_15769	Stegodyphus mimosarum	transmembrane transport [GO:0055085]	calcium ion binding [GO:0005509]		122	3	0.36	2e-166	gi|156424064	G894P557RD19.T0 Ixodes scapularis Pooled Non-infected Normalized Library Ixodes scapularis cDNA, mRNA sequence
fed and unfed	P-0	Acari_EST	XP_002402019.1	B7Q5L2	Calponin, putative	IscW_ISCW021202	Ixodes scapularis (Black-legged tick) (Deer tick)				71	2	0.35	3e-44	gi|49539183	EST654871 RAA Rhipicephalus appendiculatus cDNA clone RAAB791 5' end, mRNA sequence
fed and unfed	P-0	Acari_EST	XP_002403298.1	B7P8X6	Cdc42 protein, putative (EC 3.1.4.12) (Fragment)	IscW_ISCW016777	Ixodes scapularis (Black-legged tick) (Deer tick)	small GTPase mediated signal transduction [GO:0007264]; sphingomyelin phosphodiesterase activity [GO:0004767]	GTP binding [GO:0005525]; sphingomyelin phosphodiesterase activity [GO:0004767]	intracellular [GO:0005622]	183	8	1.19	3e-156	gi|49554555	EST763336 BEA Rhipicephalus microplus cDNA clone BEAA930, mRNA sequence
fed and unfed	P-0	Acari_EST	KFM82250.1	A0A087UY11	Chloride intracellular channel exc-4 (Fragment)	X975_06554	Stegodyphus mimosarum				94	3	0.34	2e-140	gi|156384443	G894P518RP3.T0 Ixodes scapularis Pooled Non-infected Normalized Library Ixodes scapularis cDNA, mRNA sequence
fed and unfed	S-0	Acari_EST	ACJ70654.1	B9UNL8	Cytoplasmic aconitase/iron-regulatory protein		Ixodes ricinus (Common tick)	metabolic process [GO:0008152]			73	2	0.3	9e-142	gi|383285596	ATCLL_P1-876611_055_E07 Antricola delacruzi salivary gland library Adlc_sg1 Antricola delacruzi cDNA, mRNA sequence
fed and unfed	S-0, P-0	Acari_EST	XP_002404432.1	B7P3M8	D-3-phosphoglycerate dehydrogenase, putative (EC 1.1.1.95) (Fragment)	IscW_ISCW015967	Ixodes scapularis (Black-legged tick) (Deer tick)	L-serine biosynthetic process [GO:0006564]; phosphoglycerate dehydrogenase activity [GO:0004617]	NAD binding [GO:0051287]; phosphoglycerate dehydrogenase activity [GO:0004617]		92_175	2_2	0,23_0,29	0.0	gi|222385622	MPAA418TR B. bovis infected B. microplus Gut 4077 ESTs Rhipicephalus microplus cDNA, mRNA sequence
fed and unfed	P-0	Acari_EST	XP_002435863.1	B7PQ21	DEAD box ATP-dependent RNA helicase, putative (Fragment)	IscW_ISCW019100	Ixodes scapularis (Black-legged tick) (Deer tick)	ATP-dependent helicase activity [GO:0008026]	ATP binding [GO:0005524]; ATP-dependent helicase activity [GO:0008026]; nucleic acid binding [GO:0003676]		97	2	0.25	6e-106	gi|49539068	EST654756 RAA Rhipicephalus appendiculatus cDNA clone RAAB724 5' end, mRNA sequence
fed and unfed	P-0	Acari_EST	XP_002414702.1	B7QHP5	Der_and-312 phosphate carrier protein, putative	IscW_ISCW014488	Ixodes scapularis (Black-legged tick) (Deer tick)	transmembrane transport [GO:0055085]		integral component of membrane [GO:0016021]	226	5	0.7	0.0	gi|156258042	G893P52FD4.T0 Ixodes scapularis Pooled Non-infected Standard Library Ixodes scapularis cDNA, mRNA sequence
fed and unfed	S-0	Acari_EST	KFM79332.1	A0A087UPP3	Dihydrolipoyl dehydrogenase, mitochondrial (Fragment)	X975_04123	Stegodyphus mimosarum	cell redox homeostasis [GO:0045454]; dihydrolipoyl dehydrogenase activity [GO:0004148]	dihydrolipoyl dehydrogenase activity [GO:0004148]; flavin adenine dinucleotide binding [GO:0050660]		65	2	0.33	9e-79	gi|29778328	jnn602B04.f op Ornithodoros porcinus porcinus cDNA 5', mRNA sequence
fed and unfed	P-0	Acari_EST	XP_002414970.1	B7QIG3	Electron transfer flavoprotein, alpha subunit, putative (Fragment)	IscW_ISCW014575	Ixodes scapularis (Black-legged tick) (Deer tick)		electron carrier activity [GO:0009055]; flavin adenine dinucleotide binding [GO:0050660]		73	2	0.54	1e-109	gi|49559117	EST767898 BEA Rhipicephalus microplus cDNA clone BEAB106, mRNA sequence
fed and unfed	S-0	Acari_EST	ABR23421.1	A6N9T8	Elongation factor 1-beta		Ornithodoros parkeri (Soft tick) (Argasid tick)	translation elongation factor activity [GO:0003746]	translation elongation factor activity [GO:0003746]	eukaryotic translation elongation factor 1 complex [GO:0005853]	38	3	0.59	8e-104	gi|148321112	OPM-P8_D07 Ornithodoros parkeri salivary gland OPSG-1 Ornithodoros parkeri cDNA, mRNA sequence
fed and unfed	P-0	Acari_EST	XP_003737741.1		estradiol 17-beta-dehydrogenase 8-like [Metaseiulus occidentalis]						77	2	0.22	6e-73	gi|222395764	MPAA203TR B. bovis infected B. microplus Gut 4077 ESTs Rhipicephalus microplus cDNA, mRNA sequence
fed and unfed	S-0	Acari_EST	DAA34072.1	F0J8S6	FKBP-type peptidyl-prolyl cis-trans isomerase (Fragment)		Amblyomma variegatum (Tropical bont tick)	isomerase activity [GO:0016853]; protein folding [GO:0006457]	calcium ion binding [GO:0005509]; isomerase activity [GO:0016853]		86	3	0.35	2e-42	gi|110889280	AMUFM-P07_F07 Adult Argas monolakensis salivary gland library AMSG1-Unfed Argas monolakensis cDNA, mRNA sequence
fed and unfed	S-0	Acari_EST	XP_004541001.1		glucosamine-6-phosphate isomerase 1-like isoform X1 [Maylandia zebra]						124	2	0.21	9e-69	gi|148320893	OPL-P6_B06 Ornithodoros parkeri salivary gland OPSG-1 Ornithodoros parkeri cDNA, mRNA sequence
fed and unfed	P-0	Acari_EST	DAA34577.1	F0JA52	GTPase Rab18		Amblyomma variegatum (Tropical bont tick)	protein transport [GO:0015031]; small GTPase mediated signal transduction [GO:0007264]	GTP binding [GO:0005525]		79	2	0.51	9e-83	gi|21641081	EST577648 AvSG Amblyomma variegatum cDNA clone AVAAU50 5' end, mRNA sequence
fed and unfed	S-0, P-0	Acari_EST	XP_002414923.1	B7QIB6	GTP-binding nuclear protein RAN1, putative (EC 3.1.4.12)	IscW_ISCW023654	Ixodes scapularis (Black-legged tick) (Deer tick)	GTPase activity [GO:0003924]; intracellular protein transport [GO:0006886]; nucleocytoplasmic transport [GO:0006913]; small GTPase mediated signal transduction [GO:0007264]; sphingomyelin phosphodiesterase activity [GO:0004767]	GTPase activity [GO:0003924]; GTP binding [GO:0005525]; sphingomyelin phosphodiesterase activity [GO:0004767]		86_51	3_2	0,34_0,23	2e-180	gi|156473754	G894P5166RK17.T0 Ixodes scapularis Pooled Non-infected Normalized Library Ixodes scapularis cDNA, mRNA sequence
fed and unfed	P-0	Acari_EST	KFM80559.1	A0A087UT70	Guanine nucleotide-binding protein G(I)/G(S)/G(T) subunit beta-1 (Fragment)	X975_04024	Stegodyphus mimosarum				113	3	0.38	4e-150	gi|282171334	CCIN558.b1 CCIN Tetranychus urticae London embryo (L) Tetranychus urticae cDNA clone CCIN558 5', mRNA sequence
fed and unfed	P-0	Acari_EST	KFM79146.1	A0A087UP57	Guanine nucleotide-binding protein G(Q) subunit alpha (Fragment)	X975_08150	Stegodyphus mimosarum	G-protein coupled receptor signaling pathway [GO:0007186]; GTPase activity [GO:0003924]; signal transducer activity [GO:0004871]	GTPase activity [GO:0003924]; GTP binding [GO:0005525]; signal transducer activity [GO:0004871]		127	3	0.4	3e-152	gi|282168487	CCIN1493.g1 CCIN Tetranychus urticae London embryo (L) Tetranychus urticae cDNA clone CCIN1493 3', mRNA sequence
fed and unfed	P-0	Acari_EST	KFM70891.1	A0A087U0K2	Heterogeneous nuclear ribonucleoprotein A1, A2/B1-like protein (Fragment)	X975_22456	Stegodyphus mimosarum		nucleic acid binding [GO:0003676]; nucleotide binding [GO:0000166]	ribonucleoprotein complex [GO:0030529]; viral nucleocapsid [GO:0019013]	70	4	0.55	2e-157	gi|156319123	G894P592RJ20.T0 Ixodes scapularis Pooled Non-infected Normalized Library Ixodes scapularis cDNA, mRNA sequence
fed and unfed	S-0, P-0	Acari_EST	ACB70304.1	B2D263	Histone 1		Ornithodoros coriaceus (Soft tick) (Argasid tick)	nucleosome assembly [GO:0006334]	DNA binding [GO:0003677]	nucleosome [GO:0000786]; nucleus [GO:0005634]	93_120	4_3	0,85_0,58	1e-45	gi|29779008	jnn601G03.r op Ornithodoros porcinus porcinus cDNA 3', mRNA sequence
fed and unfed	S-0, P-0	Acari_EST	XP_002046022.1	B4IQL2	Histone H2A	Dsec\GM18786 Dsec_GM18786 GM18786	Drosophila sechellia (Fruit fly)		DNA binding [GO:0003677]	nucleosome [GO:0000786]; nucleus [GO:0005634]	241_552	5_8	0,73_2	3e-47	gi|156423122	G894P554RO8.T0 Ixodes scapularis Pooled Non-infected Normalized Library Ixodes scapularis cDNA, mRNA sequence
fed and unfed	S-0, P-0	Acari_EST	AHN53412.1		histone H2B [Nuttalliella namaqua]						235_485	8_8	4,76_8,74	7e-65	gi|156445196	G894P5144FO17.T0 Ixodes scapularis Pooled Non-infected Normalized Library Ixodes scapularis cDNA, mRNA sequence
fed and unfed	S-0, P-0	Acari_EST	DAA34064.1	F0J8P3	HSP70 family member (Fragment)		Amblyomma variegatum (Tropical bont tick)		ATP binding [GO:0005524]		806_815	12_11	3,83_3,4	0.0	gi|49535003	EST650691 RAA Rhipicephalus appendiculatus cDNA clone RAAA750 3' end, mRNA sequence
fed and unfed	S-0, P-0	Acari_EST	XP_002414808.1	B7QI01	Hsp90 protein, putative	IscW_ISCW014265	Ixodes scapularis (Black-legged tick) (Deer tick)	protein folding [GO:0006457]; response to stress [GO:0006950]	ATP binding [GO:0005524]		97_362	3_16	0,33_0,84	4e-141	gi|156282005	G893P557RK7.T0 Ixodes scapularis Pooled Non-infected Standard Library Ixodes scapularis cDNA, mRNA sequence
fed and unfed	P-0	Acari_EST	ACY82398.1	D1MCA9	Integrin beta		Litopenaeus vannamei (Whiteleg shrimp) (Penaeus vannamei)	cell adhesion [GO:0007155]; integrin-mediated signaling pathway [GO:0007229]; multicellular organismal development [GO:0007275]	receptor activity [GO:0004872]	integral component of membrane [GO:0016021]	67	2	0.23	3e-56	gi|156482345	G894P5178RO16.T0 Ixodes scapularis Pooled Non-infected Normalized Library Ixodes scapularis cDNA, mRNA sequence
fed and unfed	P-0	Acari_EST	DAA34564.1	F0J9Z9	KSR 2 misexpression suppressor		Amblyomma variegatum (Tropical bont tick)				92	4	0.61	3e-149	gi|257167320	E27P4D11F Adult female salivary gland cDNA library RsSGL1 Rhipicephalus sanguineus cDNA, mRNA sequence
fed and unfed	P-0	Acari_EST	DAA34047.1	F0J8F6	Metallopeptidase (Fragment)		Amblyomma variegatum (Tropical bont tick)				80	2	0.22	2e-145	gi|156511584	G894P5222RG19.T0 Ixodes scapularis Pooled Non-infected Normalized Library Ixodes scapularis cDNA, mRNA sequence
fed and unfed	P-0	Acari_EST	XP_002406716.1	B7PAB9	Methylmalonate semialdehyde dehydrogenase, putative (EC 1.2.1.18)	IscW_ISCW017171	Ixodes scapularis (Black-legged tick) (Deer tick)	malonate-semialdehyde dehydrogenase (acetylating) activity [GO:0018478]; methylmalonate-semialdehyde dehydrogenase (acylating) activity [GO:0004491]	malonate-semialdehyde dehydrogenase (acetylating) activity [GO:0018478]; methylmalonate-semialdehyde dehydrogenase (acylating) activity [GO:0004491]		65	2	0.24	9e-99	gi|49535171	EST650859 RAA Rhipicephalus appendiculatus cDNA clone RAAA851 5' end, mRNA sequence
fed and unfed	P-0	Acari_EST	AAY66975.1	Q4PLZ0	Mitochondrial malate dehydrogenase (Fragment)		Ixodes scapularis (Black-legged tick) (Deer tick)	cellular carbohydrate metabolic process [GO:0044262]; oxidoreductase activity, acting on the CH-OH group of donors, NAD or NADP as acceptor [GO:0016616]	oxidoreductase activity, acting on the CH-OH group of donors, NAD or NADP as acceptor [GO:0016616]		110	2	0.35	1e-62	gi|383285494	ATCLS_P3-876773_011_C01 Antricola delacruzi salivary gland library Adlc_sg1 Antricola delacruzi cDNA, mRNA sequence
fed and unfed	S-0	Acari_EST	XP_003744800.1		multifunctional protein ADE2-like [Metaseiulus occidentalis]						92	4	0.48	1e-142	gi|156269307	G893P517RH19.T0 Ixodes scapularis Pooled Non-infected Standard Library Ixodes scapularis cDNA, mRNA sequence
fed and unfed	P-0	Acari_EST	KFM78643.1	A0A087UMQ4	Muscle-specific protein 20 (Fragment)	X975_11314	Stegodyphus mimosarum	actomyosin structure organization [GO:0031032]			90	3	0.5	1e-101	gi|29779341	jnn607E12.r op Ornithodoros porcinus porcinus cDNA 3', mRNA sequence
fed and unfed	P-0	Acari_EST	XP_002413990.1	B7QEM6	NADH-ubiquinone oxidoreductase, NDUFS3/30 kDa subunit, putative (EC 1.6.5.3)	IscW_ISCW012366	Ixodes scapularis (Black-legged tick) (Deer tick)	NADH dehydrogenase (ubiquinone) activity [GO:0008137]	NADH dehydrogenase (ubiquinone) activity [GO:0008137]		51	3	0.32	9e-155	gi|49561300	EST770081 BEA Rhipicephalus microplus cDNA clone BEABD65, mRNA sequence
fed and unfed	S-0, P-0	Acari_EST	ABO61883.1	A9P774	Phosphoenolpyruvate carboxykinase	bmPEPCK	Rhipicephalus microplus (Cattle tick) (Boophilus microplus)	gluconeogenesis [GO:0006094]; kinase activity [GO:0016301]; phosphoenolpyruvate carboxykinase (GTP) activity [GO:0004613]	GTP binding [GO:0005525]; kinase activity [GO:0016301]; phosphoenolpyruvate carboxykinase (GTP) activity [GO:0004613]		68_91	2_3	0,18_0,37	8e-127	gi|282246384	CCZB15486.b1 CCZB Tetranychus urticae London adult normalized Tetranychus urticae cDNA clone CCZB15486 5', mRNA sequence
fed and unfed	S-0	Acari_EST	XP_003742588.1		probable medium-chain specific acyl-CoA dehydrogenase, mitochondrial-like [Metaseiulus occidentalis]						65	2	0.34	2e-65	gi|29778637	jnn610D02.f op Ornithodoros porcinus porcinus cDNA 5', mRNA sequence
fed and unfed	S-0, P-0	Acari_EST	XP_002408311.1	B7P625	Prohibitin, putative	IscW_ISCW001788	Ixodes scapularis (Black-legged tick) (Deer tick)			membrane [GO:0016020]	58_221	2_8	0,25_1,65	3e-93	gi|82840516	EST899138 BEA Rhipicephalus microplus cDNA clone BEAF235, mRNA sequence
fed and unfed	S-0	Acari_EST	DAA34581.1	F0JA75	Ras-related GTPase		Amblyomma variegatum (Tropical bont tick)	GTP catabolic process [GO:0006184]; small GTPase mediated signal transduction [GO:0007264]	GTP binding [GO:0005525]	membrane [GO:0016020]	64	2	0.24	9e-49	gi|82846835	EST905457 BEA Rhipicephalus microplus cDNA clone BEAG362, mRNA sequence
fed and unfed	S-0	Acari_EST	XP_002406876.1	B7P526	Reductase, putative (EC 1.1.1.100)	IscW_ISCW001016	Ixodes scapularis (Black-legged tick) (Deer tick)	3-oxoacyl-[acyl-carrier-protein] reductase (NADPH) activity [GO:0004316]	3-oxoacyl-[acyl-carrier-protein] reductase (NADPH) activity [GO:0004316]		119	2	0.23	3e-119	gi|49545012	EST660699 RAB Rhipicephalus appendiculatus cDNA clone RABAH70 3' end, mRNA sequence
fed and unfed	P-0	Acari_EST	ABR23430.1	A6N9U7	Ribosomal protein L30		Ornithodoros parkeri (Soft tick) (Argasid tick)	translation [GO:0006412]	structural constituent of ribosome [GO:0003735]	ribosome [GO:0005840]	60	2	0.41	2e-125	gi|148321113	OPM-P8_D08 Ornithodoros parkeri salivary gland OPSG-1 Ornithodoros parkeri cDNA, mRNA sequence
fed and unfed	P-0	Acari_EST	XP_002401133.1	B7QG34	Ribosomal protein S26, putative	IscW_ISCW013037	Ixodes scapularis (Black-legged tick) (Deer tick)	translation [GO:0006412]	structural constituent of ribosome [GO:0003735]	ribosome [GO:0005840]	76	3	0.64	1e-64	gi|110086534	ACBH06D02 Amblyomma cajennense tick library Amblyomma cajennense cDNA 5', mRNA sequence
fed and unfed	S-0	Acari_EST	XP_002403531.1	B7P335	Short-chain alcohol dehydrogenase, putative (EC 1.1.1.100) (Fragment)	IscW_ISCW001580	Ixodes scapularis (Black-legged tick) (Deer tick)	3-oxoacyl-[acyl-carrier-protein] reductase (NADPH) activity [GO:0004316]	3-oxoacyl-[acyl-carrier-protein] reductase (NADPH) activity [GO:0004316]		88	2	0.33	8e-36	gi|383286282	ATCLL_P5-915638_026_D04 Antricola delacruzi salivary gland library Adlc_sg1 Antricola delacruzi cDNA, mRNA sequence
fed and unfed	P-0	Acari_EST	ADV40091.1	E7D147	Signal sequence receptor (Fragment)		Latrodectus hesperus (Western black widow spider)			endoplasmic reticulum membrane [GO:0005789]	91	2	0.29	2e-54	gi|383285948	ATCLM_P11-916239_037_F05 Antricola delacruzi salivary gland library Adlc_sg1 Antricola delacruzi cDNA, mRNA sequence
fed and unfed	P-0	Acari_EST	XP_002411761.1	B7Q5G8	Spectrin beta chain, putative (EC 3.1.3.48)	IscW_ISCW021585	Ixodes scapularis (Black-legged tick) (Deer tick)	protein tyrosine phosphatase activity [GO:0004725]	phospholipid binding [GO:0005543]; protein tyrosine phosphatase activity [GO:0004725]; structural constituent of cytoskeleton [GO:0005200]	spectrin [GO:0008091]	395	8	1.54	2e-137	gi|49546807	EST662494 RAB Rhipicephalus appendiculatus cDNA clone RABAW18 5' end, mRNA sequence
fed and unfed	P-0	Acari_EST	ADD24298.1	D3PGA2	Spliceosome RNA helicase BAT1	UAP56	Lepeophtheirus salmonis (Salmon louse)	helicase activity [GO:0004386]	ATP binding [GO:0005524]; helicase activity [GO:0004386]; nucleic acid binding [GO:0003676]		131	3	0.32	2e-176	gi|156301351	G894P573RE24.T0 Ixodes scapularis Pooled Non-infected Normalized Library Ixodes scapularis cDNA, mRNA sequence
fed and unfed	S-0	Acari_EST	ABI52820.1	Q09JE3	Superoxide dismutase [Cu-Zn] (EC 1.15.1.1)		Argas monolakensis (Mono lake bird tick)	superoxide dismutase activity [GO:0004784]	metal ion binding [GO:0046872]; superoxide dismutase activity [GO:0004784]		149	3	1.87	3e-174	gi|49543792	EST659479 RAB Rhipicephalus appendiculatus cDNA clone RABA812 5' end, mRNA sequence
fed and unfed	S-0, P-0	Acari_EST	ABR23404.1	A6N9S1	Thioredoxin peroxidase		Ornithodoros parkeri (Soft tick) (Argasid tick)	peroxidase activity [GO:0004601]; peroxiredoxin activity [GO:0051920]	peroxidase activity [GO:0004601]; peroxiredoxin activity [GO:0051920]		122_71	6_3	1,12_0,38	3e-119	gi|49545012	EST660699 RAB Rhipicephalus appendiculatus cDNA clone RABAH70 3' end, mRNA sequence
fed and unfed	P-0	Acari_EST	AAL78751.1	Q8T8P6	Translation elongation factor-1 gamma		Locusta migratoria (Migratory locust)	translation elongation factor activity [GO:0003746]	translation elongation factor activity [GO:0003746]		82	3	0.22	5e-92	gi|63517705	F04_ISUFL-P9 unfed adult salivary gland cDNA library ISUF Ixodes scapularis cDNA, mRNA sequence
fed and unfed	P-0	Acari_EST	XP_002407236.1	B7P5C4	Translation initiation factor 4F, helicase subunit, putative (Fragment)	IscW_ISCW015864	Ixodes scapularis (Black-legged tick) (Deer tick)	ATP-dependent helicase activity [GO:0008026]; translation initiation factor activity [GO:0003743]	ATP binding [GO:0005524]; ATP-dependent helicase activity [GO:0008026]; translation initiation factor activity [GO:0003743]		101	2	0.18	0.0	gi|49550668	EST666355 RAB Rhipicephalus appendiculatus cDNA clone RABBK43 5' end, mRNA sequence
fed and unfed	P-0	Acari_EST	ABI52721.1	Q09JP2	Translocon associated complex TRAP delta-subunit		Argas monolakensis (Mono lake bird tick)			endoplasmic reticulum [GO:0005783]; integral component of membrane [GO:0016021]	92	3	0.72	4e-123	gi|156351694	G894P5119FC21.T0 Ixodes scapularis Pooled Non-infected Normalized Library Ixodes scapularis cDNA, mRNA sequence
fed and unfed	P-0	Acari_EST	KFM65728.1	A0A087TKT9	Tricarboxylate transport protein, mitochondrial (Fragment)	X975_16343	Stegodyphus mimosarum	transmembrane transport [GO:0055085]			276	5	0.78	3e-105	gi|222398021	MPAAI57TR B. bovis infected B. microplus Gut 4077 ESTs Rhipicephalus microplus cDNA, mRNA sequence
fed and unfed	S-0, P-0	Acari_EST	XP_002413149.1	B7QC85	Tumor rejection antigen (Gp96), putative (Fragment)	IscW_ISCW022766	Ixodes scapularis (Black-legged tick) (Deer tick)	protein folding [GO:0006457]; response to stress [GO:0006950]	ATP binding [GO:0005524]		102_127	3_5	0,32_0,63	2e-149	gi|49548599	EST664286 RAB Rhipicephalus appendiculatus cDNA clone RABB726 5' end, mRNA sequence
fed and unfed	P-0	Acari_EST	XP_002416613.1	B7QNV8	uncharacterized protein	IscW_ISCW015529	Ixodes scapularis (Black-legged tick) (Deer tick)	RNA processing [GO:0006396]		nucleus [GO:0005634]	90	2	0.23	9e-142	gi|383285596	ATCLL_P1-876611_055_E07 Antricola delacruzi salivary gland library Adlc_sg1 Antricola delacruzi cDNA, mRNA sequence
fed and unfed	P-0	Acari_EST	XP_008179212.1	J9K5P5	Uncharacterized protein	LOC100168244	Acyrthosiphon pisum (Pea aphid)	motor activity [GO:0003774]	ATP binding [GO:0005524]; motor activity [GO:0003774]	myosin complex [GO:0016459]	233	2	0.63	2e-122	gi|156513272	G894P5219RG20.T0 Ixodes scapularis Pooled Non-infected Normalized Library Ixodes scapularis cDNA, mRNA sequence
fed and unfed	P-0	Acari_EST	ADV40147.1	E7D1A3	uncharacterized protein (Fragment)		Latrodectus hesperus (Western black widow spider)				96	3	0.52	4e-119	gi|49557980	EST766761 BEA Rhipicephalus microplus cDNA clone BEAAU35, mRNA sequence
fed and unfed	P-0	Acari_EST	KFM64386.1	A0A087TGZ7	Uncharacterized protein (Fragment)	X975_19997	Stegodyphus mimosarum		calcium ion binding [GO:0005509]		194	2	0.37	4e-166	gi|49536756	EST652444 RAA Rhipicephalus appendiculatus cDNA clone RAAAQ95 3' end, mRNA sequence
fed and unfed	S-0, P-0	Acari_EST	BAF73714.1	A7BFI9	Valosin containing protein	VCP	Haemaphysalis longicornis (Bush tick)	hydrolase activity [GO:0016787]	ATP binding [GO:0005524]; hydrolase activity [GO:0016787]		55_147	2_5	0,23_0,62	0.0	gi|49535003	EST650691 RAA Rhipicephalus appendiculatus cDNA clone RAAA750 3' end, mRNA sequence
fed and unfed	S-0	Acari_EST	BAJ21514.1	E1CAX9	Vitellogenin-1	HlVg-1	Haemaphysalis longicornis (Bush tick)	lipid transporter activity [GO:0005319]	lipid transporter activity [GO:0005319]		76	2	0.3	3e-62	gi|29779729	op01G03.r op Ornithodoros porcinus porcinus cDNA 3', mRNA sequence
fed and unfed	P-0	Acari_EST	XP_002408065.1	B7P5X8	Voltage-dependent anion-selective channel, putative	IscW_ISCW000781	Ixodes scapularis (Black-legged tick) (Deer tick)	voltage-gated anion channel activity [GO:0008308]	voltage-gated anion channel activity [GO:0008308]	mitochondrial outer membrane [GO:0005741]	87	2	0.56	3e-91	gi|29779617	jnn613C10.r op Ornithodoros porcinus porcinus cDNA 3', mRNA sequence
fed and unfed	P-0	NCBInr	gi|318087128	E7D1B2	14-3-3 protein isoform 2 (Fragment)		Latrodectus hesperus (Western black widow spider)				69	2	0.25
fed and unfed	P-0	NCBInr	gi|241645478	B7Q2Y6	26S proteasome regulatory complex, ATPase RPT6, putative (EC 3.6.4.3) (Fragment)	IscW_ISCW008741	Ixodes scapularis (Black-legged tick) (Deer tick)	microtubule-severing ATPase activity [GO:0008568]; protein catabolic process [GO:0030163]	ATP binding [GO:0005524]; microtubule-severing ATPase activity [GO:0008568]	cytoplasm [GO:0005737]; proteasome complex [GO:0000502]	76	3	0.27
fed and unfed	P-0	NCBInr	gi|149287004	A6N9R8	40S ribosomal protein S10		Ornithodoros parkeri (Soft tick) (Argasid tick)			ribosome [GO:0005840]	121	4	0.98
fed and unfed	P-0	NCBInr	gi|149287144	A6N9Y8	40S ribosomal protein S11		Ornithodoros parkeri (Soft tick) (Argasid tick)	translation [GO:0006412]	structural constituent of ribosome [GO:0003735]	ribosome [GO:0005840]	94	3	1.33
fed and unfed	P-0	NCBInr	gi|17975579	P14130	40S ribosomal protein S14	RpS14a CG1524; RpS14b CG1527	Drosophila melanogaster (Fruit fly)	translation [GO:0006412]	structural constituent of ribosome [GO:0003735]	ribosome [GO:0005840]	110	3	0.76
fed and unfed	P-0	NCBInr	gi|241029422	Q4PM26	40S ribosomal protein S15, putative (Ribosomal protein S15)	IscW_ISCW016148	Ixodes scapularis (Black-legged tick) (Deer tick)	translation [GO:0006412]	RNA binding [GO:0003723]; structural constituent of ribosome [GO:0003735]	small ribosomal subunit [GO:0015935]	176	5	2.46
fed and unfed	P-0	NCBInr	gi|149286954	A6N9P3	40S ribosomal protein S19		Ornithodoros parkeri (Soft tick) (Argasid tick)	translation [GO:0006412]	structural constituent of ribosome [GO:0003735]	ribosome [GO:0005840]	104	4	1.11
fed and unfed	P-0	NCBInr	gi|149286910	A6N9M1	40S ribosomal protein S2/30S		Ornithodoros parkeri (Soft tick) (Argasid tick)	translation [GO:0006412]	RNA binding [GO:0003723]; structural constituent of ribosome [GO:0003735]	small ribosomal subunit [GO:0015935]	176	7	1.5
fed and unfed	P-0	NCBInr	gi|63334183	Q4U334	40S ribosomal protein S24		Dermacentor variabilis (American dog tick)	translation [GO:0006412]	nucleotide binding [GO:0000166]; structural constituent of ribosome [GO:0003735]	ribosome [GO:0005840]	130	2	0.48
fed and unfed	S-0, P-0	NCBInr	gi|149287156	A6N9Z4	40S ribosomal protein S3		Ornithodoros parkeri (Soft tick) (Argasid tick)	translation [GO:0006412]	RNA binding [GO:0003723]; structural constituent of ribosome [GO:0003735]	small ribosomal subunit [GO:0015935]	100_417	2_8	0,26_1,88
fed and unfed	P-0	NCBInr	gi|114153002	Q09JU6	40S ribosomal protein S3a (Fragment)		Argas monolakensis (Mono lake bird tick)	translation [GO:0006412]	structural constituent of ribosome [GO:0003735]	ribosome [GO:0005840]	374	10	3.56
fed and unfed	S-0, P-0	NCBInr	gi|149287204	A6NA18	40S ribosomal protein S4		Ornithodoros parkeri (Soft tick) (Argasid tick)	translation [GO:0006412]	rRNA binding [GO:0019843]; structural constituent of ribosome [GO:0003735]	ribosome [GO:0005840]	50_230	2_8	0,24_1,59
fed and unfed	P-0	NCBInr	gi|29825585	Q86G64	40S ribosomal protein S5		Dermacentor variabilis (American dog tick)	translation [GO:0006412]	RNA binding [GO:0003723]; structural constituent of ribosome [GO:0003735]	small ribosomal subunit [GO:0015935]	270	7	1.53
fed and unfed	P-0	NCBInr	gi|242000206	B7PLU8	40S ribosomal protein S6, putative (Fragment)	IscW_ISCW024315	Ixodes scapularis (Black-legged tick) (Deer tick)	translation [GO:0006412]	structural constituent of ribosome [GO:0003735]	ribosome [GO:0005840]	90	2	0.27
fed and unfed	P-0	NCBInr	gi|67084055	Q4PM03	40S ribosomal protein S9		Ixodes scapularis (Black-legged tick) (Deer tick)	translation [GO:0006412]	rRNA binding [GO:0019843]; structural constituent of ribosome [GO:0003735]	small ribosomal subunit [GO:0015935]	135	6	2.48
fed and unfed	S-0, P-0	NCBInr	gi|229891596	A6NA00	40S ribosomal protein SA		Ornithodoros parkeri (Soft tick) (Argasid tick)	ribosomal small subunit assembly [GO:0000028]; translation [GO:0006412]	structural constituent of ribosome [GO:0003735]	cytosolic small ribosomal subunit [GO:0022627]	160_101	4_3	0,61_0,33
fed and unfed	P-0	NCBInr	gi|480541673	M9WG04	60S ribosomal protein L10		Ornithodoros moubata (Soft tick) (Argasid tick)	translation [GO:0006412]	structural constituent of ribosome [GO:0003735]	ribosome [GO:0005840]	152_62	4_2	0,68_0,28
fed and unfed	P-0	NCBInr	gi|149287176	A6NA04	60S ribosomal protein L11 (Fragment)		Ornithodoros parkeri (Soft tick) (Argasid tick)	translation [GO:0006412]	structural constituent of ribosome [GO:0003735]	ribosome [GO:0005840]	197	4	0.76
fed and unfed	P-0	NCBInr	gi|149287140	A6N9Y6	60S ribosomal protein L13		Ornithodoros parkeri (Soft tick) (Argasid tick)	translation [GO:0006412]	structural constituent of ribosome [GO:0003735]	ribosome [GO:0005840]	130	2	0.45
fed and unfed	P-0	NCBInr	gi|121952302	Q09JW2	60S ribosomal protein L17	RpL17	Argas monolakensis (Mono lake bird tick)	translation [GO:0006412]	structural constituent of ribosome [GO:0003735]	large ribosomal subunit [GO:0015934]	246	8	2.19
fed and unfed	S-0, P-0	NCBInr	gi|149287142	A6N9Y7	60S ribosomal protein L18		Ornithodoros parkeri (Soft tick) (Argasid tick)	translation [GO:0006412]	structural constituent of ribosome [GO:0003735]	ribosome [GO:0005840]	89_208	2_2	0,33_0,54
fed and unfed	P-0	NCBInr	gi|149286942	A6N9N7	60S ribosomal protein L22		Ornithodoros parkeri (Soft tick) (Argasid tick)	translation [GO:0006412]	structural constituent of ribosome [GO:0003735]	ribosome [GO:0005840]	71	2	0.46
fed and unfed	P-0	NCBInr	gi|149286904	A6N9L8	60s ribosomal protein L24		Ornithodoros parkeri (Soft tick) (Argasid tick)			ribosome [GO:0005840]	226	7	3.06
fed and unfed	P-0	NCBInr	gi|114153192	Q09JK1	60S ribosomal protein L27		Argas monolakensis (Mono lake bird tick)	translation [GO:0006412]	structural constituent of ribosome [GO:0003735]	ribosome [GO:0005840]	101	3	1.6
fed and unfed	S-0, P-0	NCBInr	gi|241998814	B7PFS8	60S ribosomal protein L5, putative	IscW_ISCW017610	Ixodes scapularis (Black-legged tick) (Deer tick)	translation [GO:0006412]	5S rRNA binding [GO:0008097]; structural constituent of ribosome [GO:0003735]	ribosome [GO:0005840]	80_221	2_4	0,2_0,58
fed and unfed	P-0	NCBInr	gi|325303390		60S ribosomal protein L7A [Amblyomma variegatum]						108	2	0.35
fed and unfed	P-0	NCBInr	gi|541046811	F1L8Q9	60S ribosomal protein L8 (60s ribosomal protein l8)	ASU_03531	Ascaris suum (Pig roundworm) (Ascaris lumbricoides)	translation [GO:0006412]	RNA binding [GO:0003723]; structural constituent of ribosome [GO:0003735]	large ribosomal subunit [GO:0015934]	118	4	0.56
fed and unfed	P-0	NCBInr	gi|149287182	A6NA07	60S ribosomal protein L9		Ornithodoros parkeri (Soft tick) (Argasid tick)	translation [GO:0006412]	rRNA binding [GO:0019843]; structural constituent of ribosome [GO:0003735]	ribosome [GO:0005840]	257	2	0.54
fed and unfed	S-0, P-0	NCBInr	gi|523580538	S5FVY5	Acidic ribosomal protein P0		Rhipicephalus microplus (Cattle tick) (Boophilus microplus)	ribosome biogenesis [GO:0042254]; translational elongation [GO:0006414]	structural constituent of ribosome [GO:0003735]	ribosome [GO:0005840]	127_478	3_8	0,31_1,27
fed and unfed	P-0	NCBInr	gi|391339690		aconitate hydratase, mitochondrial-like [Metaseiulus occidentalis]						76	2	0.08
fed and unfed	S-0	NCBInr	gi|241743812	B7Q8U6	Adenosine kinase, putative (EC 2.7.1.20)	IscW_ISCW021148	Ixodes scapularis (Black-legged tick) (Deer tick)	adenosine kinase activity [GO:0004001]; phosphotransferase activity, alcohol group as acceptor [GO:0016773]; purine ribonucleoside salvage [GO:0006166]	adenosine kinase activity [GO:0004001]; phosphotransferase activity, alcohol group as acceptor [GO:0016773]		100	2	0.18
fed and unfed	S-0, P-0	NCBInr	gi|241033218	B7P4Y1	Adenosylhomocysteinase (EC 3.3.1.1)	IscW_ISCW015944	Ixodes scapularis (Black-legged tick) (Deer tick)	adenosylhomocysteinase activity [GO:0004013]; one-carbon metabolic process [GO:0006730]	adenosylhomocysteinase activity [GO:0004013]		104_62	3_2	0,22_0,14
fed and unfed	S-0, P-0	NCBInr	gi|67083835	Q4PMB2	ADP/ATP translocase		Ixodes scapularis (Black-legged tick) (Deer tick)	transmembrane transport [GO:0055085]; transporter activity [GO:0005215]	transporter activity [GO:0005215]	integral component of membrane [GO:0016021]; mitochondrial inner membrane [GO:0005743]	151_763	5_12	0,61_3,18
fed and unfed	P-0	NCBInr	gi|31198799	Q7QJI4	AGAP007532-PA	AgaP_AGAP007532	Anopheles gambiae (African malaria mosquito)	cell adhesion [GO:0007155]	structural molecule activity [GO:0005198]	actin cytoskeleton [GO:0015629]	123	2	0.06
fed and unfed	S-0, P-0	NCBInr	gi|241601186	B7PZG8	Aldehyde dehydrogenase, putative (EC 1.2.1.3)	IscW_ISCW020189	Ixodes scapularis (Black-legged tick) (Deer tick)	aldehyde dehydrogenase (NAD) activity [GO:0004029]	aldehyde dehydrogenase (NAD) activity [GO:0004029]		126_58	4_3	0,23_0,17
fed and unfed	P-0	NCBInr	gi|241243543	B7PH43	Alpha tubulin	IscW_ISCW003527	Ixodes scapularis (Black-legged tick) (Deer tick)	GTPase activity [GO:0003924]; microtubule-based process [GO:0007017]; protein polymerization [GO:0051258]	GTPase activity [GO:0003924]; GTP binding [GO:0005525]; structural constituent of cytoskeleton [GO:0005200]	cytoplasm [GO:0005737]; microtubule [GO:0005874]	696	14	1.42
fed and unfed	S-0, P-0	NCBInr	gi|241061210	B7P5Y3	Alpha-1,4 glucan phosphorylase (EC 2.4.1.1)	IscW_ISCW000885	Ixodes scapularis (Black-legged tick) (Deer tick)	carbohydrate metabolic process [GO:0005975]; glycogen phosphorylase activity [GO:0008184]	glycogen phosphorylase activity [GO:0008184]; pyridoxal phosphate binding [GO:0030170]		233_121	6_4	0,31_0,15
fed and unfed	S-0, P-0	NCBInr	gi|241841368	B7QJH6	Alpha-actinin, putative (EC 1.3.1.74) (EC 3.1.3.48)	IscW_ISCW013566	Ixodes scapularis (Black-legged tick) (Deer tick)	2-alkenal reductase [NAD(P)] activity [GO:0032440]; actin crosslink formation [GO:0051764]; actin filament bundle assembly [GO:0051017]; protein tyrosine phosphatase activity [GO:0004725]	2-alkenal reductase [NAD(P)] activity [GO:0032440]; calcium ion binding [GO:0005509]; protein tyrosine phosphatase activity [GO:0004725]		147_444	4_15	0,15_0,91
fed and unfed	S-0, P-0	NCBInr	gi|241623033	B7PV68	Aminoimidazole-4-carboxamide ribonucleotidetransformylase/IMP cyclohydrolase, putative (EC 2.1.2.3) (Fragment)	IscW_ISCW007783	Ixodes scapularis (Black-legged tick) (Deer tick)	IMP cyclohydrolase activity [GO:0003937]; phosphoribosylaminoimidazolecarboxamide formyltransferase activity [GO:0004643]; purine nucleotide biosynthetic process [GO:0006164]	IMP cyclohydrolase activity [GO:0003937]; phosphoribosylaminoimidazolecarboxamide formyltransferase activity [GO:0004643]		271_282	8_9	0,49_0,57
fed and unfed	P-0	NCBInr	gi|241831489	B7QI53	Apoptosis-promoting RNA-binding protein TIA-1/TIAR, putative	IscW_ISCW014211	Ixodes scapularis (Black-legged tick) (Deer tick)		nucleotide binding [GO:0000166]; RNA binding [GO:0003723]		89	3	0.14
fed and unfed	S-0, P-0	NCBInr	gi|83319201	Q2WFX6	Aspartic protease	AP	Haemaphysalis longicornis (Bush tick)	aspartic-type endopeptidase activity [GO:0004190]	aspartic-type endopeptidase activity [GO:0004190]		110_58	2_2	0,16_0,16
fed and unfed	S-0, P-0	NCBInr	gi|241705635	B7QCK2	ATP synthase subunit alpha	IscW_ISCW011988	Ixodes scapularis (Black-legged tick) (Deer tick)	ATP hydrolysis coupled proton transport [GO:0015991]; ATP synthesis coupled proton transport [GO:0015986]; proton-transporting ATPase activity, rotational mechanism [GO:0046961]; proton-transporting ATP synthase activity, rotational mechanism [GO:0046933]	ATP binding [GO:0005524]; proton-transporting ATPase activity, rotational mechanism [GO:0046961]; proton-transporting ATP synthase activity, rotational mechanism [GO:0046933]	proton-transporting ATP synthase complex, catalytic core F(1) [GO:0045261]	506_437	13_13	1,11_1,11
fed and unfed	S-0, P-0	NCBInr	gi|558104389	B7QE46	ATP synthase subunit beta (EC 3.6.3.14)	IscW_ISCW012509	Ixodes scapularis (Black-legged tick) (Deer tick)	ATP hydrolysis coupled proton transport [GO:0015991]; ATP synthesis coupled proton transport [GO:0015986]; proton-transporting ATP synthase activity, rotational mechanism [GO:0046933]	ATP binding [GO:0005524]; proton-transporting ATP synthase activity, rotational mechanism [GO:0046933]	proton-transporting ATP synthase complex, catalytic core F(1) [GO:0045261]	436_419	8_8	0,7_0,69
fed and unfed	P-0	NCBInr	gi|67083945	Q4PM57	ATP synthase-like protein		Ixodes scapularis (Black-legged tick) (Deer tick)	ATP synthesis coupled proton transport [GO:0015986]; hydrogen ion transmembrane transporter activity [GO:0015078]	hydrogen ion transmembrane transporter activity [GO:0015078]	mitochondrial proton-transporting ATP synthase complex, coupling factor F(o) [GO:0000276]	188	3	0.51
fed and unfed	P-0	NCBInr	gi|241748564	B7Q9C2	Calcium-transporting ATPase (EC 3.6.3.8)	IscW_ISCW010968	Ixodes scapularis (Black-legged tick) (Deer tick)	calcium-transporting ATPase activity [GO:0005388]	ATP binding [GO:0005524]; calcium-transporting ATPase activity [GO:0005388]; metal ion binding [GO:0046872]	integral component of membrane [GO:0016021]	150	4	0.11
fed and unfed	S-0, P-0	NCBInr	gi|39725997	Q64K83	Calreticulin		Ixodes minor	protein folding [GO:0006457]	calcium ion binding [GO:0005509]	endoplasmic reticulum [GO:0005783]	102_58	5_3	0,4_0,44
fed and unfed	S-0, P-0	NCBInr	gi|315274244	E7E820	Cathepsin D2		Ixodes ricinus (Common tick)	aspartic-type endopeptidase activity [GO:0004190]	aspartic-type endopeptidase activity [GO:0004190]		136_161	2_2	0,17_0,17
fed and unfed	S-0, P-0	NCBInr	gi|241998158	B7PEV0	Chaperonin subunit, putative	IscW_ISCW017824	Ixodes scapularis (Black-legged tick) (Deer tick)	protein refolding [GO:0042026]	ATP binding [GO:0005524]	cytoplasm [GO:0005737]	284_114	8_4	0,53_0,52
fed and unfed	S-0, P-0	NCBInr	gi|524900390	B7Q3I2	Citrate synthase (Fragment)	IscW_ISCW009586	Ixodes scapularis (Black-legged tick) (Deer tick)	cellular carbohydrate metabolic process [GO:0044262]; citrate (Si)-synthase activity [GO:0004108]; tricarboxylic acid cycle [GO:0006099]	citrate (Si)-synthase activity [GO:0004108]		95_92	3_2	0,2_0,13
fed and unfed	P-0	NCBInr	gi|241610894	B7PUK8	Clathrin heavy chain, putative (Fragment)	IscW_ISCW019441	Ixodes scapularis (Black-legged tick) (Deer tick)	intracellular protein transport [GO:0006886]; vesicle-mediated transport [GO:0016192]	structural molecule activity [GO:0005198]	clathrin coat of coated pit [GO:0030132]; clathrin coat of trans-Golgi network vesicle [GO:0030130]	299	12	0.25
fed and unfed	P-0	NCBInr	gi|242002678	B7PQE0	Coatomer, alpha chain, putative (EC 2.3.1.48) (Fragment)	IscW_ISCW006283	Ixodes scapularis (Black-legged tick) (Deer tick)	histone acetyltransferase activity [GO:0004402]; intracellular protein transport [GO:0006886]; vesicle-mediated transport [GO:0016192]	histone acetyltransferase activity [GO:0004402]; structural molecule activity [GO:0005198]	COPI vesicle coat [GO:0030126]	56	2	0.06
fed and unfed	P-0	NCBInr	gi|3036963	O61287	CsCDC42	CsCdc42	Ciona savignyi (Pacific transparent sea squirt)	small GTPase mediated signal transduction [GO:0007264]	GTP binding [GO:0005525]	intracellular [GO:0005622]; membrane [GO:0016020]	113	3	0.54
fed and unfed	P-0	NCBInr	gi|5835682	O99806	Cytochrome c oxidase subunit 1 (EC 1.9.3.1)		Pholeoixodes hexagonus (Hedgehog tick) (Ixodes hexagonus)	aerobic respiration [GO:0009060]; cytochrome-c oxidase activity [GO:0004129]; oxidative phosphorylation [GO:0006119]	cytochrome-c oxidase activity [GO:0004129]; heme binding [GO:0020037]; iron ion binding [GO:0005506]	integral component of membrane [GO:0016021]; mitochondrial inner membrane [GO:0005743]; respiratory chain [GO:0070469]	60	2	0.12
fed and unfed	P-0	NCBInr	gi|41054355	Q8AW05	DEAD (Asp-Glu-Ala-Asp) box polypeptide 39a (Ddx39a protein) (Uncharacterized protein)	ddx39aa ddx39a	Danio rerio (Zebrafish) (Brachydanio rerio)	helicase activity [GO:0004386]	ATP binding [GO:0005524]; helicase activity [GO:0004386]; nucleic acid binding [GO:0003676]		118	2	0.17
fed and unfed	S-0	NCBInr	gi|357622014	G6CYQ3	Delta-aminolevulinic acid dehydratase (EC 4.2.1.24)	KGM_22167	Danaus plexippus (Monarch butterfly)	porphobilinogen synthase activity [GO:0004655]; porphyrin-containing compound biosynthetic process [GO:0006779]	ATP binding [GO:0005524]; metal ion binding [GO:0046872]; porphobilinogen synthase activity [GO:0004655]		602	15	0.88
fed and unfed	P-0	NCBInr	gi|241333917	B7PJP4	Dolichyl-diphosphooligosaccharide--protein glycosyltransferase 48 kDa subunit (Oligosaccharyl transferase 48 kDa subunit) (EC 2.4.99.18) (Fragment)	IscW_ISCW017658	Ixodes scapularis (Black-legged tick) (Deer tick)	dolichyl-diphosphooligosaccharide-protein glycotransferase activity [GO:0004579]; protein N-linked glycosylation via asparagine [GO:0018279]	dolichyl-diphosphooligosaccharide-protein glycotransferase activity [GO:0004579]	endoplasmic reticulum membrane [GO:0005789]; integral component of membrane [GO:0016021]	106	2	0.21
fed and unfed	S-0, P-0	NCBInr	gi|241647495	B7Q349	Elongation factor 1-alpha	IscW_ISCW020299	Ixodes scapularis (Black-legged tick) (Deer tick)	GTPase activity [GO:0003924]; nucleotidyltransferase activity [GO:0016779]; translation elongation factor activity [GO:0003746]	GTPase activity [GO:0003924]; GTP binding [GO:0005525]; nucleotidyltransferase activity [GO:0016779]; translation elongation factor activity [GO:0003746]	cytoplasm [GO:0005737]	142_591	6_8	0,45_1,97
fed and unfed	S-0, P-0	NCBInr	gi|241781537	B7QMV1	Elongation factor, putative	IscW_ISCW015380	Ixodes scapularis (Black-legged tick) (Deer tick)	GTPase activity [GO:0003924]; translation elongation factor activity [GO:0003746]	GTPase activity [GO:0003924]; GTP binding [GO:0005525]; translation elongation factor activity [GO:0003746]		240_289	8_9	0,44_0,44
fed and unfed	S-0, P-0	NCBInr	gi|291277674	D4P967	Enolase		Ornithodoros moubata (Soft tick) (Argasid tick)	glycolytic process [GO:0006096]; phosphopyruvate hydratase activity [GO:0004634]	magnesium ion binding [GO:0000287]; phosphopyruvate hydratase activity [GO:0004634]	phosphopyruvate hydratase complex [GO:0000015]	136_90	2_2	0,14_0,14
fed and unfed	S-0, P-0	NCBInr	gi|325303374	F0J8W9	Enoyl-CoA hydratase (Fragment)		Amblyomma variegatum (Tropical bont tick)	catalytic activity [GO:0003824]	catalytic activity [GO:0003824]		135_95	2_2	0,55_0,34
fed and unfed	P-0	NCBInr	gi|110339425	Q0PZI5	Eukaryotic initiation factor 4A		Callinectes sapidus (Blue crab)	ATP-dependent helicase activity [GO:0008026]; translation initiation factor activity [GO:0003743]	ATP binding [GO:0005524]; ATP-dependent helicase activity [GO:0008026]; translation initiation factor activity [GO:0003743]		95	3	0.22
fed and unfed	P-0	NCBInr	gi|149286980	A6N9Q6	Ferritin (EC 1.16.3.1)		Ornithodoros parkeri (Soft tick) (Argasid tick)	cellular iron ion homeostasis [GO:0006879]; ferroxidase activity [GO:0004322]; iron ion transport [GO:0006826]	ferric iron binding [GO:0008199]; ferroxidase activity [GO:0004322]		126	2	0.36
fed and unfed	P-0	NCBInr	gi|241828656	B7QHS0	Flotillin, putative	IscW_ISCW015012	Ixodes scapularis (Black-legged tick) (Deer tick)				128	4	0.33
fed and unfed	S-0, P-0	NCBInr	gi|325303634	F0J9Y8	Fructose-bisphosphate aldolase (EC 4.1.2.13)		Amblyomma variegatum (Tropical bont tick)	fructose-bisphosphate aldolase activity [GO:0004332]; glycolytic process [GO:0006096]	fructose-bisphosphate aldolase activity [GO:0004332]		454_156	9_2	1,39_0,23
fed and unfed	P-0	NCBInr	gi|149287130	A6N9Y1	G protein beta subunit-like protein		Ornithodoros parkeri (Soft tick) (Argasid tick)				268	9	1.18
fed and unfed	P-0	NCBInr	gi|241236734	B7PGM6	G-3-P dehydrogenase, putative (Fragment)	IscW_ISCW004858	Ixodes scapularis (Black-legged tick) (Deer tick)		nucleic acid binding [GO:0003676]; nucleotide binding [GO:0000166]		150	2	0.14
fed and unfed	P-0	NCBInr	gi|241122966	B7P986	GARS/AIRS/GART, putative (EC 2.1.2.2) (EC 6.3.3.1) (EC 6.3.4.13)	IscW_ISCW017017	Ixodes scapularis (Black-legged tick) (Deer tick)	'de novo' IMP biosynthetic process [GO:0006189]; phosphoribosylamine-glycine ligase activity [GO:0004637]; phosphoribosylformylglycinamidine cyclo-ligase activity [GO:0004641]; phosphoribosylglycinamide formyltransferase activity [GO:0004644]; purine nucleobase biosynthetic process [GO:0009113]	ATP binding [GO:0005524]; metal ion binding [GO:0046872]; phosphoribosylamine-glycine ligase activity [GO:0004637]; phosphoribosylformylglycinamidine cyclo-ligase activity [GO:0004641]; phosphoribosylglycinamide formyltransferase activity [GO:0004644]	cytoplasm [GO:0005737]	153	3	0.09
fed and unfed	S-0	NCBInr	gi|241020874	B7P4E1	Glutamate dehydrogenase	IscW_ISCW000393	Ixodes scapularis (Black-legged tick) (Deer tick)	cellular amino acid metabolic process [GO:0006520]; oxidoreductase activity, acting on the CH-NH2 group of donors, NAD or NADP as acceptor [GO:0016639]	oxidoreductase activity, acting on the CH-NH2 group of donors, NAD or NADP as acceptor [GO:0016639]		99	3	0.17
fed and unfed	P-0	NCBInr	gi|60920770	Q2YFF0	Glutathione transferase mu class Yv5004H11		Sarcoptes scabiei type hominis	glutathione transferase activity [GO:0004364]	glutathione transferase activity [GO:0004364]		70	2	0.27
fed and unfed	S-0, P-0	NCBInr	gi|241999408	B7PKP9	Glyceraldehyde-3-phosphate dehydrogenase (EC 1.2.1.12)	IscW_ISCW018700	Ixodes scapularis (Black-legged tick) (Deer tick)	glucose metabolic process [GO:0006006]; glyceraldehyde-3-phosphate dehydrogenase (NAD+) (phosphorylating) activity [GO:0004365]; glycolytic process [GO:0006096]	glyceraldehyde-3-phosphate dehydrogenase (NAD+) (phosphorylating) activity [GO:0004365]; NAD binding [GO:0051287]; NADP binding [GO:0050661]		206_69	7_3	1,02_0,3
fed and unfed	P-0	NCBInr	gi|241848583	B7QKE4	Glycerol-3-phosphate dehydrogenase (EC 1.1.5.3)	IscW_ISCW023707	Ixodes scapularis (Black-legged tick) (Deer tick)	glycerol-3-phosphate metabolic process [GO:0006072]; sn-glycerol-3-phosphate:ubiquinone-8 oxidoreductase activity [GO:0052591]	calcium ion binding [GO:0005509]; sn-glycerol-3-phosphate:ubiquinone-8 oxidoreductase activity [GO:0052591]	glycerol-3-phosphate dehydrogenase complex [GO:0009331]	66	2	0.08
fed and unfed	P-0	NCBInr	gi|241643370	B7Q2V4	Glycine N-methyltransferase, putative (EC 2.1.1.20)	IscW_ISCW020587	Ixodes scapularis (Black-legged tick) (Deer tick)	glycine N-methyltransferase activity [GO:0017174]	glycine N-methyltransferase activity [GO:0017174]		68	2	0.21
fed and unfed	P-0	NCBInr	gi|241083163	B7P6P0	Glycoprotein 25l, putative	IscW_ISCW001001	Ixodes scapularis (Black-legged tick) (Deer tick)	transport [GO:0006810]		integral component of membrane [GO:0016021]	164	3	0.63
fed and unfed	S-0, P-0	NCBInr	gi|241999384	B7PKN7	GMP synthase, putative (EC 6.3.1.5) (EC 6.3.5.2) (Fragment)	IscW_ISCW018543	Ixodes scapularis (Black-legged tick) (Deer tick)	GMP biosynthetic process [GO:0006177]; GMP synthase (glutamine-hydrolyzing) activity [GO:0003922]; NAD+ synthase activity [GO:0008795]; pyrophosphatase activity [GO:0016462]	ATP binding [GO:0005524]; GMP synthase (glutamine-hydrolyzing) activity [GO:0003922]; NAD+ synthase activity [GO:0008795]; pyrophosphatase activity [GO:0016462]		205_202	5_3	0,23_0,13
fed and unfed	S-0, P-0	NCBInr	gi|241028754	B7P4Q8	Inosine-5'-monophosphate dehydrogenase (EC 1.1.1.205)	IscW_ISCW001657	Ixodes scapularis (Black-legged tick) (Deer tick)	GMP biosynthetic process [GO:0006177]; IMP dehydrogenase activity [GO:0003938]	adenyl nucleotide binding [GO:0030554]; IMP dehydrogenase activity [GO:0003938]; metal ion binding [GO:0046872]		119_413	4_6	0,31_0,6
fed and unfed	S-0, P-0	NCBInr	gi|241165415	B7PCD2	Isocitrate dehydrogenase [NADP] (EC 1.1.1.42)	IscW_ISCW001977	Ixodes scapularis (Black-legged tick) (Deer tick)	isocitrate dehydrogenase (NADP+) activity [GO:0004450]; isocitrate metabolic process [GO:0006102]; tricarboxylic acid cycle [GO:0006099]	isocitrate dehydrogenase (NADP+) activity [GO:0004450]; magnesium ion binding [GO:0000287]; NAD binding [GO:0051287]		97_133	4_3	0,28_0,21
fed and unfed	S-0, P-0	NCBInr	gi|241301830	B7PJA9	Killer toxin-resistance protein, putative	IscW_ISCW004613	Ixodes scapularis (Black-legged tick) (Deer tick)	protein glycosylation [GO:0006486]; UDP-glucose:glycoprotein glucosyltransferase activity [GO:0003980]	UDP-glucose:glycoprotein glucosyltransferase activity [GO:0003980]		90_89	2_2	0,04_0,04
fed and unfed	P-0	NCBInr	gi|391344396		long-chain-fatty-acid--CoA ligase 4-like [Metaseiulus occidentalis]						72	2	0.09
fed and unfed	S-0, P-0	NCBInr	gi|241591925	B7PT93	Lysine-ketoglutarate reductase, putative (EC 1.5.1.8)	IscW_ISCW008489	Ixodes scapularis (Black-legged tick) (Deer tick)	saccharopine dehydrogenase (NADP+, L-lysine-forming) activity [GO:0047130]	saccharopine dehydrogenase (NADP+, L-lysine-forming) activity [GO:0047130]		55_207	3_3	0,1_0,14
fed and unfed	S-0, P-0	NCBInr	gi|241243545	B7PH44	Malate dehydrogenase, putative (EC 1.1.1.37)	IscW_ISCW003528	Ixodes scapularis (Black-legged tick) (Deer tick)	cellular carbohydrate metabolic process [GO:0044262]; L-malate dehydrogenase activity [GO:0030060]; malate metabolic process [GO:0006108]	L-malate dehydrogenase activity [GO:0030060]		336_80	5_2	1,02_0,19
fed and unfed	S-0	NCBInr	gi|241042409	B7P557	Mapmodulin, putative	IscW_ISCW001123	Ixodes scapularis (Black-legged tick) (Deer tick)				110	6	1.18
fed and unfed	P-0	NCBInr	gi|512927479	W5JRA3	Mitochondrial glutamate carrier protein (Uncharacterized protein)	AND_001543	Anopheles darlingi (Mosquito)	transmembrane transport [GO:0055085]		integral component of membrane [GO:0016021]	80	49	2
fed and unfed	P-0	NCBInr	gi|241999410	B7PKQ0	Mitochrondrial 2-oxoglutarate/malate carrier protein, putative	IscW_ISCW018701	Ixodes scapularis (Black-legged tick) (Deer tick)	transport [GO:0006810]		integral component of membrane [GO:0016021]	131	4	0.83
fed and unfed	S-0, P-0	NCBInr	gi|241997622	B7P1Q2	Myosin heavy chain, skeletal muscle or cardiac muscle, putative (EC 1.3.1.74)	IscW_ISCW001340	Ixodes scapularis (Black-legged tick) (Deer tick)	2-alkenal reductase [NAD(P)] activity [GO:0032440]; motor activity [GO:0003774]	2-alkenal reductase [NAD(P)] activity [GO:0032440]; ATP binding [GO:0005524]; motor activity [GO:0003774]	myosin complex [GO:0016459]	603_1278	16_26	0,28_0,57
fed and unfed	S-0, P-0	NCBInr	gi|241124081	B7P9E4	Na+/K+ ATPase, alpha subunit, putative (EC 3.6.3.9) (Fragment)	IscW_ISCW002538	Ixodes scapularis (Black-legged tick) (Deer tick)	ATP biosynthetic process [GO:0006754]; sodium:potassium-exchanging ATPase activity [GO:0005391]	ATP binding [GO:0005524]; metal ion binding [GO:0046872]; sodium:potassium-exchanging ATPase activity [GO:0005391]	integral component of membrane [GO:0016021]	655_2674	13_26	0,66_2,75
fed and unfed	P-0	NCBInr	gi|241165413	B7PCD1	NAD(P) transhydrogenase, putative (EC 1.6.1.2)	IscW_ISCW001976	Ixodes scapularis (Black-legged tick) (Deer tick)	NAD(P)+ transhydrogenase (AB-specific) activity [GO:0008750]; proton transport [GO:0015992]	NAD(P)+ transhydrogenase (AB-specific) activity [GO:0008750]; NADP binding [GO:0050661]	integral component of membrane [GO:0016021]	318	5	0.15
fed and unfed	P-0	NCBInr	gi|241813409	B7QNI9	NADH:ubiquinone oxidoreductase, NDUFA9/39kDa subunit, putative (EC 1.6.99.3)	IscW_ISCW023912	Ixodes scapularis (Black-legged tick) (Deer tick)	dTDP-4-dehydrorhamnose reductase activity [GO:0008831]; extracellular polysaccharide biosynthetic process [GO:0045226]; NADH dehydrogenase activity [GO:0003954]	dTDP-4-dehydrorhamnose reductase activity [GO:0008831]; NADH dehydrogenase activity [GO:0003954]		83	2	0.17
fed and unfed	S-0	NCBInr	gi|67083885	Q4PM87	Nonmuscle myosin essential light chain		Ixodes scapularis (Black-legged tick) (Deer tick)		calcium ion binding [GO:0005509]		64	2	0.45
fed and unfed	P-0	NCBInr	gi|241742054	B7QF46	Ns1 binding protein, putative (EC 1.1.3.9) (Fragment)	IscW_ISCW022662	Ixodes scapularis (Black-legged tick) (Deer tick)	galactose oxidase activity [GO:0045480]	galactose oxidase activity [GO:0045480]		127	3	0.14
fed and unfed	S-0	NCBInr	gi|149286936	A6N9N4	Nucleoside diphosphate kinase		Ornithodoros parkeri (Soft tick) (Argasid tick)	CTP biosynthetic process [GO:0006241]; GTP biosynthetic process [GO:0006183]; nucleoside diphosphate kinase activity [GO:0004550]; UTP biosynthetic process [GO:0006228]	ATP binding [GO:0005524]; nucleoside diphosphate kinase activity [GO:0004550]		56	2	0.43
fed and unfed	P-0	NCBInr	gi|241732384	B7QE89	Oligosaccharyl transferase, putative (EC 2.4.1.119) (Fragment)	IscW_ISCW022325	Ixodes scapularis (Black-legged tick) (Deer tick)	dolichyl-diphosphooligosaccharide-protein glycotransferase activity [GO:0004579]; protein glycosylation [GO:0006486]	dolichyl-diphosphooligosaccharide-protein glycotransferase activity [GO:0004579]	membrane [GO:0016020]	82	3	0.12
fed and unfed	S-0, P-0	NCBInr	gi|403241999	J7LVN2	Paramyosin		Haemaphysalis longicornis (Bush tick)	motor activity [GO:0003774]	motor activity [GO:0003774]	myosin complex [GO:0016459]	139_653	7_19	0,25_1
fed and unfed	S-0, P-0	NCBInr	gi|189339121	B2ZWT4	Peptidyl-prolyl cis-trans isomerase (EC 5.2.1.8)	CyPA	Haemaphysalis longicornis (Bush tick)	peptidyl-prolyl cis-trans isomerase activity [GO:0003755]; protein folding [GO:0006457]	peptidyl-prolyl cis-trans isomerase activity [GO:0003755]		98_52	3_2	0,58_0,26
fed and unfed	S-0	NCBInr	gi|241148658	B7P9Z3	Phosphoribosylformylglycinamidine synthase, putative (EC 6.3.5.3)	IscW_ISCW017327	Ixodes scapularis (Black-legged tick) (Deer tick)	'de novo' IMP biosynthetic process [GO:0006189]; phosphoribosylformylglycinamidine synthase activity [GO:0004642]	phosphoribosylformylglycinamidine synthase activity [GO:0004642]		226	5	0.12
fed and unfed	S-0	NCBInr	gi|241569237	B7PSJ2	Proteasome subunit alpha type (EC 3.4.25.1)	IscW_ISCW007139	Ixodes scapularis (Black-legged tick) (Deer tick)	threonine-type endopeptidase activity [GO:0004298]; ubiquitin-dependent protein catabolic process [GO:0006511]	threonine-type endopeptidase activity [GO:0004298]	cytoplasm [GO:0005737]; nucleus [GO:0005634]; proteasome core complex, alpha-subunit complex [GO:0019773]	101	3	0.4
fed and unfed	S-0, P-0	NCBInr	gi|156537243	K7IM38	Protein disulfide-isomerase (EC 5.3.4.1)	LOC100121753	Nasonia vitripennis (Parasitic wasp)	cell redox homeostasis [GO:0045454]; protein disulfide isomerase activity [GO:0003756]	protein disulfide isomerase activity [GO:0003756]	endoplasmic reticulum [GO:0005783]	105_64	2_2	0,12_0,12
fed and unfed	S-0, P-0	NCBInr	gi|156540073	K7JBS6	Pyruvate carboxylase (EC 6.4.1.1)	LOC100115516	Nasonia vitripennis (Parasitic wasp)	biotin carboxylase activity [GO:0004075]; gluconeogenesis [GO:0006094]; pyruvate carboxylase activity [GO:0004736]	ATP binding [GO:0005524]; biotin carboxylase activity [GO:0004075]; DNA binding [GO:0003677]; metal ion binding [GO:0046872]; pyruvate carboxylase activity [GO:0004736]		117_84	2_2	0,05_0,05
fed and unfed	S-0, P-0	NCBInr	gi|241834563	B7QIJ3	Quinone oxidoreductase, putative (EC 1.6.5.5) (Fragment)	IscW_ISCW023109	Ixodes scapularis (Black-legged tick) (Deer tick)	NADPH:quinone reductase activity [GO:0003960]	NADPH:quinone reductase activity [GO:0003960]; zinc ion binding [GO:0008270]		63_109	2_3	0,17_0,36
fed and unfed	P-0	NCBInr	gi|241068895	B7P6C7	RAB-18, putative (EC 3.1.4.12)	IscW_ISCW016507	Ixodes scapularis (Black-legged tick) (Deer tick)	protein transport [GO:0015031]; small GTPase mediated signal transduction [GO:0007264]; sphingomyelin phosphodiesterase activity [GO:0004767]	GTP binding [GO:0005525]; sphingomyelin phosphodiesterase activity [GO:0004767]		72	2	0.32
fed and unfed	P-0	NCBInr	gi|241752313	B7QFX7	RAB-9 and, putative (EC 3.1.4.12)	IscW_ISCW021969	Ixodes scapularis (Black-legged tick) (Deer tick)	protein transport [GO:0015031]; small GTPase mediated signal transduction [GO:0007264]; sphingomyelin phosphodiesterase activity [GO:0004767]	GTP binding [GO:0005525]; sphingomyelin phosphodiesterase activity [GO:0004767]		298	11	4.04
fed and unfed	S-0, P-0	NCBInr	gi|241691407	B7Q5K4	Radixin, moesin, putative	IscW_ISCW021858	Ixodes scapularis (Black-legged tick) (Deer tick)			cytoplasm [GO:0005737]; cytoskeleton [GO:0005856]; extrinsic component of membrane [GO:0019898]	229_128	15_6	1,37_0,36
fed and unfed	P-0	NCBInr	gi|325303620	F0J9Z3	RAS oncogene family member RAB1		Amblyomma variegatum (Tropical bont tick)	protein transport [GO:0015031]; small GTPase mediated signal transduction [GO:0007264]	GTP binding [GO:0005525]		214	6	1.57
fed and unfed	P-0	NCBInr	gi|307189232	E1ZYZ0	Ras-related protein Rab-5C	EAG_08477	Camponotus floridanus (Florida carpenter ant)	protein transport [GO:0015031]; small GTPase mediated signal transduction [GO:0007264]	GTP binding [GO:0005525]		116	2	0.3
fed and unfed	P-0	NCBInr	gi|242001028	B7PN09	Ribose-phosphate pyrophosphokinase 1, putative (EC 2.7.6.1)	IscW_ISCW018507	Ixodes scapularis (Black-legged tick) (Deer tick)	kinase activity [GO:0016301]; nucleotide biosynthetic process [GO:0009165]; ribose phosphate diphosphokinase activity [GO:0004749]	kinase activity [GO:0016301]; magnesium ion binding [GO:0000287]; ribose phosphate diphosphokinase activity [GO:0004749]		110	2	0.19
fed and unfed	P-0	NCBInr	gi|149286920	A6N9M6	Ribosomal protein		Ornithodoros parkeri (Soft tick) (Argasid tick)	translation [GO:0006412]	RNA binding [GO:0003723]; structural constituent of ribosome [GO:0003735]	large ribosomal subunit [GO:0015934]	76	3	0.46
fed and unfed	S-0, P-0	NCBInr	gi|62083511	Q56FC1	Ribosomal protein L12 (Ribosomal protein L12 variant 1)	RpL12	Lysiphlebus testaceipes (Greenbugs aphid parastoid)	translation [GO:0006412]	structural constituent of ribosome [GO:0003735]	ribosome [GO:0005840]	128_124	2_3	0,41_0,68
fed and unfed	P-0	NCBInr	gi|149286914	A6N9M3	Ribosomal protein L15		Ornithodoros parkeri (Soft tick) (Argasid tick)	translation [GO:0006412]	structural constituent of ribosome [GO:0003735]	ribosome [GO:0005840]	117	3	0.67
fed and unfed	P-0	NCBInr	gi|67083991	Q4PM35	Ribosomal protein L19		Ixodes scapularis (Black-legged tick) (Deer tick)	translation [GO:0006412]	structural constituent of ribosome [GO:0003735]	ribosome [GO:0005840]	105	3	0.49
fed and unfed	P-0	NCBInr	gi|45269083	Q6QD57	Ribosomal protein L21		Ornithodoros moubata (Soft tick) (Argasid tick)	translation [GO:0006412]	structural constituent of ribosome [GO:0003735]	ribosome [GO:0005840]	111	3	0.92
fed and unfed	P-0	NCBInr	gi|291239575		ribosomal protein L26-like [Saccoglossus kowalevskii]						95	3	0.73
fed and unfed	P-0	NCBInr	gi|241859209	B7QLY8	Ribosomal protein L3, putative	IscW_ISCW023076	Ixodes scapularis (Black-legged tick) (Deer tick)	translation [GO:0006412]	structural constituent of ribosome [GO:0003735]	ribosome [GO:0005840]	105	3	0.24
fed and unfed	P-0	NCBInr	gi|114153208	Q09JJ3	Ribosomal protein L31		Argas monolakensis (Mono lake bird tick)	translation [GO:0006412]	structural constituent of ribosome [GO:0003735]	ribosome [GO:0005840]	116	4	1.27
fed and unfed	P-0	NCBInr	gi|67084047	Q4PM07	Ribosomal protein L35		Ixodes scapularis (Black-legged tick) (Deer tick)	translation [GO:0006412]	structural constituent of ribosome [GO:0003735]	ribosome [GO:0005840]	63	2	0.53
fed and unfed	P-0	NCBInr	gi|149287202	A6NA17	Ribosomal protein L36		Ornithodoros parkeri (Soft tick) (Argasid tick)	translation [GO:0006412]	structural constituent of ribosome [GO:0003735]	ribosome [GO:0005840]	61	2	0.63
fed and unfed	P-0	NCBInr	gi|149287056	A6N9U4	Ribosomal protein L37A		Ornithodoros parkeri (Soft tick) (Argasid tick)	translation [GO:0006412]	structural constituent of ribosome [GO:0003735]	ribosome [GO:0005840]	87	2	0.76
fed and unfed	P-0	NCBInr	gi|241567444	B7PSE0	Ribosomal protein L4, putative	IscW_ISCW007478	Ixodes scapularis (Black-legged tick) (Deer tick)	translation [GO:0006412]	structural constituent of ribosome [GO:0003735]	ribosome [GO:0005840]	87	2	0.15
fed and unfed	P-0	NCBInr	gi|241260155	Q4PM37	Ribosomal protein L7-like (Ribosomal protein, putative)	IscW_ISCW004030	Ixodes scapularis (Black-legged tick) (Deer tick)			ribosome [GO:0005840]	132	5	0.89
fed and unfed	P-0	NCBInr	gi|172051156	B2D2B2	Ribosomal protein S16		Ornithodoros coriaceus (Soft tick) (Argasid tick)	translation [GO:0006412]	structural constituent of ribosome [GO:0003735]	ribosome [GO:0005840]	234	5	1.99
fed and unfed	P-0	NCBInr	gi|149286992	A6N9R2	Ribosomal protein S18		Ornithodoros parkeri (Soft tick) (Argasid tick)	translation [GO:0006412]	RNA binding [GO:0003723]; structural constituent of ribosome [GO:0003735]	ribosome [GO:0005840]	406	8	8.48
fed and unfed	P-0	NCBInr	gi|242000104	B7PLP7	Ribosome biogenesis protein-Nop58p/Nop5p, putative	IscW_ISCW006002	Ixodes scapularis (Black-legged tick) (Deer tick)				125	3	0.17
fed and unfed	P-0	NCBInr	gi|115871271		rRNA 2'-O-methyltransferase fibrillarin-like [Strongylocentrotus purpuratus]						64	2	0.21
fed and unfed	P-0	NCBInr	gi|149286940	A6N9N6	Sec61 protein translocation complex beta subunit		Ornithodoros parkeri (Soft tick) (Argasid tick)				133	3	1.47
fed and unfed	S-0, P-0	NCBInr	gi|241999228	B7PGD5	Serine hydroxymethyltransferase (EC 2.1.2.1) (Fragment)	IscW_ISCW004246	Ixodes scapularis (Black-legged tick) (Deer tick)	glycine hydroxymethyltransferase activity [GO:0004372]; glycine metabolic process [GO:0006544]; L-serine metabolic process [GO:0006563]; methyltransferase activity [GO:0008168]; tetrahydrofolate interconversion [GO:0035999]	glycine hydroxymethyltransferase activity [GO:0004372]; methyltransferase activity [GO:0008168]; pyridoxal phosphate binding [GO:0030170]		103_80	4_2	0,28_0,17
fed and unfed	S-0, P-0	NCBInr	gi|34863511	Q6U8A8	Serine protease-like protein		Ornithodoros moubata (Soft tick) (Argasid tick)	serine-type endopeptidase activity [GO:0004252]	serine-type endopeptidase activity [GO:0004252]		129_55	4_2	0,75_0,21
fed and unfed	P-0	NCBInr	gi|241999360	B7PKM5	Short-chain dehydrogenase, putative (EC 1.1.1.10) (EC 2.3.1.176) (Fragment)	IscW_ISCW018577	Ixodes scapularis (Black-legged tick) (Deer tick)	L-xylulose reductase (NADP+) activity [GO:0050038]; propanoyl-CoA C-acyltransferase activity [GO:0033814]	L-xylulose reductase (NADP+) activity [GO:0050038]; propanoyl-CoA C-acyltransferase activity [GO:0033814]		79	2	0.15
fed and unfed	P-0	NCBInr	gi|114153168	Q09JL3	Signal peptidase complex I		Argas monolakensis (Mono lake bird tick)	serine-type peptidase activity [GO:0008236]; signal peptide processing [GO:0006465]	serine-type peptidase activity [GO:0008236]	integral component of membrane [GO:0016021]	106	5	1.28
fed and unfed	S-0, P-0	NCBInr	gi|241997714	B7P1U8	Spectrin alpha chain, putative (EC 3.1.3.48)	IscW_ISCW000012	Ixodes scapularis (Black-legged tick) (Deer tick)	protein tyrosine phosphatase activity [GO:0004725]	calcium ion binding [GO:0005509]; protein tyrosine phosphatase activity [GO:0004725]		1314_1040	34_31	0,53_0,51
fed and unfed	S-0, P-0	NCBInr	gi|241063671	B7P620	Succinate dehydrogenase, putative (EC 1.3.5.1) (Fragment)	IscW_ISCW000555	Ixodes scapularis (Black-legged tick) (Deer tick)	electron transport chain [GO:0022900]; succinate dehydrogenase (ubiquinone) activity [GO:0008177]; tricarboxylic acid cycle [GO:0006099]	flavin adenine dinucleotide binding [GO:0050660]; succinate dehydrogenase (ubiquinone) activity [GO:0008177]		315_255	8_5	0,46_0,33
fed and unfed	P-0	NCBInr	gi|675387941	A0A087UTZ9	T-complex protein 1 subunit alpha (Fragment)	X975_09861	Stegodyphus mimosarum	protein folding [GO:0006457]	ATP binding [GO:0005524]		92	2	0.11
fed and unfed	P-0	NCBInr	gi|321464414	E9GYM5	T-complex protein 1 subunit gamma	DAPPUDRAFT_306806	Daphnia pulex (Water flea)	protein folding [GO:0006457]	ATP binding [GO:0005524]	cytoplasm [GO:0005737]	88	3	0.17
fed and unfed	P-0	NCBInr	gi|45386077	Q6QSX5	Tetraspanin		Ornithodoros moubata (Soft tick) (Argasid tick)			integral component of membrane [GO:0016021]	333	4	2.01
fed and unfed	P-0	NCBInr	gi|241655455	B7Q3T6	THO complex subunit, putative (EC 2.3.1.48)	IscW_ISCW009711	Ixodes scapularis (Black-legged tick) (Deer tick)	histone acetyltransferase activity [GO:0004402]	histone acetyltransferase activity [GO:0004402]		117	3	0.28
fed and unfed	P-0	NCBInr	gi|241087424	B7P6S9	Tick legumain, putative (EC 3.4.22.34)	IscW_ISCW000202	Ixodes scapularis (Black-legged tick) (Deer tick)	attachment of GPI anchor to protein [GO:0016255]; cysteine-type endopeptidase activity [GO:0004197]; GPI-anchor transamidase activity [GO:0003923]	cysteine-type endopeptidase activity [GO:0004197]; GPI-anchor transamidase activity [GO:0003923]	GPI-anchor transamidase complex [GO:0042765]	61	2	0.17
fed and unfed	P-0	NCBInr	gi|172051200	B2D2D4	Translation elongation factor EF-1 alpha/Tu (Fragment)		Ornithodoros coriaceus (Soft tick) (Argasid tick)	translation elongation factor activity [GO:0003746]	GTP binding [GO:0005525]; translation elongation factor activity [GO:0003746]		227	3	0.39
fed and unfed	S-0, P-0	NCBInr	gi|149286970	A6N9Q1	Translation initiation factor 5A		Ornithodoros parkeri (Soft tick) (Argasid tick)	peptidyl-lysine modification to peptidyl-hypusine [GO:0008612]; positive regulation of translational elongation [GO:0045901]; positive regulation of translational termination [GO:0045905]; translational frameshifting [GO:0006452]; translation elongation factor activity [GO:0003746]; translation initiation factor activity [GO:0003743]	ribosome binding [GO:0043022]; translation elongation factor activity [GO:0003746]; translation initiation factor activity [GO:0003743]		63_157	2_4	0,43_1,04
fed and unfed	P-0	NCBInr	gi|241007817	B7P427	Transmembrane protein Tmp21, putative	IscW_ISCW001550	Ixodes scapularis (Black-legged tick) (Deer tick)	transport [GO:0006810]		integral component of membrane [GO:0016021]	108	2	0.48
fed and unfed	S-0, P-0	NCBInr	gi|47117357	Q8IT89	Tropomyosin		Haemaphysalis longicornis (Bush tick)				300_152	6_4	0,96_0,51
fed and unfed	P-0	NCBInr	gi|325303800	F0JA20	Truncated 40S ribosomal protein S7 (Fragment)		Amblyomma variegatum (Tropical bont tick)	translation [GO:0006412]	structural constituent of ribosome [GO:0003735]	ribosome [GO:0005840]	140	3	0.54
fed and unfed	S-0	NCBInr	gi|149287196	A6NA14	Truncated peroxiredoxin (Fragment)		Ornithodoros parkeri (Soft tick) (Argasid tick)	peroxiredoxin activity [GO:0051920]	peroxiredoxin activity [GO:0051920]		139	3	0.55
fed and unfed	P-0	NCBInr	gi|110762023	A0A088ASQ1	Uncharacterized protein	LOC413266	Apis mellifera (Honeybee)	ATPase activity [GO:0016887]	ATPase activity [GO:0016887]; ATP binding [GO:0005524]; GTP binding [GO:0005525]; ribosomal large subunit binding [GO:0043023]; ribosome binding [GO:0043022]	cytoplasm [GO:0005737]	132	3	0.24
fed and unfed	P-0	NCBInr	gi|321462347	E9H4E7	uncharacterized protein	DAPPUDRAFT_231352	Daphnia pulex (Water flea)				76	2	0.23
fed and unfed	P-0	NCBInr	gi|340379623	I1FGA5	Uncharacterized protein	LOC100632456	Amphimedon queenslandica (Sponge)	translation [GO:0006412]	structural constituent of ribosome [GO:0003735]	ribosome [GO:0005840]	118	2	0.49
fed and unfed	P-0	NCBInr	gi|443727317	R7VEM1	Uncharacterized protein	CAPTEDRAFT_224610	Capitella teleta (Polychaete worm)	ATP-dependent helicase activity [GO:0008026]	ATP binding [GO:0005524]; ATP-dependent helicase activity [GO:0008026]; nucleic acid binding [GO:0003676]		131	4	0.15
fed and unfed	P-0	NCBInr	gi|555706014	T1EEU9	Uncharacterized protein	HELRODRAFT_109564	Helobdella robusta (Californian leech)	methyltransferase activity [GO:0008168]; rRNA processing [GO:0006364]; tRNA processing [GO:0008033]	methyltransferase activity [GO:0008168]; RNA binding [GO:0003723]		59	2	0.21
fed and unfed	S-0	NCBInr	gi|241781373	B7QGQ3	uncharacterized protein	IscW_ISCW014417	Ixodes scapularis (Black-legged tick) (Deer tick)				142	5	3.53
fed and unfed	S-0, P-0	NCBInr	gi|241574824	B7PYI3	uncharacterized protein	IscW_ISCW009907	Ixodes scapularis (Black-legged tick) (Deer tick)	cell-matrix adhesion [GO:0007160]			175_154	2_2	0,13_0,13
fed and unfed	P-0	NCBInr	gi|240989434	B7P3J1	uncharacterized protein (Fragment)	IscW_ISCW001010	Ixodes scapularis (Black-legged tick) (Deer tick)				212	3	0.29
fed and unfed	P-0	NCBInr	gi|241268822	B7PIV8	uncharacterized protein (Fragment)	IscW_ISCW003461	Ixodes scapularis (Black-legged tick) (Deer tick)		ATP binding [GO:0005524]		81	2	0.1
fed and unfed	P-0	NCBInr	gi|241651548	B7Q3I5	uncharacterized protein (Fragment)	IscW_ISCW009590	Ixodes scapularis (Black-legged tick) (Deer tick)		nucleotide binding [GO:0000166]; RNA binding [GO:0003723]		79	3	0.15
fed and unfed	S-0	NCBInr	gi|241150039	B7PA58	uncharacterized protein (Fragment)	IscW_ISCW003100	Ixodes scapularis (Black-legged tick) (Deer tick)	aminopeptidase activity [GO:0004177]; metalloexopeptidase activity [GO:0008235]	aminopeptidase activity [GO:0004177]; manganese ion binding [GO:0030145]; metalloexopeptidase activity [GO:0008235]	cytoplasm [GO:0005737]	111	2	0.14
fed and unfed	P-0	NCBInr	gi|241176351	B7PDY5	Vesicle coat complex COPII, GTPase subunit SAR1, putative	IscW_ISCW004922	Ixodes scapularis (Black-legged tick) (Deer tick)	intracellular protein transport [GO:0006886]; vesicle-mediated transport [GO:0016192]	GTP binding [GO:0005525]	endoplasmic reticulum [GO:0005783]; Golgi apparatus [GO:0005794]	87	3	0.53
fed and unfed	S-0	NCBInr	gi|241631960	B7PVR6	Villin, putative (Fragment)	IscW_ISCW007199	Ixodes scapularis (Black-legged tick) (Deer tick)				80	2	0.09
