# Supplementary material for: Midgut proteome of an argasid tick, Ornithodoros erraticus: a comparison between unfed and engorged females
Source: Parasit Vectors. 2015 Oct 12;8:525. doi: 10.1186/s13071-015-1148-z (PMC4603979; doi:10.1186/s13071-015-1148-z)
Supplement: Additional file 2: Table S2. — Non-redundant tick proteins identified in the midgut of engorged ticks at 48 h post-feeding (fed group). (XLSX 115 kb) [file 13071_2015_1148_MOESM2_ESM.xlsx]

## Sheet: Fed ticks
Supplementary Table 2. Non-redundant tick proteins identified in the midgut of engorged ticks at 48 hours post-feeding (fed group).
1 Fraction S-1 and P-1 are the supernatants and pellets respectively after a centrifugation at 100,000 xg of midgut homogenates from fed ticks.
2 First figure correspond to fracción S-0 and second figure to fraction P-0.
Experimental group	Fractions1	Database	NCBI ID	UniProt ID	Protein names	Gene names	Organism	Gene ontology (biological process)	Gene ontology (molecular function)	Gene ontology (cellular component)	Score2	Nº significant peptides2	emPAI2	E value	NCBI_EST ID	Description EST
Fed	P-1	Acari_EST	XP_002426965.1	E0VLH1	26S protease regulatory subunit 6B, putative (EC 3.6.4.3)	Phum_PHUM287930	Pediculus humanus subsp. corporis (Body louse)	microtubule-severing ATPase activity [GO:0008568]; peptidase activity [GO:0008233]; protein catabolic process [GO:0030163]	ATP binding [GO:0005524]; microtubule-severing ATPase activity [GO:0008568]; peptidase activity [GO:0008233]	cytoplasm [GO:0005737]	115	3	0.34	4e-171	gi|49545732	EST661419 RAB Rhipicephalus appendiculatus cDNA clone RABAO26 5' end, mRNA sequence
Fed	P-1	Acari_EST	KDR24038.1	A0A067RLY5	26S proteasome non-ATPase regulatory subunit 14	L798_09373	Zootermopsis nevadensis (Dampwood termite)			proteasome complex [GO:0000502]	52	2	0.22	2e-165	gi|156334235	G894P5109RM23.T0 Ixodes scapularis Pooled Non-infected Normalized Library Ixodes scapularis cDNA, mRNA sequence
Fed	P-1	Acari_EST	DAA34522.1	F0J9M8	26S proteasome regulatory complex component (Fragment)		Amblyomma variegatum (Tropical bont tick)			proteasome complex [GO:0000502]	86	3	0.37	5e-116	gi|156258370	G893P52RK8.T0 Ixodes scapularis Pooled Non-infected Standard Library Ixodes scapularis cDNA, mRNA sequence
Fed	S-1, P-1	Acari_EST	XP_002415092.1	Q4PM10	40S ribosomal protein S14, putative (Ribosomal protein S14)	IscW_ISCW023299	Ixodes scapularis (Black-legged tick) (Deer tick)	translation [GO:0006412]	structural constituent of ribosome [GO:0003735]	ribosome [GO:0005840]	100_210	2_5	0,26_1,25	2e-79	gi|156278319	G893P537RK16.T0 Ixodes scapularis Pooled Non-infected Standard Library Ixodes scapularis cDNA, mRNA sequence
Fed	P-1	Acari_EST	ABR23466.1	A6N9Y3	40S ribosomal protein S27		Ornithodoros parkeri (Soft tick) (Argasid tick)	translation [GO:0006412]	metal ion binding [GO:0046872]; structural constituent of ribosome [GO:0003735]	ribosome [GO:0005840]	88	2	0.48	4e-53	gi|148321935	OPL-P11_G08.AB1 Ornithodoros parkeri salivary gland OPSG-1 Ornithodoros parkeri cDNA, mRNA sequence
Fed	S-1	Acari_EST	XP_002405466.1	B7Q8W6	Alkyl hydroperoxide reductase, thiol specific antioxidant, putative (EC 1.11.1.15)	IscW_ISCW010532	Ixodes scapularis (Black-legged tick) (Deer tick)	peroxidase activity [GO:0004601]; peroxiredoxin activity [GO:0051920]	peroxidase activity [GO:0004601]; peroxiredoxin activity [GO:0051920]		84	2	0.27	5e-123	gi|257166762	E27P1B04F Adult female salivary gland cDNA library RsSGL1 Rhipicephalus sanguineus cDNA, mRNA sequence
Fed	P-1	Acari_EST	KFM70823.1	A0A087U0D4	AP-1 complex subunit beta-1 (Fragment)	X975_22063	Stegodyphus mimosarum	intracellular protein transport [GO:0006886]; protein transporter activity [GO:0008565]; vesicle-mediated transport [GO:0016192]	protein transporter activity [GO:0008565]	membrane coat [GO:0030117]	157	3	0.38	6e-160	gi|282191891	CCIO6543.b1 CCIO Tetranychus urticae London embryo (H) Tetranychus urticae cDNA clone CCIO6543 5', mRNA sequence
Fed	P-1	Acari_EST	XP_005105420.1		ATP-binding cassette sub-family E member 1-like isoform X3 [Aplysia californica]						60	3	0.45	2e-136	gi|49534195	EST649883 RAA Rhipicephalus appendiculatus cDNA clone RAAA255 5' end, mRNA sequence
Fed	S-1	Acari_EST	AAO92284.1	Q86G66	beta thymosin		Dermacentor variabilis (American dog tick)	cytoskeleton organization [GO:0007010]		cytoplasm [GO:0005737]	93	2	0.2	2e-45	gi|170321145	OCM-PLAYE07_G02 Ornithodoros coriaceus salivary gland OCSG-1 Ornithodoros coriaceus cDNA, mRNA sequence
Fed	P-1	Acari_EST	XP_002408420.1	B7P648	Beta-1,4-N-acetylgalactosaminyl transferase (BRE-4), putative (EC 2.4.1.90)	IscW_ISCW001614	Ixodes scapularis (Black-legged tick) (Deer tick)	carbohydrate metabolic process [GO:0005975]; N-acetyllactosamine synthase activity [GO:0003945]	N-acetyllactosamine synthase activity [GO:0003945]		52	2	0.15	1e-80	gi|63517621	E12_ISUFL-P1 unfed adult salivary gland cDNA library ISUF Ixodes scapularis cDNA, mRNA sequence
Fed	S-1	Acari_EST	AII97949.1	A0A076L2T4	BLTX590		Nephila pilipes (Giant wood spider) (Nephila maculata)	actin filament depolymerization [GO:0030042]		actin cytoskeleton [GO:0015629]	47	2	0.2	2e-79	gi|84114010	BT0179 Blomia tropicalis cDNA library Blomia tropicalis cDNA, mRNA sequence
Fed	S-1	Acari_EST	XP_003748509.1		calmodulin-like [Metaseiulus occidentalis]						47	2	0.24	6e-97	gi|156503847	G894P5207RI7.T0 Ixodes scapularis Pooled Non-infected Normalized Library Ixodes scapularis cDNA, mRNA sequence
Fed	P-1	Acari_EST	XP_002414310.1	B7QFJ6	Cationic amino acid transporter, putative	IscW_ISCW021910	Ixodes scapularis (Black-legged tick) (Deer tick)	amino acid transmembrane transporter activity [GO:0015171]	amino acid transmembrane transporter activity [GO:0015171]	integral component of membrane [GO:0016021]	56	2	0.21	6e-88	gi|148321546	OPL-P12_F04 Ornithodoros parkeri salivary gland OPSG-1 Ornithodoros parkeri cDNA, mRNA sequence
Fed	P-1	Acari_EST	XP_002415178.1	B7QJ21	Chaperonin complex component, TCP-1 eta subunit, putative	IscW_ISCW023397	Ixodes scapularis (Black-legged tick) (Deer tick)	protein folding [GO:0006457]	ATP binding [GO:0005524]	cytoplasm [GO:0005737]	126	2	0.21	6e-177	gi|49534712	EST650400 RAA Rhipicephalus appendiculatus cDNA clone RAAA588 3' end, mRNA sequence
Fed	S-1	Acari_EST	CAF87778.1	Q4TH54	Chromosome undetermined SCAF3232, whole genome shotgun sequence. (Fragment)	GSTENG00000754001	Tetraodon nigroviridis (Spotted green pufferfish) (Chelonodon nigroviridis)	GTPase activity [GO:0003924]; microtubule-based process [GO:0007017]; protein polymerization [GO:0051258]	GTPase activity [GO:0003924]; GTP binding [GO:0005525]; structural constituent of cytoskeleton [GO:0005200]	microtubule [GO:0005874]	87	5	0.71	7e-170	gi|156269380	G893P517RJ8.T0 Ixodes scapularis Pooled Non-infected Standard Library Ixodes scapularis cDNA, mRNA sequence
Fed	P-1	Acari_EST	AAL75583.1	Q8T9S5	Clathrin-adaptor protein		Dermacentor variabilis (American dog tick)	intracellular protein transport [GO:0006886]; vesicle-mediated transport [GO:0016192]		clathrin adaptor complex [GO:0030131]	68	2	0.23	2e-165	gi|49536138	EST651826 RAA Rhipicephalus appendiculatus cDNA clone RAAAL11 5' end, mRNA sequence
Fed	P-1	Acari_EST	ADV40203.1	E7D1F9	Cofilin (Fragment)		Latrodectus hesperus (Western black widow spider)	actin filament depolymerization [GO:0030042]		actin cytoskeleton [GO:0015629]	51	2	0.2	8e-78	gi|84114010	BT0179 Blomia tropicalis cDNA library Blomia tropicalis cDNA, mRNA sequence
Fed	S-1	Acari_EST	KFM71141.1	A0A087U1A2	Copper chaperone for superoxide dismutase (Fragment)	X975_14796	Stegodyphus mimosarum	metal ion transport [GO:0030001]; oxidation-reduction process [GO:0055114]; superoxide metabolic process [GO:0006801]	metal ion binding [GO:0046872]		53	2	0.24	5e-62	gi|156290810	G893P561RE13.T0 Ixodes scapularis Pooled Non-infected Standard Library Ixodes scapularis cDNA, mRNA sequence
Fed	P-1	Acari_EST	NP_739596.1	Q8HQI9	Cytochrome c oxidase subunit 2	COII	Ixodes persulcatus (Taiga tick)	cytochrome-c oxidase activity [GO:0004129]; electron transport chain [GO:0022900]	copper ion binding [GO:0005507]; cytochrome-c oxidase activity [GO:0004129]	integral component of membrane [GO:0016021]; mitochondrial inner membrane [GO:0005743]; respiratory chain [GO:0070469]	50	2	0.35	7e-63	gi|63514775	B05_ISNUM_P8 nymphal salivary gland cDNA library ISNU Ixodes scapularis cDNA, mRNA sequence
Fed	P-1	Acari_EST	XP_002410377.1	B7PCX0	Dehydrogenase, putative (EC 1.1.1.146)	IscW_ISCW002401	Ixodes scapularis (Black-legged tick) (Deer tick)	11-beta-hydroxysteroid dehydrogenase (NADP+) activity [GO:0070524]	11-beta-hydroxysteroid dehydrogenase (NADP+) activity [GO:0070524]		67	2	0.25	7e-84	gi|156291492	G893P550FD6.T0 Ixodes scapularis Pooled Non-infected Standard Library Ixodes scapularis cDNA, mRNA sequence
Fed	S-1	Acari_EST	XP_002411702.1	B7Q573	DNA replication factor/protein phosphatase inhibitor SET/SPR-2, putative	IscW_ISCW021350	Ixodes scapularis (Black-legged tick) (Deer tick)	nucleosome assembly [GO:0006334]		nucleus [GO:0005634]	53	3	0.36	2e-112	gi|156464735	G894P5154RE4.T0 Ixodes scapularis Pooled Non-infected Normalized Library Ixodes scapularis cDNA, mRNA sequence
Fed	P-1	Acari_EST	KFM62989.1	A0A087TD00	Dolichyl-diphosphooligosaccharide--protein glycosyltransferase subunit STT3A (Fragment)	X975_10315	Stegodyphus mimosarum	oligosaccharyl transferase activity [GO:0004576]; protein glycosylation [GO:0006486]	oligosaccharyl transferase activity [GO:0004576]	membrane [GO:0016020]	118	4	0.64	1e-157	gi|156412052	G894P539RA8.T0 Ixodes scapularis Pooled Non-infected Normalized Library Ixodes scapularis cDNA, mRNA sequence
Fed	P-1	Acari_EST	KFM80266.1	A0A087USC7	Dynein heavy chain, cytoplasmic (Fragment)	X975_05806	Stegodyphus mimosarum	microtubule-based movement [GO:0007018]; microtubule motor activity [GO:0003777]	microtubule motor activity [GO:0003777]	dynein complex [GO:0030286]	53	2	0.33	4e-101	gi|110085055	ACAH03B09 Amblyomma cajennense tick library Amblyomma cajennense cDNA 5', mRNA sequence
Fed	P-1	Acari_EST	XP_002401874.1	B7PXU2	E1-E2 ATPase, putative (EC 3.6.3.8) (Fragment)	IscW_ISCW009225	Ixodes scapularis (Black-legged tick) (Deer tick)	calcium-transporting ATPase activity [GO:0005388]	ATP binding [GO:0005524]; calcium-transporting ATPase activity [GO:0005388]; metal ion binding [GO:0046872]	integral component of membrane [GO:0016021]	143	2	0.24	2e-162	gi|282179842	CCIO1632.b1 CCIO Tetranychus urticae London embryo (H) Tetranychus urticae cDNA clone CCIO1632 5', mRNA sequence
Fed	S-1	Acari_EST	DAA34121.1	F0J987	Endoplasmic reticulum glucose-regulated protein (Fragment)		Amblyomma variegatum (Tropical bont tick)	protein folding [GO:0006457]; response to stress [GO:0006950]	ATP binding [GO:0005524]		86	4	0.67	2e-134	gi|21641814	EST574389 AvSG Amblyomma variegatum cDNA clone AVABD22 5' end, mRNA sequence
Fed	S-1	Acari_EST	KFM65562.1	A0A087TKC3	Filamin-A (Fragment)	X975_08652	Stegodyphus mimosarum				101	2	0.22	1e-144	gi|49554615	EST763396 BEA Rhipicephalus microplus cDNA clone BEAA962, mRNA sequence
Fed	S-1	Acari_EST	KFM62928.1	A0A087TCT9	Formimidoyltransferase-cyclodeaminase (Fragment)	X975_06667	Stegodyphus mimosarum	cellular metabolic process [GO:0044237]; transferase activity [GO:0016740]	folic acid binding [GO:0005542]; transferase activity [GO:0016740]		69	2	0.28	6e-25	gi|82841567	EST900189 BEA Rhipicephalus microplus cDNA clone BEAF856, mRNA sequence
Fed	P-1	Acari_EST	DAA34328.1	F0J900	H/ACA small nucleolar RNP component GAR1 (Fragment)		Amblyomma variegatum (Tropical bont tick)	pseudouridine synthesis [GO:0001522]; ribosome biogenesis [GO:0042254]		box H/ACA snoRNP complex [GO:0031429]	81	2	0.4	5e-63	gi|21640261	EST576828 AvSG Amblyomma variegatum cDNA clone AVAAL21 5' end, mRNA sequence
Fed	P-1	Acari_EST	DAA34331.1	F0J905	Hypothetical conserved protein 1773 (Fragment)		Amblyomma variegatum (Tropical bont tick)			integral component of membrane [GO:0016021]; mitochondrial inner membrane [GO:0005743]	74	2	0.24	1e-51	gi|49536389	EST652077 RAA Rhipicephalus appendiculatus cDNA clone RAAAM60 5' end, mRNA sequence
Fed	P-1	Acari_EST	DAA34415.1	F0J9C4	Hypothetical conserved protein 750 (Fragment)		Amblyomma variegatum (Tropical bont tick)	GTPase activity [GO:0003924]	GTPase activity [GO:0003924]; nickel cation binding [GO:0016151]		80	2	0.27	9e-149	gi|21642566	EST575141 AvSG Amblyomma variegatum cDNA clone AVABM04 5' end, mRNA sequence
Fed	S-1	Acari_EST	XP_002607078.		hypothetical protein BRAFLDRAFT_68131 [Branchiostoma floridae]						81	4	0.51	2e-123	gi|156456949	G894P5147RG14.T0 Ixodes scapularis Pooled Non-infected Normalized Library Ixodes scapularis cDNA, mRNA sequence
Fed	P-1	Acari_EST	XP_009047454.1		hypothetical protein LOTGIDRAFT_225073 [Lottia gigantea]						168	5	0.72	1e-96	gi|49536183	EST651871 RAA Rhipicephalus appendiculatus cDNA clone RAAAL37 5' end, mRNA sequence
Fed	P-1	Acari_EST	EFN81834.1	E2BR28	Importin subunit beta-1	EAI_12323	Harpegnathos saltator (Jerdon's jumping ant)	intracellular protein transport [GO:0006886]; nucleocytoplasmic transport [GO:0006913]; protein transporter activity [GO:0008565]	protein transporter activity [GO:0008565]		73	2	0.22	2e-134	gi|156360226	G894P56RN16.T0 Ixodes scapularis Pooled Non-infected Normalized Library Ixodes scapularis cDNA, mRNA sequence
Fed	S-1	Acari_EST	XP_002410320.1	B7PCV9	Lysosomal acid phosphatase, putative (EC 3.1.3.2)	IscW_ISCW017166	Ixodes scapularis (Black-legged tick) (Deer tick)	acid phosphatase activity [GO:0003993]	acid phosphatase activity [GO:0003993]		63	2	0.21	0.0	gi|156441874	G894P5140RB19.T0 Ixodes scapularis Pooled Non-infected Normalized Library Ixodes scapularis cDNA, mRNA sequence
Fed	P-1	Acari_EST	XP_003747322.1		mechanosensory protein 2-like [Metaseiulus occidentalis]						89	2	0.4	1e-39	gi|282196959	CCZA1175.g1 CCZA Tetranychus urticae London larvae normalized Tetranychus urticae cDNA clone CCZA1175 3', mRNA sequence
Fed	P-1	Acari_EST	XP_002402670.1	B7P2P0	Membrane protein, putative (EC 1.5.1.9)	IscW_ISCW001521	Ixodes scapularis (Black-legged tick) (Deer tick)	saccharopine dehydrogenase (NAD+, L-glutamate-forming) activity [GO:0047131]	saccharopine dehydrogenase (NAD+, L-glutamate-forming) activity [GO:0047131]		51	2	0.23	1e-139	gi|156479908	G894P5175RD13.T0 Ixodes scapularis Pooled Non-infected Normalized Library Ixodes scapularis cDNA, mRNA sequence
Fed	S-1	Acari_EST	XP_002411773.1	B7Q5I4	Multifunctional chaperone, putative	IscW_ISCW011376	Ixodes scapularis (Black-legged tick) (Deer tick)				186	6	1.41	3e-132	gi|49543744	EST659431 RAB Rhipicephalus appendiculatus cDNA clone RABA760 5' end, mRNA sequence
Fed	P-1	Acari_EST	XP_003739926.1		phosphoribosyl pyrophosphate synthase-associated protein 2-like [Metaseiulus occidentalis]						89	2	0.27	2e-120	gi|21642230	EST574805 AvSG Amblyomma variegatum cDNA clone AVABI20 5' end, mRNA sequence
Fed	S-1	Acari_EST	AAP13102.1	Q86G46	Polyubiquitin (Fragment)	UBC	Schistosoma japonicum (Blood fluke)				502	5	0.67	0	gi|156263416	G893P58RH23.T0 Ixodes scapularis Pooled Non-infected Standard Library Ixodes scapularis cDNA, mRNA sequence
Fed	P-1	Acari_EST	XP_002407174.1	B7P595	Proline and glutamine-rich splicing factor (SFPQ), putative	IscW_ISCW001739	Ixodes scapularis (Black-legged tick) (Deer tick)		nucleic acid binding [GO:0003676]; nucleotide binding [GO:0000166]		62	2	0.18	3e-78	gi|49537229	EST652917 RAA Rhipicephalus appendiculatus cDNA clone RAAAU68 3' end, mRNA sequence
Fed	P-1	Acari_EST	XP_002416615.1	B7QNW0	Protein required for fusion of vesicles in vesicular transport, alpha-SNAP, putative	IscW_ISCW015531	Ixodes scapularis (Black-legged tick) (Deer tick)	intracellular protein transport [GO:0006886]			101	3	0.35	2e-168	gi|156356894	G894P5121RF19.T0 Ixodes scapularis Pooled Non-infected Normalized Library Ixodes scapularis cDNA, mRNA sequence
Fed	P-1	Acari_EST	AFI64324.1	I1WDI0	Putative 17 beta-hydroxysteroid dehydrogenase		Haemaphysalis longicornis (Bush tick)	oxidoreductase activity [GO:0016491]	oxidoreductase activity [GO:0016491]		87	2	0.34	4e-128	gi|82838272	EST896894 BEA Rhipicephalus microplus cDNA clone BEAEP10, mRNA sequence
Fed	P-1	Acari_EST	ABG01855.1	Q0ZBX3	Putative accessory gland protein (Fragment)	AG-0383F-Gp	Gryllus pennsylvanicus (Field cricket)	protein folding [GO:0006457]	ATP binding [GO:0005524]		54	2	0.24	2e-155	gi|222406066	MPOAF06TR B. bovis infected B. microplus Ovary 4058 ESTs Rhipicephalus microplus cDNA, mRNA sequence
Fed	P-1	Acari_EST	XP_002590761.1	C3ZL90	Putative uncharacterized protein (Fragment)	BRAFLDRAFT_218590	Branchiostoma floridae (Florida lancelet) (Amphioxus)	ATP-dependent helicase activity [GO:0008026]	ATP binding [GO:0005524]; ATP-dependent helicase activity [GO:0008026]; nucleic acid binding [GO:0003676]		53	2	0.26	2e-114	gi|156381831	G894P518RC17.T0 Ixodes scapularis Pooled Non-infected Normalized Library Ixodes scapularis cDNA, mRNA sequence
Fed	P-1	Acari_EST	EFZ22199.1	E9IB79	Putative uncharacterized protein (Fragment)	SINV_15529	Solenopsis invicta (Red imported fire ant) (Solenopsis wagneri)	GTPase activity [GO:0003924]	calcium ion binding [GO:0005509]; GTPase activity [GO:0003924]; GTP binding [GO:0005525]		143	3	0.29	0.0	gi|222402041	MPAAA02TR B. bovis infected B. microplus Gut 4077 ESTs Rhipicephalus microplus cDNA, mRNA sequence
Fed	P-1	Acari_EST	DAA34556.1	F0J9U9	RAS oncogene family member RAB2		Amblyomma variegatum (Tropical bont tick)	protein transport [GO:0015031]; small GTPase mediated signal transduction [GO:0007264]	GTP binding [GO:0005525]		179	6	1.04	6e-138	gi|21639589	EST576156 AvSG Amblyomma variegatum cDNA clone AVAAC09 5' end, mRNA sequence
Fed	P-1	Acari_EST	XP_006570785.1		Ras-like GTP-binding protein Rho1 isoform X5 [Apis mellifera]						168	7	1.05	2e-126	gi|282168256	CCIN2480.b1 CCIN Tetranychus urticae London embryo (L) Tetranychus urticae cDNA clone CCIN2480 5', mRNA sequence
Fed	P-1	Acari_EST	AAY42210.1	A5I8N9	Ribosomal protein L23		Haemaphysalis qinghaiensis	translation [GO:0006412]	nucleotide binding [GO:0000166]; structural constituent of ribosome [GO:0003735]	ribosome [GO:0005840]	172	9	2.4	6e-56	gi|29779092	jnn603A04.r op Ornithodoros porcinus porcinus cDNA 3', mRNA sequence
Fed	P-1	Acari_EST	XP_002416676.1	B7QP21	Ribosomal protein S15Aa, putative	IscW_ISCW015484	Ixodes scapularis (Black-legged tick) (Deer tick)	translation [GO:0006412]	structural constituent of ribosome [GO:0003735]	ribosome [GO:0005840]	56	2	0.42	2e-97	gi|125487825	IS_SYNG_04D11_TEx2Seq1 Tick synganglia SMART cDNA Library Ixodes scapularis cDNA clone IS_SYNG_04D11 5', mRNA sequence
Fed	P-1	Acari_EST	ABI52709.1	Q09JQ4	Ribosomal protein S19		Argas monolakensis (Mono lake bird tick)	translation [GO:0006412]	structural constituent of ribosome [GO:0003735]	ribosome [GO:0005840]	115	5	1.18	2e-101	gi|110887330	AMFL-P15_A05 Adult Argas monolakensis salivary gland library AMSG2-Fed Argas monolakensis cDNA, mRNA sequence
Fed	P-1	Acari_EST	AAY66882.1	Q4PM82	Ribosomal protein S25		Ixodes scapularis (Black-legged tick) (Deer tick)			ribosome [GO:0005840]	61	3	0.72	4e-42	gi|110888218	AMFL-P15_H11 Adult Argas monolakensis salivary gland library AMSG2-Fed Argas monolakensis cDNA, mRNA sequence
Fed	P-1	Acari_EST	DAA34558.1	F0J9W5	RNA-binding protein LARK		Amblyomma variegatum (Tropical bont tick)		nucleic acid binding [GO:0003676]; nucleotide binding [GO:0000166]		45	2	0.35	9e-62	gi|21639671	EST576238 AvSG Amblyomma variegatum cDNA clone AVAAD02 5' end, mRNA sequence
Fed	S-1	Acari_EST	XP_002413165.1	B7QCA1	RNA-binding translational regulator IRP, putative (EC 4.2.1.3) (Fragment)	IscW_ISCW013457	Ixodes scapularis (Black-legged tick) (Deer tick)	aconitate hydratase activity [GO:0003994]	aconitate hydratase activity [GO:0003994]		54	2	0.23	3e-159	gi|156334967	G894P5106FF18.T0 Ixodes scapularis Pooled Non-infected Normalized Library Ixodes scapularis cDNA, mRNA sequence
Fed	S-1	Acari_EST	XP_002414442.1	B7QGY5	Serine/threonine-protein phosphatase (EC 3.1.3.16)	IscW_ISCW014549	Ixodes scapularis (Black-legged tick) (Deer tick)	phosphoprotein phosphatase activity [GO:0004721]	phosphoprotein phosphatase activity [GO:0004721]		63	3	0.34	0.0	gi|156296943	G894P569RA5.T0 Ixodes scapularis Pooled Non-infected Normalized Library Ixodes scapularis cDNA, mRNA sequence
Fed	P-1	Acari_EST	KFM82441.1	A0A087UYK2	Signal peptidase complex catalytic subunit SEC11C (Fragment)	X975_16479	Stegodyphus mimosarum	serine-type peptidase activity [GO:0008236]; signal peptide processing [GO:0006465]	serine-type peptidase activity [GO:0008236]	integral component of membrane [GO:0016021]	67	2	0.21	9e-100	gi|563479051	FY998683 Salivary gland cDNA library of Ornithodoros moubata Ornithodoros moubata cDNA clone om226, mRNA sequence
Fed	P-1	Acari_EST	AHH29557.1	A0A023JCU7	Synaptobrevin		Rhipicephalus microplus (Cattle tick) (Boophilus microplus)	vesicle-mediated transport [GO:0016192]		integral component of membrane [GO:0016021]	73	2	0.32	3e-111	gi|82835260	EST893882 BEA Rhipicephalus microplus cDNA clone BEAE734, mRNA sequence
Fed	P-1	Acari_EST	KDR16778.1	A0A067RDC2	T-complex protein 1 subunit delta	L798_09307	Zootermopsis nevadensis (Dampwood termite)	protein folding [GO:0006457]	ATP binding [GO:0005524]	cytoplasm [GO:0005737]	105	2	0.37	1e-91	gi|29778863	jns600E05.f op Ornithodoros porcinus porcinus cDNA 5', mRNA sequence
Fed	S-1	Acari_EST	XP_003743482.1		TPPP family protein CG4893-like [Metaseiulus occidentalis]						89	2	0.24	2e-68	gi|49537938	EST653626 RAA Rhipicephalus appendiculatus cDNA clone RAAAZ80 5' end, mRNA sequence
Fed	S-1	Acari_EST	XP_002413138.1	B7QC74	Transcription factor containing NAC and TS-N domains, putative (EC 3.6.3.8)	IscW_ISCW012592	Ixodes scapularis (Black-legged tick) (Deer tick)	calcium-transporting ATPase activity [GO:0005388]	calcium-transporting ATPase activity [GO:0005388]		184	4	0.8	2e-69	gi|156427070	G894P562FJ24.T0 Ixodes scapularis Pooled Non-infected Normalized Library Ixodes scapularis cDNA, mRNA sequence
Fed	S-1	Acari_EST	M5B4R7.1	M5B4R7	Translationally-controlled tumor protein homolog (GTx-TCTP1)		Grammostola rosea (Chilean rose tarantula) (Grammostola spatulata)			extracellular region [GO:0005576]	64	2	0.21	1e-82	gi|148320931	OPL-P6_F11 Ornithodoros parkeri salivary gland OPSG-1 Ornithodoros parkeri cDNA, mRNA sequence
Fed	P-1	Acari_EST	XP_002411161.1	B7Q363	Translocon-associated protein, gamma subunit, putative	IscW_ISCW008596	Ixodes scapularis (Black-legged tick) (Deer tick)	cotranslational protein targeting to membrane [GO:0006613]		integral component of endoplasmic reticulum membrane [GO:0030176]; Sec61 translocon complex [GO:0005784]	108	2	0.31	2e-94	gi|49554835	EST763616 BEA Rhipicephalus microplus cDNA clone BEAAA83, mRNA sequence
Fed	P-1	Acari_EST	KFM58112.1	A0A087SZ23	Transportin-1 (Fragment)	X975_25455	Stegodyphus mimosarum	intracellular protein transport [GO:0006886]			66	2	0.31	4e-114	gi|49538670	EST654358 RAA Rhipicephalus appendiculatus cDNA clone RAAB482 5' end, mRNA sequence
Fed	P-1	Acari_EST	XP_003747155.1		trifunctional enzyme subunit beta, mitochondrial-like [Metaseiulus occidentalis]						43	2	0.26	2e-81	gi|49538279	EST653967 RAA Rhipicephalus appendiculatus cDNA clone RAAB227 5' end, mRNA sequence
Fed	P-1	Acari_EST	AGR44873.1	S5MNS9	Truncated actin-4		Bombyx mori (Silk moth)		ATP binding [GO:0005524]	cytoplasm [GO:0005737]; cytoskeleton [GO:0005856]	1914	15	7.25	0.0	gi|49552585	EST668272 RAB Rhipicephalus appendiculatus cDNA clone RABBX79 5' end, mRNA sequence
Fed	P-1	Acari_EST	ETN59126.1	W5J570	Tubulin alpha chain (Uncharacterized protein)	AND_009265	Anopheles darlingi (Mosquito)	GTPase activity [GO:0003924]; microtubule-based process [GO:0007017]; protein polymerization [GO:0051258]	GTPase activity [GO:0003924]; GTP binding [GO:0005525]; structural constituent of cytoskeleton [GO:0005200]	cytoplasm [GO:0005737]; microtubule [GO:0005874]	1018	12	2.73	0.0	gi|49534567	EST650255 RAA Rhipicephalus appendiculatus cDNA clone RAAA511 3' end, mRNA sequence
Fed	P-1	Acari_EST	XP_002436276.1	B7PR84	Ubiquitin-activating enzyme E1, putative (Fragment)	IscW_ISCW019123	Ixodes scapularis (Black-legged tick) (Deer tick)	cellular protein modification process [GO:0006464]; ligase activity [GO:0016874]; small protein activating enzyme activity [GO:0008641]	ATP binding [GO:0005524]; ligase activity [GO:0016874]; small protein activating enzyme activity [GO:0008641]		80	2	0.23	2e-174	gi|156434272	G894P5129RB9.T0 Ixodes scapularis Pooled Non-infected Normalized Library Ixodes scapularis cDNA, mRNA sequence
Fed	S-1	Acari_EST	EFX69070.1	E9HGS0	uncharacterized protein	DAPPUDRAFT_228809	Daphnia pulex (Water flea)	electron transport chain [GO:0022900]; oxidoreductase activity, acting on the CH-CH group of donors [GO:0016627]; tricarboxylic acid cycle [GO:0006099]	flavin adenine dinucleotide binding [GO:0050660]; oxidoreductase activity, acting on the CH-CH group of donors [GO:0016627]		61	2	0.22	8e-165	gi|156294953	G893P552RF4.T0 Ixodes scapularis Pooled Non-infected Standard Library Ixodes scapularis cDNA, mRNA sequence
Fed	P-1	Acari_EST	XP_001601522.1	K7J204	Uncharacterized protein	RpL32	Nasonia vitripennis (Parasitic wasp)	translation [GO:0006412]	structural constituent of ribosome [GO:0003735]	ribosome [GO:0005840]	75	3	0.89	5e-60	gi|110085156	ACAH04D04 Amblyomma cajennense tick library Amblyomma cajennense cDNA 5', mRNA sequence
Fed	S-1	Acari_EST	CAM91778.1	A4VB07	uncharacterized protein (Fragment)		Platynereis dumerilii (Dumeril's clam worm)				43	2	0.25	4e-157	gi|282180051	CCIO1747.b1 CCIO Tetranychus urticae London embryo (H) Tetranychus urticae cDNA clone CCIO1747 5', mRNA sequence
Fed	P-1	Acari_EST	XP_002403507.1	B7PHT7	Uridine cytidine kinase I, putative (EC 2.7.1.48)	IscW_ISCW003812	Ixodes scapularis (Black-legged tick) (Deer tick)	uridine kinase activity [GO:0004849]	ATP binding [GO:0005524]; uridine kinase activity [GO:0004849]		53	2	0.18	2e-97	gi|148321665	OPL-P14_D04 Ornithodoros parkeri salivary gland OPSG-1 Ornithodoros parkeri cDNA, mRNA sequence
Fed	P-1	Acari_EST	XP_002408825.1	B7PBS7	Vesicle coat complex COPII, subunit SEC23, putative	IscW_ISCW016963	Ixodes scapularis (Black-legged tick) (Deer tick)	ER to Golgi vesicle-mediated transport [GO:0006888]; intracellular protein transport [GO:0006886]		COPII vesicle coat [GO:0030127]	61	2	0.22	1e-146	gi|156413370	G894P535RO21.T0 Ixodes scapularis Pooled Non-infected Normalized Library Ixodes scapularis cDNA, mRNA sequence
Fed	P-1	Acari_EST	EHJ78213.1	G6CKL7	V-type proton ATPase subunit E	KGM_13688	Danaus plexippus (Monarch butterfly)	ATP hydrolysis coupled proton transport [GO:0015991]; proton-transporting ATPase activity, rotational mechanism [GO:0046961]	proton-transporting ATPase activity, rotational mechanism [GO:0046961]	proton-transporting two-sector ATPase complex, catalytic domain [GO:0033178]	49	2	0.33	7e-20	gi|29779375	jnn609B06.r op Ornithodoros porcinus porcinus cDNA 3', mRNA sequence
Fed	S-1	Acari_EST	XP_002400559.1	B7P173	Xpa-binding protein, putative (Fragment)	IscW_ISCW016116	Ixodes scapularis (Black-legged tick) (Deer tick)		nucleotide binding [GO:0000166]		26	2	0.3	3e-15	gi|82839519	EST898141 BEA Rhipicephalus microplus cDNA clone BEAEW61, mRNA sequence
Fed	P-1	NCBInr	gi|524912919		26S protease regulatory subunit 7-like [Aplysia californica]						126	4	0.3
Fed	P-1	NCBInr	gi|499022503		26S proteasome non-ATPase regulatory subunit 1-like isoform X1 [Maylandia zebra]						224	6	0.2
Fed	S-1	NCBInr	gi|357603809	G6DRF2	3-hydroxyacyl-coa dehyrogenase	KGM_05076	Danaus plexippus (Monarch butterfly)	3-hydroxyacyl-CoA dehydrogenase activity [GO:0003857]; fatty acid metabolic process [GO:0006631]	3-hydroxyacyl-CoA dehydrogenase activity [GO:0003857]		61	2	0.32
Fed	S-1	NCBInr	gi|67083831	Q4PMB4	60S acidic ribosomal protein P0		Ixodes scapularis (Black-legged tick) (Deer tick)	ribosome biogenesis [GO:0042254]; translational elongation [GO:0006414]	structural constituent of ribosome [GO:0003735]	ribosome [GO:0005840]	118	4	0.44
Fed	P-1	NCBInr	gi|383858217		60S ribosomal protein L30-like [Megachile rotundata]						84	2	0.61
Fed	P-1	NCBInr	gi|149287152	A6N9Z2	60s ribosomal protein L34		Ornithodoros parkeri (Soft tick) (Argasid tick)	translation [GO:0006412]	structural constituent of ribosome [GO:0003735]	ribosome [GO:0005840]	45	2	0.56
Fed	P-1	NCBInr	gi|532075399	I3NDY4	6-phosphofructokinase (EC 2.7.1.11) (Phosphohexokinase)	PFKL	Spermophilus tridecemlineatus (Thirteen-lined ground squirrel) (Ictidomys tridecemlineatus)	6-phosphofructokinase activity [GO:0003872]; fructose 1,6-bisphosphate metabolic process [GO:0030388]; fructose 6-phosphate metabolic process [GO:0006002]; glycolytic process [GO:0006096]; negative regulation of insulin secretion [GO:0046676]; protein oligomerization [GO:0051259]; response to glucose [GO:0009749]	6-phosphofructokinase activity [GO:0003872]; ATP binding [GO:0005524]; fructose-6-phosphate binding [GO:0070095]; fructose binding [GO:0070061]	6-phosphofructokinase complex [GO:0005945]; extracellular vesicular exosome [GO:0070062]; membrane [GO:0016020]	120	4	0.21
Fed	P-1	NCBInr	gi|157103339	Q0C737	AAEL000006-PA	AAEL000006	Aedes aegypti (Yellowfever mosquito) (Culex aegypti)	gluconeogenesis [GO:0006094]; phosphoenolpyruvate carboxykinase (GTP) activity [GO:0004613]	GTP binding [GO:0005525]; phosphoenolpyruvate carboxykinase (GTP) activity [GO:0004613]		53	3	0.14
Fed	P-1	NCBInr	gi|241676516	B7QAH9	Acetyl-CoA carboxylase, putative (EC 6.4.1.3) (Fragment)	IscW_ISCW021913	Ixodes scapularis (Black-legged tick) (Deer tick)	acetyl-CoA carboxylase activity [GO:0003989]; fatty acid biosynthetic process [GO:0006633]; propionyl-CoA carboxylase activity [GO:0004658]	acetyl-CoA carboxylase activity [GO:0003989]; ATP binding [GO:0005524]; propionyl-CoA carboxylase activity [GO:0004658]		100	5	0.18
Fed	S-1, P-1	NCBInr	gi|45361511	Q6P378	Actin, cytoplasmic 2 (Actin, cytoplasmic, type 5) (Gamma-actin) [Cleaved into: Actin, cytoplasmic 2, N-terminally processed]	actg1	Xenopus tropicalis (Western clawed frog) (Silurana tropicalis)		ATP binding [GO:0005524]	cytoplasm [GO:0005737]; cytoskeleton [GO:0005856]	569_997	13_16	3,54_4,28
Fed	S-1	NCBInr	gi|241687521	B7Q579	Acylamino-acid-releasing enzyme, putative (EC 3.4.19.1)	IscW_ISCW021356	Ixodes scapularis (Black-legged tick) (Deer tick)	serine-type peptidase activity [GO:0008236]	serine-type peptidase activity [GO:0008236]		51	2	0.08
Fed	S-1	NCBInr	gi|465989551	M7BLK4	Adenylate kinase isoenzyme 5	UY3_04687	Chelonia mydas (Green sea-turtle) (Chelonia agassizi)	adenylate kinase activity [GO:0004017]; ATP metabolic process [GO:0046034]; nucleoside diphosphate kinase activity [GO:0004550]; nucleoside triphosphate biosynthetic process [GO:0009142]	adenylate kinase activity [GO:0004017]; ATP binding [GO:0005524]; nucleoside diphosphate kinase activity [GO:0004550]	cytoplasm [GO:0005737]	107	5	0.12
Fed	S-1	NCBInr	gi|55741906	Q6DJQ3	Aldehyde dehydrogenase 9 family, member A1	aldh9a1 TEgg018l09.1-001	Xenopus tropicalis (Western clawed frog) (Silurana tropicalis)	oxidoreductase activity, acting on the aldehyde or oxo group of donors, NAD or NADP as acceptor [GO:0016620]	oxidoreductase activity, acting on the aldehyde or oxo group of donors, NAD or NADP as acceptor [GO:0016620]		87	2	0.12
Fed	P-1	NCBInr	gi|305959242	G0WV55	Alpha-catenin		Dermacentor variabilis (American dog tick)	cell adhesion [GO:0007155]	structural molecule activity [GO:0005198]	actin cytoskeleton [GO:0015629]	58	2	0.07
Fed	P-1	NCBInr	gi|241709928	B7Q6V9	AP-2 complex subunit beta-1, putative	IscW_ISCW011108	Ixodes scapularis (Black-legged tick) (Deer tick)	intracellular protein transport [GO:0006886]; protein transporter activity [GO:0008565]; vesicle-mediated transport [GO:0016192]	protein transporter activity [GO:0008565]	clathrin adaptor complex [GO:0030131]	185	5	0.17
Fed	P-1	NCBInr	gi|241649963	B7Q3D3	ATP-citrate synthase, putative (EC 2.3.3.8)	IscW_ISCW009919	Ixodes scapularis (Black-legged tick) (Deer tick)	ATP citrate synthase activity [GO:0003878]; cellular carbohydrate metabolic process [GO:0044262]	ATP citrate synthase activity [GO:0003878]		130	3	0.19
Fed	P-1	NCBInr	gi|241148960	B7PA01	ATP-dependent RNA helicase, putative	IscW_ISCW002701	Ixodes scapularis (Black-legged tick) (Deer tick)	helicase activity [GO:0004386]	ATP binding [GO:0005524]; helicase activity [GO:0004386]; nucleic acid binding [GO:0003676]		66	2	0.13
Fed	P-1	NCBInr	gi|1280392	Q26229	Autoantigen		Rhipicephalus appendiculatus (Brown ear tick)			proteasome activator complex [GO:0008537]	79	2	0.25
Fed	S-1	NCBInr	gi|291233821		chaperonin containing Tcp1, subunit 3 (gamma)-like isoform 1 [Saccoglossus kowalevskii]						40	2	0.11
Fed	P-1	NCBInr	gi|241112451	B7P7U3	Chloride channel, putative	IscW_ISCW002122	Ixodes scapularis (Black-legged tick) (Deer tick)				95	3	0.59
Fed	P-1	NCBInr	gi|241672283	B7QAA7	Coatomer beta subunit, putative (Fragment)	IscW_ISCW012850	Ixodes scapularis (Black-legged tick) (Deer tick)	intracellular protein transport [GO:0006886]; vesicle-mediated transport [GO:0016192]	structural molecule activity [GO:0005198]	COPI vesicle coat [GO:0030126]	145	3	0.12
Fed	P-1	NCBInr	gi|241705179	B7QCH5	Coatomer gamma subunit, putative (Fragment)	IscW_ISCW022475	Ixodes scapularis (Black-legged tick) (Deer tick)	intracellular protein transport [GO:0006886]; vesicle-mediated transport [GO:0016192]	structural molecule activity [GO:0005198]	COPI vesicle coat [GO:0030126]	115	3	0.14
Fed	P-1	NCBInr	gi|241690307	B7Q5G4	Endocytosis/signaling protein EHD1, putative	IscW_ISCW021581	Ixodes scapularis (Black-legged tick) (Deer tick)	GTPase activity [GO:0003924]	GTPase activity [GO:0003924]; GTP binding [GO:0005525]		86	2	0.18
Fed	P-1	NCBInr	gi|560124587	U6PA25	Endonuclease exonuclease phosphatase and Short-chain dehydrogenase reductase SDR and Sterol-binding domain containing protein	HCOI_01121300	Haemonchus contortus (Barber pole worm)	endonuclease activity [GO:0004519]; exonuclease activity [GO:0004527]; oxidoreductase activity [GO:0016491]	endonuclease activity [GO:0004519]; exonuclease activity [GO:0004527]; oxidoreductase activity [GO:0016491]		93	2	0.07
Fed	P-1	NCBInr	gi|391325045		epidermal growth factor receptor kinase substrate 8-like [Metaseiulus occidentalis]						98	3	0.14
Fed	P-1	NCBInr	gi|241647509	B7Q355	Eukaryotic translation initiation factor 3 subunit A (eIF3a) (Eukaryotic translation initiation factor 3 subunit 10)	IscW_ISCW020306	Ixodes scapularis (Black-legged tick) (Deer tick)	formation of translation preinitiation complex [GO:0001731]; regulation of translational initiation [GO:0006446]; translation initiation factor activity [GO:0003743]	translation initiation factor activity [GO:0003743]	eukaryotic 43S preinitiation complex [GO:0016282]; eukaryotic 48S preinitiation complex [GO:0033290]; eukaryotic translation initiation factor 3 complex [GO:0005852]	80	2	0.05
Fed	P-1	NCBInr	gi|391329076		exportin-2-like [Metaseiulus occidentalis]						60	2	0.06
Fed	S-1, P-1	NCBInr	gi|391330369		fatty acid synthase-like [Metaseiulus occidentalis]						123_155	3_3	0,04_0,05
Fed	P-1	NCBInr	gi|194760922	B3MME2	GF15575	Dana\GF15575 Dana_GF15575 GF15575	Drosophila ananassae (Fruit fly)	protein refolding [GO:0042026]	ATP binding [GO:0005524]	cytoplasm [GO:0005737]	151	4	0.21
Fed	S-1, P-1	NCBInr	gi|225711150	C1BQW8	GTP-binding protein SAR1b	SAR1B	Caligus rogercresseyi (Sea louse)	intracellular protein transport [GO:0006886]; vesicle-mediated transport [GO:0016192]	GTP binding [GO:0005525]	endoplasmic reticulum [GO:0005783]; Golgi apparatus [GO:0005794]	69_62	2_2	0,32_0,32
Fed	S-1	NCBInr	gi|303305114	E1AC53	Heat shock protein 70		Polypedilum vanderplanki (Sleeping chironomid)		ATP binding [GO:0005524]		443	12	0.94
Fed	P-1	NCBInr	gi|240972667	B7P1Z8	Heat shock protein, putative (EC 1.3.1.74)	IscW_ISCW016090	Ixodes scapularis (Black-legged tick) (Deer tick)	2-alkenal reductase [NAD(P)] activity [GO:0032440]	2-alkenal reductase [NAD(P)] activity [GO:0032440]; ATP binding [GO:0005524]		40	2	0.07
Fed	S-1	NCBInr	gi|241691950	B7QBL3	Histidine ammonia-lyase (EC 4.3.1.3)	IscW_ISCW012913	Ixodes scapularis (Black-legged tick) (Deer tick)	biosynthetic process [GO:0009058]; histidine ammonia-lyase activity [GO:0004397]; histidine catabolic process to glutamate and formamide [GO:0019556]; histidine catabolic process to glutamate and formate [GO:0019557]	histidine ammonia-lyase activity [GO:0004397]	cytoplasm [GO:0005737]	48	2	0.09
Fed	S-1	NCBInr	gi|119690018	A1YJH5	Histone H3 (Fragment)		Anelosimus may		DNA binding [GO:0003677]	nucleosome [GO:0000786]; nucleus [GO:0005634]	64	2	0.58
Fed	S-1	NCBInr	gi|45386075	Q6QT18	KOG1656-like protein		Ornithodoros moubata (Soft tick) (Argasid tick)	protein transport [GO:0015031]			132	2	0.29
Fed	P-1	NCBInr	gi|449676201		medium-chain specific acyl-CoA dehydrogenase, mitochondrial-like [Hydra vulgaris]						64	2	0.16
Fed	S-1	NCBInr	gi|149286906	A6N9L9	Microtubule-binding protein		Ornithodoros parkeri (Soft tick) (Argasid tick)				64	2	0.43
Fed	P-1	NCBInr	gi|242014184	E0VNT1	Myosin-9, putative	Phum_PHUM344210	Pediculus humanus subsp. corporis (Body louse)	motor activity [GO:0003774]	ATP binding [GO:0005524]; motor activity [GO:0003774]	myosin complex [GO:0016459]	244	4	0.06
Fed	P-1	NCBInr	gi|241997840	B7PEE1	Nucleolar protein, putative (Fragment)	IscW_ISCW004802	Ixodes scapularis (Black-legged tick) (Deer tick)	pseudouridine synthesis [GO:0001522]; ribosome biogenesis [GO:0042254]		box H/ACA snoRNP complex [GO:0031429]	73	2	0.29
Fed	P-1	NCBInr	gi|156383674	A7S5Z9	Predicted protein	v1g166855	Nematostella vectensis (Starlet sea anemone)	rRNA processing [GO:0006364]; S-adenosylmethionine-dependent methyltransferase activity [GO:0008757]	RNA binding [GO:0003723]; S-adenosylmethionine-dependent methyltransferase activity [GO:0008757]		42	2	0.15
Fed	P-1	NCBInr	gi|28932716	Q86GY8	Proteasome-like protein		Rhipicephalus appendiculatus (Brown ear tick)	hydrolase activity [GO:0016787]; protein catabolic process [GO:0030163]	ATP binding [GO:0005524]; hydrolase activity [GO:0016787]	cytoplasm [GO:0005737]; proteasome complex [GO:0000502]	159	4	0.33
Fed	P-1	NCBInr	gi|466003423	M7CBK1	Protein DDI1 like protein 2	UY3_00674	Chelonia mydas (Green sea-turtle) (Chelonia agassizi)	aspartic-type endopeptidase activity [GO:0004190]	aspartic-type endopeptidase activity [GO:0004190]		81	2	0.06
Fed	S-1	NCBInr	gi|148717317	A5LHW0	Protein disulfide isomerase-1	HlPDI-1	Haemaphysalis longicornis (Bush tick)	cell redox homeostasis [GO:0045454]; isomerase activity [GO:0016853]	isomerase activity [GO:0016853]		61	2	0.14
Fed	P-1	NCBInr	gi|241587669	B7PYR6	Protein transport protein SEC61 alpha subunit, putative	IscW_ISCW020077	Ixodes scapularis (Black-legged tick) (Deer tick)	protein transport [GO:0015031]		integral component of membrane [GO:0016021]	81	4	0.32
Fed	P-1	NCBInr	gi|260790833	C3ZLX5	Putative uncharacterized protein	BRAFLDRAFT_124573	Branchiostoma floridae (Florida lancelet) (Amphioxus)	GTPase activity [GO:0003924]	GTPase activity [GO:0003924]; nickel cation binding [GO:0016151]		69	2	0.25
Fed	P-1	NCBInr	gi|260785494	C3ZUG8	Putative uncharacterized protein	BRAFLDRAFT_115397	Branchiostoma floridae (Florida lancelet) (Amphioxus)	nucleotide biosynthetic process [GO:0009165]; ribonucleoside monophosphate biosynthetic process [GO:0009156]; ribose phosphate diphosphokinase activity [GO:0004749]	magnesium ion binding [GO:0000287]; ribose phosphate diphosphokinase activity [GO:0004749]		200	5	1.24
Fed	P-1	NCBInr	gi|91079210	D6WIB0	Putative uncharacterized protein	TcasGA2_TC002817	Tribolium castaneum (Red flour beetle)	NADH dehydrogenase (ubiquinone) activity [GO:0008137]	NADH dehydrogenase (ubiquinone) activity [GO:0008137]		130	3	0.37
Fed	S-1	NCBInr	gi|391330910		rab GDP dissociation inhibitor beta [Metaseiulus occidentalis]						98	2	0.13
Fed	S-1	NCBInr	gi|241626775	B7Q1I8	Rho GDP dissociation inhibitor, putative (Fragment)	IscW_ISCW020878	Ixodes scapularis (Black-legged tick) (Deer tick)	Rho GDP-dissociation inhibitor activity [GO:0005094]	Rho GDP-dissociation inhibitor activity [GO:0005094]	cytoplasm [GO:0005737]	149	4	0.71
Fed	S-1	NCBInr	gi|242002066	B7PPI3	Secreted protein, putative (EC 5.3.4.1)	IscW_ISCW018425	Ixodes scapularis (Black-legged tick) (Deer tick)	protein disulfide isomerase activity [GO:0003756]; protein secretion [GO:0009306]	protein disulfide isomerase activity [GO:0003756]	endoplasmic reticulum lumen [GO:0005788]	74	2	0.26
Fed	S-1	NCBInr	gi|76154194	Q5C3T7	SJCHGC06627 protein (Fragment)		Schistosoma japonicum (Blood fluke)			membrane [GO:0016020]	62	2	0.27
Fed	S-1	NCBInr	gi|313760598	H0ZBV9	Transaldolase (EC 2.2.1.2)	TALDO1	Taeniopygia guttata (Zebra finch) (Poephila guttata)	pentose-phosphate shunt [GO:0006098]; sedoheptulose-7-phosphate:D-glyceraldehyde-3-phosphate glyceronetransferase activity [GO:0004801]	sedoheptulose-7-phosphate:D-glyceraldehyde-3-phosphate glyceronetransferase activity [GO:0004801]	cytoplasm [GO:0005737]; extracellular vesicular exosome [GO:0070062]; nucleus [GO:0005634]	59	2	0.18
Fed	P-1	NCBInr	gi|241122817	B7P971	Transgelin	IscW_ISCW003081	Ixodes scapularis (Black-legged tick) (Deer tick)				93	3	0.54
Fed	P-1	NCBInr	gi|240972275	B7P1Y8	Translation initiation factor 3 and TGF-beta interacting protein, putative (EC 2.3.1.48)	IscW_ISCW000011	Ixodes scapularis (Black-legged tick) (Deer tick)	histone acetyltransferase activity [GO:0004402]; translation initiation factor activity [GO:0003743]	histone acetyltransferase activity [GO:0004402]; translation initiation factor activity [GO:0003743]		73	4	0.77
Fed	P-1	NCBInr	gi|241047155	B7P5B3	U5 snRNP-specific protein, putative (Fragment)	IscW_ISCW015782	Ixodes scapularis (Black-legged tick) (Deer tick)	GTPase activity [GO:0003924]	GTPase activity [GO:0003924]; GTP binding [GO:0005525]		58	3	0.1
Fed	S-1, P-1	NCBInr	gi|10719701	Q9DEZ5	Ubiquitin (Fragment)		Scyliorhinus torazame (Cloudy catshark)				217_319	4_5	0,89_1,21
Fed	P-1	NCBInr	gi|17541470	P35129	Ubiquitin-conjugating enzyme E2 2 (EC 6.3.2.19) (Lethal protein 70) (Ubiquitin carrier protein 2) (Ubiquitin-protein ligase 2)	let-70 ubc-2 M7.1	Caenorhabditis elegans	acid-amino acid ligase activity [GO:0016881]; protein ubiquitination [GO:0016567]; protein ubiquitination involved in ubiquitin-dependent protein catabolic process [GO:0042787]; ubiquitin-protein transferase activity [GO:0004842]	acid-amino acid ligase activity [GO:0016881]; ATP binding [GO:0005524]; ubiquitin protein ligase binding [GO:0031625]; ubiquitin-protein transferase activity [GO:0004842]		54	2	0.44
Fed	P-1	NCBInr	gi|193673864	J9K556	Uncharacterized protein		Acyrthosiphon pisum (Pea aphid)	ER to Golgi vesicle-mediated transport [GO:0006888]; intracellular protein transport [GO:0006886]	zinc ion binding [GO:0008270]	COPII vesicle coat [GO:0030127]	103	4	0.16
Fed	P-1	NCBInr	gi|551501059	M3ZQR7	Uncharacterized protein	ARF5 (1 of 2)	Xiphophorus maculatus (Southern platyfish) (Platypoecilus maculatus)	small GTPase mediated signal transduction [GO:0007264]	GTP binding [GO:0005525]	intracellular [GO:0005622]	117	2	0.36
Fed	S-1	NCBInr	gi|465997402	M7BSZ4	Uncharacterized protein	UY3_02467	Chelonia mydas (Green sea-turtle) (Chelonia agassizi)	GTPase activity [GO:0003924]; intracellular protein transport [GO:0006886]; nucleocytoplasmic transport [GO:0006913]; small GTPase mediated signal transduction [GO:0007264]	GTPase activity [GO:0003924]; GTP binding [GO:0005525]		222	6	0.28
Fed	P-1	NCBInr	gi|555709180	T1FM18	Uncharacterized protein	HELRODRAFT_184821	Helobdella robusta (Californian leech)	G-protein coupled receptor signaling pathway [GO:0007186]; GTPase activity [GO:0003924]; signal transducer activity [GO:0004871]	GTPase activity [GO:0003924]; GTP binding [GO:0005525]; signal transducer activity [GO:0004871]		114	3	0.26
Fed	P-1	NCBInr	gi|555690425	T1FVK5	Uncharacterized protein	HELRODRAFT_194011	Helobdella robusta (Californian leech)	oxidoreductase activity, acting on the aldehyde or oxo group of donors, NAD or NADP as acceptor [GO:0016620]	oxidoreductase activity, acting on the aldehyde or oxo group of donors, NAD or NADP as acceptor [GO:0016620]		66	2	0.12
Fed	S-1	NCBInr	gi|556103950	V4A788	Uncharacterized protein	LOTGIDRAFT_216694	Lottia gigantea (Giant owl limpet)	glycine catabolic process [GO:0006546]; glycine dehydrogenase (decarboxylating) activity [GO:0004375]	glycine dehydrogenase (decarboxylating) activity [GO:0004375]; pyridoxal phosphate binding [GO:0030170]		92	2	0.06
Fed	P-1	NCBInr	gi|478257501	N6UG83	Uncharacterized protein (Fragment)	D910_07635 YQE_05951	Dendroctonus ponderosae (Mountain pine beetle)	actin filament polymerization [GO:0030041]; Arp2/3 complex-mediated actin nucleation [GO:0034314]		Arp2/3 protein complex [GO:0005885]	59	2	0.37
Fed	P-1	NCBInr	gi|47220485		unnamed protein product [Tetraodon nigroviridis]						142	2	0.12
Fed	S-1, P-1	NCBInr	gi|241717142	B7QDF5	Vacuolar H+-ATPase V1 sector, subunit B, putative (EC 3.6.3.15)	IscW_ISCW022132	Ixodes scapularis (Black-legged tick) (Deer tick)	ATP hydrolysis coupled proton transport [GO:0015991]; ATP metabolic process [GO:0046034]; hydrolase activity, acting on acid anhydrides, catalyzing transmembrane movement of substances [GO:0016820]	ATP binding [GO:0005524]; hydrolase activity, acting on acid anhydrides, catalyzing transmembrane movement of substances [GO:0016820]	proton-transporting two-sector ATPase complex, catalytic domain [GO:0033178]	101_113	3_2	0,2_0,13
Fed	P-1	NCBInr	gi|325303146	F0J8Z5	Vesicle coat complex COPI beta' subunit (Fragment)		Amblyomma variegatum (Tropical bont tick)				70	2	0.2
Fed	P-1	NCBInr	gi|241114858	B7P806	Vesicle docking protein P115, putative	IscW_ISCW016976	Ixodes scapularis (Black-legged tick) (Deer tick)	intracellular protein transport [GO:0006886]; protein transporter activity [GO:0008565]; vesicle fusion with Golgi apparatus [GO:0048280]	protein transporter activity [GO:0008565]	Golgi membrane [GO:0000139]	43	2	0.08
Fed and unfed	P-1	Acari_EST	KFM60482.1	A0A087T5U3	26S protease regulatory subunit 8 (Fragment)	X975_07424	Stegodyphus mimosarum	peptidase activity [GO:0008233]; protein catabolic process [GO:0030163]	ATP binding [GO:0005524]; peptidase activity [GO:0008233]	cytoplasm [GO:0005737]	145	3	0.3	0.0	gi|82832065	EST890687 BEA Rhipicephalus microplus cDNA clone BEADO40, mRNA sequence
Fed and unfed	P-1	Acari_EST	KDR13980.1	A0A067QX83	26S proteasome non-ATPase regulatory subunit 2	L798_11939	Zootermopsis nevadensis (Dampwood termite)	enzyme regulator activity [GO:0030234]; regulation of protein catabolic process [GO:0042176]	enzyme regulator activity [GO:0030234]	proteasome complex [GO:0000502]	137	5	0.92	3e-151	gi|156310096	G894P582RB22.T0 Ixodes scapularis Pooled Non-infected Normalized Library Ixodes scapularis cDNA, mRNA sequence
Fed and unfed	P-1	Acari_EST	AAO92283.1	Q86G67	26S proteasome regulatory subunit		Dermacentor variabilis (American dog tick)	hydrolase activity [GO:0016787]; protein catabolic process [GO:0030163]	ATP binding [GO:0005524]; hydrolase activity [GO:0016787]	cytoplasm [GO:0005737]; proteasome complex [GO:0000502]	157	3	0.39	2e-132	gi|282172662	CCIN2632.b1 CCIN Tetranychus urticae London embryo (L) Tetranychus urticae cDNA clone CCIN2632 5', mRNA sequence
Fed and unfed	P-1	Acari_EST	ABR23401.1	A6N9R8	40S ribosomal protein S10		Ornithodoros parkeri (Soft tick) (Argasid tick)			ribosome [GO:0005840]	82	2	0.33	6e-100	gi|148320836	OPL-P3_C02 Ornithodoros parkeri salivary gland OPSG-1 Ornithodoros parkeri cDNA, mRNA sequence
Fed and unfed	P-1	Acari_EST	AAY66952.1	Q4PM13	40S ribosomal protein S11		Ixodes scapularis (Black-legged tick) (Deer tick)	translation [GO:0006412]	structural constituent of ribosome [GO:0003735]	ribosome [GO:0005840]	86	4	0.77	1e-106	gi|63514055	G10_ISNIS_P3 infected nymphal salivary gland cDNA library ISNINF Ixodes scapularis cDNA, mRNA sequence
Fed and unfed	P-1	Acari_EST	XP_002406430.1	Q4PM26	40S ribosomal protein S15, putative (Ribosomal protein S15)	IscW_ISCW016148	Ixodes scapularis (Black-legged tick) (Deer tick)	translation [GO:0006412]	RNA binding [GO:0003723]; structural constituent of ribosome [GO:0003735]	small ribosomal subunit [GO:0015935]	61	4	0.98	7e-72	gi|29779217	jnn605G12.r op Ornithodoros porcinus porcinus cDNA 3', mRNA sequence
Fed and unfed	S-1, P-1	Acari_EST	ABR23501.1	A6NA18	40S ribosomal protein S4		Ornithodoros parkeri (Soft tick) (Argasid tick)	translation [GO:0006412]	rRNA binding [GO:0019843]; structural constituent of ribosome [GO:0003735]	ribosome [GO:0005840]	68_297	2_11	0,22_2,55	0.0	gi|148321867	OPL-P11_A08.AB1 Ornithodoros parkeri salivary gland OPSG-1 Ornithodoros parkeri cDNA, mRNA sequence
Fed and unfed	S-1	Acari_EST	XP_002403366.1	B7PHP6	4-hydroxyphenylpyruvate dioxygenase	IscW_ISCW018238	Ixodes scapularis (Black-legged tick) (Deer tick)	4-hydroxyphenylpyruvate dioxygenase activity [GO:0003868]; aromatic amino acid family metabolic process [GO:0009072]	4-hydroxyphenylpyruvate dioxygenase activity [GO:0003868]; metal ion binding [GO:0046872]		98	2	0.21	1e-167	gi|156434321	G894P5129RC14.T0 Ixodes scapularis Pooled Non-infected Normalized Library Ixodes scapularis cDNA, mRNA sequence
Fed and unfed	P-1	Acari_EST	AAY66959.1	Q4PM06	60S ribosomal protein L14		Ixodes scapularis (Black-legged tick) (Deer tick)	translation [GO:0006412]	structural constituent of ribosome [GO:0003735]	ribosome [GO:0005840]	165	5	1.15	4e-60	gi|148321659	OPL-P14_C08 Ornithodoros parkeri salivary gland OPSG-1 Ornithodoros parkeri cDNA, mRNA sequence
Fed and unfed	P-1	Acari_EST	ABR23362.1	A6N9M9	60s ribosomal protein L15/L27		Ornithodoros parkeri (Soft tick) (Argasid tick)	translation [GO:0006412]	structural constituent of ribosome [GO:0003735]	ribosome [GO:0005840]	111	5	1.13	6e-81	gi|148321446	OPS-P10_E04 Ornithodoros parkeri salivary gland OPSG-1 Ornithodoros parkeri cDNA, mRNA sequence
Fed and unfed	P-1	Acari_EST	ACB70396.1	B2D2F5	60S ribosomal protein L2/L8 (Fragment)		Ornithodoros coriaceus (Soft tick) (Argasid tick)	translation [GO:0006412]	structural constituent of ribosome [GO:0003735]	ribosome [GO:0005840]	113	5	2.94	5e-52	gi|170321024	OCL-PLATE04_F01 Ornithodoros coriaceus salivary gland OCSG-1 Ornithodoros coriaceus cDNA, mRNA sequence
Fed and unfed	P-1	Acari_EST	KFM74024.1	A0A087U9I5	60S ribosomal protein L26 (Fragment)	X975_16766	Stegodyphus mimosarum	translation [GO:0006412]	structural constituent of ribosome [GO:0003735]	large ribosomal subunit [GO:0015934]	118	6	2.2	1e-67	gi|29778960	jnn601A12.r op Ornithodoros porcinus porcinus cDNA 3', mRNA sequence
Fed and unfed	P-1	Acari_EST	ABR23416.1	A6N9T3	60S ribosomal protein L44		Ornithodoros parkeri (Soft tick) (Argasid tick)	translation [GO:0006412]	structural constituent of ribosome [GO:0003735]	ribosome [GO:0005840]	55	2	0.48	6e-64	gi|10708465	1324194 Amblyomma americanum adult Lambda Zap Express Amblyomma americanum cDNA, mRNA sequence
Fed and unfed	P-1	Acari_EST	XP_002400555.1	B7P169	60S ribosomal protein L6	IscW_ISCW016112	Ixodes scapularis (Black-legged tick) (Deer tick)	translation [GO:0006412]	structural constituent of ribosome [GO:0003735]	ribosome [GO:0005840]	154	3	0.54	2e-76	gi|110887826	AMFMP8_A06 Adult Argas monolakensis salivary gland library AMSG2-Fed Argas monolakensis cDNA, mRNA sequence
Fed and unfed	P-1	Acari_EST	AAT92176.1	Q6B8A4	60S ribosomal protein L7A		Ixodes pacificus (western blacklegged tick)	ribosome biogenesis [GO:0042254]		ribosome [GO:0005840]	110	5	0.5	4e-73	gi|63516591	A11_ISUFS-P6 unfed adult salivary gland cDNA library ISUF Ixodes scapularis cDNA, mRNA sequence
Fed and unfed	S-1	Acari_EST	KFM68484.1	A0A087TTP5	Aconitate hydratase, mitochondrial (Fragment)	X975_17088	Stegodyphus mimosarum	aconitate hydratase activity [GO:0003994]; tricarboxylic acid cycle [GO:0006099]	4 iron, 4 sulfur cluster binding [GO:0051539]; aconitate hydratase activity [GO:0003994]		110	3	0.51	1e-160	gi|49534012	EST649700 RAA Rhipicephalus appendiculatus cDNA clone RAAA116 5' end, mRNA sequence
Fed and unfed	S-1, P-1	Acari_EST	XP_002406593.1	B7P4Y1	Adenosylhomocysteinase (EC 3.3.1.1)	IscW_ISCW015944	Ixodes scapularis (Black-legged tick) (Deer tick)	adenosylhomocysteinase activity [GO:0004013]; one-carbon metabolic process [GO:0006730]	adenosylhomocysteinase activity [GO:0004013]		108_65	4_2	0,51_0,14	9e-157	gi|222376549	MPOAN13TF B. bovis infected B. microplus Ovary 4058 ESTs Rhipicephalus microplus cDNA, mRNA sequence
Fed and unfed	P-1	Acari_EST	KFM79737.1	A0A087UQU8	ADP-ribosylation factor 1 (Fragment)	X975_26266	Stegodyphus mimosarum	intracellular protein transport [GO:0006886]; small GTPase mediated signal transduction [GO:0007264]	GTP binding [GO:0005525]	intracellular [GO:0005622]	137	3	0.29	3e-127	gi|222410302	MPAAD14TR B. bovis infected B. microplus Gut 4077 ESTs Rhipicephalus microplus cDNA, mRNA sequence
Fed and unfed	S-1	Acari_EST	AAX37287.1	A1KYZ1	Allergen Ale o 10 (Tropomyosin)		Aleuroglyphus ovatus (brown legged grain mite)				284	6	1.12	9e-95	gi|29779612	jnn613C03.r op Ornithodoros porcinus porcinus cDNA 3', mRNA sequence
Fed and unfed	S-1	Acari_EST	XP_002402152.1	B7PH43	Alpha tubulin	IscW_ISCW003527	Ixodes scapularis (Black-legged tick) (Deer tick)	GTPase activity [GO:0003924]; microtubule-based process [GO:0007017]; protein polymerization [GO:0051258]	GTPase activity [GO:0003924]; GTP binding [GO:0005525]; structural constituent of cytoskeleton [GO:0005200]	cytoplasm [GO:0005737]; microtubule [GO:0005874]	182	8	1.25	1e-172	gi|156360242	G894P56RN24.T0 Ixodes scapularis Pooled Non-infected Normalized Library Ixodes scapularis cDNA, mRNA sequence
Fed and unfed	P-1	Acari_EST	DAA34475.1	F0J9P8	Beta-spectrin (Fragment)		Amblyomma variegatum (Tropical bont tick)				152	2	0.36	1e-140	gi|21640492	EST577059 AvSG Amblyomma variegatum cDNA clone AVAAN74 5' end, mRNA sequence
Fed and unfed	S-1	Acari_EST	AAQ24547.1	A1KXI6	Blo t aldehyde dehydrogenase allergen		Blomia tropicalis (Mite)	oxidoreductase activity, acting on the aldehyde or oxo group of donors, NAD or NADP as acceptor [GO:0016620]	oxidoreductase activity, acting on the aldehyde or oxo group of donors, NAD or NADP as acceptor [GO:0016620]		92	3	0.49	1e-130	gi|84115264	BT1837 Blomia tropicalis cDNA library Blomia tropicalis cDNA, mRNA sequence
Fed and unfed	S-1, P-1	Acari_EST	DAA34537.1	F0J9P7	C1-tetrahydrofolate synthase (Fragment)		Amblyomma variegatum (Tropical bont tick)	folic acid-containing compound biosynthetic process [GO:0009396]; methylenetetrahydrofolate dehydrogenase (NADP+) activity [GO:0004488]	methylenetetrahydrofolate dehydrogenase (NADP+) activity [GO:0004488]		101_56	2_2	0,26_0,28	4e-58	gi|156335790	G894P5108RA14.T0 Ixodes scapularis Pooled Non-infected Normalized Library Ixodes scapularis cDNA, mRNA sequence
Fed and unfed	P-1	Acari_EST	KFM79483.1	A0A087UQ44	Calcium-binding mitochondrial carrier protein Aralar1 (Fragment)	X975_15769	Stegodyphus mimosarum	transmembrane transport [GO:0055085]	calcium ion binding [GO:0005509]		59	2	0.42	2e-134	gi|82839780	EST898402 BEA Rhipicephalus microplus cDNA clone BEAEY16, mRNA sequence
Fed and unfed	S-1, P-1	Acari_EST	DAA34066.1	F0J8P9	Calponin (Fragment)		Amblyomma variegatum (Tropical bont tick)				70_67	2_2	0,21_0,43	6e-123	gi|49534514	EST650202 RAA Rhipicephalus appendiculatus cDNA clone RAAA479 3' end, mRNA sequence
Fed and unfed	S-1	Acari_EST	XP_002402080.1	Q68HD1	Calreticulin (Calreticulin, putative)	IscW_ISCW008184	Ixodes scapularis (Black-legged tick) (Deer tick)	protein folding [GO:0006457]	calcium ion binding [GO:0005509]	endoplasmic reticulum [GO:0005783]	75	2	0.35	9e-163	gi|156258096	G893P52RE7.T0 Ixodes scapularis Pooled Non-infected Standard Library Ixodes scapularis cDNA, mRNA sequence
Fed and unfed	P-1	Acari_EST	XP_002403848.1	B7PHY7	Cdc42 protein, putative (EC 3.1.4.12)	IscW_ISCW003614	Ixodes scapularis (Black-legged tick) (Deer tick)	small GTPase mediated signal transduction [GO:0007264]; sphingomyelin phosphodiesterase activity [GO:0004767]	GTP binding [GO:0005525]; sphingomyelin phosphodiesterase activity [GO:0004767]	intracellular [GO:0005622]; membrane [GO:0016020]	129	3	0.38	3e-135	gi|49539217	EST654905 RAA Rhipicephalus appendiculatus cDNA clone RAAB814 5' end, mRNA sequence
Fed and unfed	S-1, P-1	Acari_EST	XP_002433722.1	B7PEV0	Chaperonin subunit, putative	IscW_ISCW017824	Ixodes scapularis (Black-legged tick) (Deer tick)	protein refolding [GO:0042026]	ATP binding [GO:0005524]	cytoplasm [GO:0005737]	127_52	3_2	0,37_0,06	0.0	gi|156269543	G893P517RM18.T0 Ixodes scapularis Pooled Non-infected Standard Library Ixodes scapularis cDNA, mRNA sequence
Fed and unfed	P-1	Acari_EST	KFM82250.1	A0A087UY11	Chloride intracellular channel exc-4 (Fragment)	X975_06554	Stegodyphus mimosarum				114	3	0.76	2e-140	gi|156384443	G894P518RP3.T0 Ixodes scapularis Pooled Non-infected Normalized Library Ixodes scapularis cDNA, mRNA sequence
Fed and unfed	P-1	Acari_EST	NP_945228.1	Q76LP8	Cytochrome c oxidase subunit 1 (EC 1.9.3.1)	COI	Ixodes holocyclus (paralysis tick)	aerobic respiration [GO:0009060]; cytochrome-c oxidase activity [GO:0004129]; oxidative phosphorylation [GO:0006119]	cytochrome-c oxidase activity [GO:0004129]; heme binding [GO:0020037]; iron ion binding [GO:0005506]	integral component of membrane [GO:0016021]; mitochondrial inner membrane [GO:0005743]; respiratory chain [GO:0070469]	56	2	0.38	1e-05	gi|110888753	AMUFL-P01_A07 Adult Argas monolakensis salivary gland library AMSG1-Unfed Argas monolakensis cDNA, mRNA sequence
Fed and unfed	S-1	Acari_EST	ACJ70654.1	B9UNL8	Cytoplasmic aconitase/iron-regulatory protein		Ixodes ricinus (Common tick)				124	3	0.1	0.0	gi|156354651	G894P53RN13.T0 Ixodes scapularis Pooled Non-infected Normalized Library Ixodes scapularis cDNA, mRNA sequence
Fed and unfed	S-1	Acari_EST	XP_002404432.1	B7P3M8	D-3-phosphoglycerate dehydrogenase, putative (EC 1.1.1.95) (Fragment)	IscW_ISCW015967	Ixodes scapularis (Black-legged tick) (Deer tick)	L-serine biosynthetic process [GO:0006564]; phosphoglycerate dehydrogenase activity [GO:0004617]	NAD binding [GO:0051287]; phosphoglycerate dehydrogenase activity [GO:0004617]		122	2	0.23	0.0	gi|222385622	MPAA418TR B. bovis infected B. microplus Gut 4077 ESTs Rhipicephalus microplus cDNA, mRNA sequence
Fed and unfed	P-1	Acari_EST	XP_002435863.1	B7PQ21	DEAD box ATP-dependent RNA helicase, putative (Fragment)	IscW_ISCW019100	Ixodes scapularis (Black-legged tick) (Deer tick)	ATP-dependent helicase activity [GO:0008026]	ATP binding [GO:0005524]; ATP-dependent helicase activity [GO:0008026]; nucleic acid binding [GO:0003676]		78	2	0.25	5e-125	gi|282186869	CCIO5434.b1 CCIO Tetranychus urticae London embryo (H) Tetranychus urticae cDNA clone CCIO5434 5', mRNA sequence
Fed and unfed	S-1	Acari_EST	DAA34772.1	F0JAD0	Dihydrolipoamide dehydrogenase (Fragment)		Amblyomma variegatum (Tropical bont tick)	oxidoreductase activity, acting on a sulfur group of donors, NAD(P) as acceptor [GO:0016668]	oxidoreductase activity, acting on a sulfur group of donors, NAD(P) as acceptor [GO:0016668]		50	2	0.32	6e-117	gi|29779036	jnn602B04.r op Ornithodoros porcinus porcinus cDNA 3', mRNA sequence
Fed and unfed	S-1, P-1	Acari_EST	DAA34077.1	F0J8U9	Electron transfer flavoprotein alpha subunit (Fragment)		Amblyomma variegatum (Tropical bont tick)				55_65	2_2	0,24_0,33	3e-99	gi|49548219	EST663906 RAB Rhipicephalus appendiculatus cDNA clone RABB487 5' end, mRNA sequence
Fed and unfed	S-1	Acari_EST	XP_002407515.1	B7PJB6	Elongation factor 1-beta	IscW_ISCW004620	Ixodes scapularis (Black-legged tick) (Deer tick)	translation elongation factor activity [GO:0003746]	translation elongation factor activity [GO:0003746]	eukaryotic translation elongation factor 1 complex [GO:0005853]	70	2	0.23	2e-134	gi|63517885	F12_ISUFL-P1 unfed adult salivary gland cDNA library ISUF Ixodes scapularis cDNA, mRNA sequence
Fed and unfed	S-1	Acari_EST	XP_003737741.1		estradiol 17-beta-dehydrogenase 8-like [Metaseiulus occidentalis]						78	2	0.22	6e-73	gi|222395764	MPAA203TR B. bovis infected B. microplus Gut 4077 ESTs Rhipicephalus microplus cDNA, mRNA sequence
Fed and unfed	S-1	Acari_EST	DAA34072.1	F0J8S6	FKBP-type peptidyl-prolyl cis-trans isomerase (Fragment)		Amblyomma variegatum (Tropical bont tick)	isomerase activity [GO:0016853]; protein folding [GO:0006457]	calcium ion binding [GO:0005509]; isomerase activity [GO:0016853]		71	2	0.26	2e-109	gi|156026128	CE1022E09.b Rhipicephalus (boophilus) microplus BME26 embryonic cell line library Rhipicephalus microplus cDNA clone CE1022E09 3', mRNA sequence
Fed and unfed	S-1	Acari_EST	XP_684147.2	E7F0E2	Glucosamine-6-phosphate isomerase (EC 3.5.99.6) (Glucosamine-6-phosphate deaminase)	gnpda2 OTTDARG00000028396	Danio rerio (Zebrafish) (Brachydanio rerio)	carbohydrate metabolic process [GO:0005975]; glucosamine-6-phosphate deaminase activity [GO:0004342]; hydrolase activity [GO:0016787]; N-acetylglucosamine metabolic process [GO:0006044]	glucosamine-6-phosphate deaminase activity [GO:0004342]; hydrolase activity [GO:0016787]	cytoplasm [GO:0005737]	154	2	0.34	3e-122	gi|156259502	G893P55RC15.T0 Ixodes scapularis Pooled Non-infected Standard Library Ixodes scapularis cDNA, mRNA sequence
Fed and unfed	P-1	Acari_EST	AGZ87461.1	U5YC81	Glutathione S-transferase mu6		Tetranychus cinnabarinus (Carmine spider mite)	glutathione transferase activity [GO:0004364]	glutathione transferase activity [GO:0004364]		56	2	0.25	2e-107	gi|282209109	CCZA10381.b1 CCZA Tetranychus urticae London larvae normalized Tetranychus urticae cDNA clone CCZA10381 5', mRNA sequence
Fed and unfed	P-1	Acari_EST	XP_002434347.1	B7PKP9	Glyceraldehyde-3-phosphate dehydrogenase (EC 1.2.1.12)	IscW_ISCW018700	Ixodes scapularis (Black-legged tick) (Deer tick)	glucose metabolic process [GO:0006006]; glyceraldehyde-3-phosphate dehydrogenase (NAD+) (phosphorylating) activity [GO:0004365]; glycolytic process [GO:0006096]	glyceraldehyde-3-phosphate dehydrogenase (NAD+) (phosphorylating) activity [GO:0004365]; NAD binding [GO:0051287]; NADP binding [GO:0050661]		209	6	1.6	2e-171	gi|156271540	G893P523RH15.T0 Ixodes scapularis Pooled Non-infected Standard Library Ixodes scapularis cDNA, mRNA sequence
Fed and unfed	P-1	Acari_EST	DAA34577.1	F0JA52	GTPase Rab18		Amblyomma variegatum (Tropical bont tick)	protein transport [GO:0015031]; small GTPase mediated signal transduction [GO:0007264]	GTP binding [GO:0005525]		75	2	0.51	9e-83	gi|21641081	EST577648 AvSG Amblyomma variegatum cDNA clone AVAAU50 5' end, mRNA sequence
Fed and unfed	S-1, P-1	Acari_EST	XP_002414923.1	B7QIB6	GTP-binding nuclear protein RAN1, putative (EC 3.1.4.12)	IscW_ISCW023654	Ixodes scapularis (Black-legged tick) (Deer tick)	GTPase activity [GO:0003924]; intracellular protein transport [GO:0006886]; nucleocytoplasmic transport [GO:0006913]; small GTPase mediated signal transduction [GO:0007264]; sphingomyelin phosphodiesterase activity [GO:0004767]	GTPase activity [GO:0003924]; GTP binding [GO:0005525]; sphingomyelin phosphodiesterase activity [GO:0004767]		284_178	6_5	1,01_0,82	1e-146	gi|116237183	DA_E1224_13G04_TEx2Seq1 Tick SMART cDNA Library Dermacentor andersoni cDNA clone DA_E1224_13G04 5', mRNA sequence
Fed and unfed	P-1	Acari_EST	KFM80559.1	A0A087UT70	Guanine nucleotide-binding protein G(I)/G(S)/G(T) subunit beta-1 (Fragment)	X975_04024	Stegodyphus mimosarum				99	3	0.38	4e-150	gi|282171334	CCIN558.b1 CCIN Tetranychus urticae London embryo (L) Tetranychus urticae cDNA clone CCIN558 5', mRNA sequence
Fed and unfed	P-1	Acari_EST	KFM79146.1	A0A087UP57	Guanine nucleotide-binding protein G(Q) subunit alpha (Fragment)	X975_08150	Stegodyphus mimosarum	G-protein coupled receptor signaling pathway [GO:0007186]; GTPase activity [GO:0003924]; signal transducer activity [GO:0004871]	GTPase activity [GO:0003924]; GTP binding [GO:0005525]; signal transducer activity [GO:0004871]		165	4	0.56	3e-152	gi|282168487	CCIN1493.g1 CCIN Tetranychus urticae London embryo (L) Tetranychus urticae cDNA clone CCIN1493 3', mRNA sequence
Fed and unfed	P-1	Acari_EST	KFM70891.1	A0A087U0K2	Heterogeneous nuclear ribonucleoprotein A1, A2/B1-like protein (Fragment)	X975_22456	Stegodyphus mimosarum		nucleic acid binding [GO:0003676]; nucleotide binding [GO:0000166]	ribonucleoprotein complex [GO:0030529]; viral nucleocapsid [GO:0019013]	74	3	0.4	3e-106	gi|49538060	EST653748 RAA Rhipicephalus appendiculatus cDNA clone RAAB062 5' end, mRNA sequence
Fed and unfed	P-1	Acari_EST	ACB70304.1	B2D263	Histone 1		Ornithodoros coriaceus (Soft tick) (Argasid tick)	nucleosome assembly [GO:0006334]	DNA binding [GO:0003677]	nucleosome [GO:0000786]; nucleus [GO:0005634]	106	3	0.58	1e-45	gi|29779008	jnn601G03.r op Ornithodoros porcinus porcinus cDNA 3', mRNA sequence
Fed and unfed	S-1, P-1	Acari_EST	XP_003746417.1	Q4AB57	Histone H2A	His2A:CG33856 His2A:CG33853 His2A:CG33859 CG33853 CG33856 CG33859 Dmel_CG33853 Dmel_CG33856 Dmel_CG33859	Drosophila melanogaster (Fruit fly)		DNA binding [GO:0003677]	nucleosome [GO:0000786]; nucleus [GO:0005634]	54_338	2_5	0,36_0,73	6e-47	gi|18706517	ESSU0736 S.scabiei cDNA library Sarcoptes scabiei cDNA clone SAS0870 5', mRNA sequence
Fed and unfed	S-1, P-1	Acari_EST	XP_002402621.1	Q4PM63	Histone H2B	IscW_ISCW019496	Ixodes scapularis (Black-legged tick) (Deer tick)		DNA binding [GO:0003677]	nucleosome [GO:0000786]; nucleus [GO:0005634]	50_389	3_9	0,45_7,18	3e-61	gi|49553007	EST761788 BEA Rhipicephalus microplus cDNA clone BEAA018, mRNA sequence
Fed and unfed	S-1, P-1	Acari_EST	DAA34064.1	F0J8P3	HSP70 family member (Fragment)		Amblyomma variegatum (Tropical bont tick)		ATP binding [GO:0005524]		770_104	11_3	3,4_0,14	0	gi|49535003	EST650691 RAA Rhipicephalus appendiculatus cDNA clone RAAA750 3' end, mRNA sequence
Fed and unfed	P-1	Acari_EST	DAA34564.1	F0J9Z9	KSR 2 misexpression suppressor		Amblyomma variegatum (Tropical bont tick)				68	2	0.43	3e-149	gi|257167320	E27P4D11F Adult female salivary gland cDNA library RsSGL1 Rhipicephalus sanguineus cDNA, mRNA sequence
Fed and unfed	S-1	Acari_EST	DAA34047.1	F0J8F6	Metallopeptidase (Fragment)		Amblyomma variegatum (Tropical bont tick)				80	3	0.41	5e-151	gi|156271487	G893P523RG11.T0 Ixodes scapularis Pooled Non-infected Standard Library Ixodes scapularis cDNA, mRNA sequence
Fed and unfed	P-1	Acari_EST	XP_002406716.1	B7PAB9	Methylmalonate semialdehyde dehydrogenase, putative (EC 1.2.1.18)	IscW_ISCW017171	Ixodes scapularis (Black-legged tick) (Deer tick)	malonate-semialdehyde dehydrogenase (acetylating) activity [GO:0018478]; methylmalonate-semialdehyde dehydrogenase (acylating) activity [GO:0004491]	malonate-semialdehyde dehydrogenase (acetylating) activity [GO:0018478]; methylmalonate-semialdehyde dehydrogenase (acylating) activity [GO:0004491]		104	3	0.46	1e-109	gi|29779300	jnn607A02.r op Ornithodoros porcinus porcinus cDNA 3', mRNA sequence
Fed and unfed	P-1	Acari_EST	ETN66666.1	W5JRA3	Mitochondrial glutamate carrier protein (Uncharacterized protein)	AND_001543	Anopheles darlingi (Mosquito)	transmembrane transport [GO:0055085]		integral component of membrane [GO:0016021]	49	2	0.23	1e-81	gi|282236960	CCZB8098.b1 CCZB Tetranychus urticae London adult normalized Tetranychus urticae cDNA clone CCZB8098 5', mRNA sequence
Fed and unfed	S-1	Acari_EST	AAY66975.1	Q4PLZ0	Mitochondrial malate dehydrogenase (Fragment)		Ixodes scapularis (Black-legged tick) (Deer tick)	cellular carbohydrate metabolic process [GO:0044262]; oxidoreductase activity, acting on the CH-OH group of donors, NAD or NADP as acceptor [GO:0016616]	oxidoreductase activity, acting on the CH-OH group of donors, NAD or NADP as acceptor [GO:0016616]		421	6	1.83	4e-74	gi|29779619	jnn613C12.r op Ornithodoros porcinus porcinus cDNA 3', mRNA sequence
Fed and unfed	S-1	Acari_EST	XP_003744800.1		multifunctional protein ADE2-like [Metaseiulus occidentalis]						90	3	0.34	1e-142	gi|156269307	G893P517RH19.T0 Ixodes scapularis Pooled Non-infected Standard Library Ixodes scapularis cDNA, mRNA sequence
Fed and unfed	P-1	Acari_EST	KFM78643.1	A0A087UMQ4	Muscle-specific protein 20 (Fragment)	X975_11314	Stegodyphus mimosarum	actomyosin structure organization [GO:0031032]			145	3	0.5	1e-101	gi|29779341	jnn607E12.r op Ornithodoros porcinus porcinus cDNA 3', mRNA sequence
Fed and unfed	P-1	Acari_EST	XP_002413990.1	B7QEM6	NADH-ubiquinone oxidoreductase, NDUFS3/30 kDa subunit, putative (EC 1.6.5.3)	IscW_ISCW012366	Ixodes scapularis (Black-legged tick) (Deer tick)	NADH dehydrogenase (ubiquinone) activity [GO:0008137]	NADH dehydrogenase (ubiquinone) activity [GO:0008137]		102	3	0.41	3e-100	gi|156460148	G894P5148RM4.T0 Ixodes scapularis Pooled Non-infected Normalized Library Ixodes scapularis cDNA, mRNA sequence
Fed and unfed	S-1	Acari_EST	XP_002416191.1	B7QLY6	Nucleoside diphosphate kinase (EC 2.7.4.6)	IscW_ISCW023074	Ixodes scapularis (Black-legged tick) (Deer tick)	CTP biosynthetic process [GO:0006241]; GTP biosynthetic process [GO:0006183]; nucleoside diphosphate kinase activity [GO:0004550]; UTP biosynthetic process [GO:0006228]	ATP binding [GO:0005524]; nucleoside diphosphate kinase activity [GO:0004550]		76	2	0.29	1e-91	gi|116236044	DA_E1224_04G01_TEx2Seq1 Tick SMART cDNA Library Dermacentor andersoni cDNA clone DA_E1224_04G01 5', mRNA sequence
Fed and unfed	P-1	Acari_EST	XP_003742588.1		probable medium-chain specific acyl-CoA dehydrogenase, mitochondrial-like [Metaseiulus occidentalis]						74	2	0.34	2e-65	gi|29778637	jnn610D02.f op Ornithodoros porcinus porcinus cDNA 5', mRNA sequence
Fed and unfed	S-1, P-1	Acari_EST	XP_002411837.1	B7Q5Y2	Prohibitin, putative	IscW_ISCW021457	Ixodes scapularis (Black-legged tick) (Deer tick)			membrane [GO:0016020]	67_247	2_9	0,3_3,09	6e-98	gi|383285327	ATCLL_P7-915818_028_C04 Antricola delacruzi salivary gland library Adlc_sg1 Antricola delacruzi cDNA, mRNA sequence
Fed and unfed	P-1	Acari_EST	ADV40147.1	E7D1A3	Putative uncharacterized protein (Fragment)		Latrodectus hesperus (Western black widow spider)				122	3	0.49	4e-119	gi|49557980	EST766761 BEA Rhipicephalus microplus cDNA clone BEAAU35, mRNA sequence
Fed and unfed	P-1	Acari_EST	XP_002401040.1	B7QFX7	RAB-9 and, putative (EC 3.1.4.12)	IscW_ISCW021969	Ixodes scapularis (Black-legged tick) (Deer tick)	protein transport [GO:0015031]; small GTPase mediated signal transduction [GO:0007264]; sphingomyelin phosphodiesterase activity [GO:0004767]	GTP binding [GO:0005525]; sphingomyelin phosphodiesterase activity [GO:0004767]		213	7	1.15	2e-142	gi|49539150	EST654838 RAA Rhipicephalus appendiculatus cDNA clone RAAB772 5' end, mRNA sequence
Fed and unfed	S-1	Acari_EST	XP_002406876.1	B7P526	Reductase, putative (EC 1.1.1.100)	IscW_ISCW001016	Ixodes scapularis (Black-legged tick) (Deer tick)	3-oxoacyl-[acyl-carrier-protein] reductase (NADPH) activity [GO:0004316]	3-oxoacyl-[acyl-carrier-protein] reductase (NADPH) activity [GO:0004316]		131	3	0.4	5e-113	gi|82836065	EST894687 BEA Rhipicephalus microplus cDNA clone BEAEC21, mRNA sequence
Fed and unfed	P-1	Acari_EST	KFM72248.1	A0A087U4F9	Ribose-phosphate pyrophosphokinase 1 (Fragment)	X975_00614	Stegodyphus mimosarum	kinase activity [GO:0016301]; nucleotide biosynthetic process [GO:0009165]; ribonucleoside monophosphate biosynthetic process [GO:0009156]; ribose phosphate diphosphokinase activity [GO:0004749]	kinase activity [GO:0016301]; magnesium ion binding [GO:0000287]; ribose phosphate diphosphokinase activity [GO:0004749]		382	8	1.73	0.0	gi|49546911	EST662598 RAB Rhipicephalus appendiculatus cDNA clone RABAW80 5' end, mRNA sequence
Fed and unfed	P-1	Acari_EST	ABR23430.1	A6N9U7	Ribosomal protein L30		Ornithodoros parkeri (Soft tick) (Argasid tick)	translation [GO:0006412]	structural constituent of ribosome [GO:0003735]	ribosome [GO:0005840]	102	4	1	2e-75	gi|148321226	OPS-P4_G02 Ornithodoros parkeri salivary gland OPSG-1 Ornithodoros parkeri cDNA, mRNA sequence
Fed and unfed	P-1	Acari_EST	XP_002410105.1	B7PCP6	Ribosomal protein L35, putative	IscW_ISCW017219	Ixodes scapularis (Black-legged tick) (Deer tick)	translation [GO:0006412]	structural constituent of ribosome [GO:0003735]	ribosome [GO:0005840]	43	2	0.39	2e-76	gi|160423140	IR24H-P1_H05.AB1 24 hours after attachment adult female Ixodes ricinus salivary gland library IR24H Ixodes ricinus cDNA, mRNA sequence
Fed and unfed	P-1	Acari_EST	ABR23427.1	A6N9U4	Ribosomal protein L37A		Ornithodoros parkeri (Soft tick) (Argasid tick)	translation [GO:0006412]	structural constituent of ribosome [GO:0003735]	ribosome [GO:0005840]	81	3	1.05	4e-55	gi|116237236	DA_E1224_04E11_TEx2Seq1 Tick SMART cDNA Library Dermacentor andersoni cDNA clone DA_E1224_04E11 5', mRNA sequence
Fed and unfed	P-1	Acari_EST	XP_002401133.1	B7QG34	Ribosomal protein S26, putative	IscW_ISCW013037	Ixodes scapularis (Black-legged tick) (Deer tick)	translation [GO:0006412]	structural constituent of ribosome [GO:0003735]	ribosome [GO:0005840]	68	2	0.39	1e-64	gi|110086534	ACBH06D02 Amblyomma cajennense tick library Amblyomma cajennense cDNA 5', mRNA sequence
Fed and unfed	S-1	Acari_EST	XP_002403531.1	B7P335	Short-chain alcohol dehydrogenase, putative (EC 1.1.1.100) (Fragment)	IscW_ISCW001580	Ixodes scapularis (Black-legged tick) (Deer tick)	3-oxoacyl-[acyl-carrier-protein] reductase (NADPH) activity [GO:0004316]	3-oxoacyl-[acyl-carrier-protein] reductase (NADPH) activity [GO:0004316]		96	2	0.33	7e-36	gi|383286282	ATCLL_P5-915638_026_D04 Antricola delacruzi salivary gland library Adlc_sg1 Antricola delacruzi cDNA, mRNA sequence
Fed and unfed	P-1	Acari_EST	ADV40091.1	E7D147	Signal sequence receptor (Fragment)		Latrodectus hesperus (Western black widow spider)			endoplasmic reticulum membrane [GO:0005789]	85	2	0.29	2e-54	gi|383285948	ATCLM_P11-916239_037_F05 Antricola delacruzi salivary gland library Adlc_sg1 Antricola delacruzi cDNA, mRNA sequence
Fed and unfed	P-1	Acari_EST	XP_002411761.1	B7Q5G8	Spectrin beta chain, putative (EC 3.1.3.48)	IscW_ISCW021585	Ixodes scapularis (Black-legged tick) (Deer tick)	protein tyrosine phosphatase activity [GO:0004725]	phospholipid binding [GO:0005543]; protein tyrosine phosphatase activity [GO:0004725]; structural constituent of cytoskeleton [GO:0005200]	spectrin [GO:0008091]	262	8	1.54	2e-137	gi|49546807	EST662494 RAB Rhipicephalus appendiculatus cDNA clone RABAW18 5' end, mRNA sequence
Fed and unfed	P-1	Acari_EST	ADD24298.1	D3PGA2	Spliceosome RNA helicase BAT1	UAP56	Lepeophtheirus salmonis (Salmon louse)	helicase activity [GO:0004386]	ATP binding [GO:0005524]; helicase activity [GO:0004386]; nucleic acid binding [GO:0003676]		137	3	0.45	1e-176	gi|156301351	G894P573RE24.T0 Ixodes scapularis Pooled Non-infected Normalized Library Ixodes scapularis cDNA, mRNA sequence
Fed and unfed	S-1	Acari_EST	XP_002405905.1	B7PUC4	Superoxide dismutase [Cu-Zn] (EC 1.15.1.1)	IscW_ISCW008219	Ixodes scapularis (Black-legged tick) (Deer tick)	superoxide dismutase activity [GO:0004784]	metal ion binding [GO:0046872]; superoxide dismutase activity [GO:0004784]		98	3	1.36	1e-36	gi|459635924	seq_H01_EnFe_4B_001_ab1.ab1 Amblyomma_Engorged_Female Amblyomma americanum cDNA, mRNA sequence
Fed and unfed	P-1	Acari_EST	KDR16554.1	A0A067R174	T-complex protein 1 subunit alpha	L798_08883	Zootermopsis nevadensis (Dampwood termite)	protein folding [GO:0006457]	ATP binding [GO:0005524]	cytoplasm [GO:0005737]	72	3	0.4	3e-130	gi|156460740	G894P5151RJ7.T0 Ixodes scapularis Pooled Non-infected Normalized Library Ixodes scapularis cDNA, mRNA sequence
Fed and unfed	P-1	Acari_EST	XP_002404954.1	B7P3Z6	T-complex protein 1 subunit gamma	IscW_ISCW000009	Ixodes scapularis (Black-legged tick) (Deer tick)	protein folding [GO:0006457]; transferase activity [GO:0016740]	ATP binding [GO:0005524]; transferase activity [GO:0016740]	cytoplasm [GO:0005737]	64	3	0.33	8e-176	gi|49559207	EST767988 BEA Rhipicephalus microplus cDNA clone BEAB153, mRNA sequence
Fed and unfed	P-1	Acari_EST	ABR23404.1	A6N9S1	Thioredoxin peroxidase		Ornithodoros parkeri (Soft tick) (Argasid tick)	peroxidase activity [GO:0004601]; peroxiredoxin activity [GO:0051920]	peroxidase activity [GO:0004601]; peroxiredoxin activity [GO:0051920]		85	3	0.54	9e-133	gi|383286301	ATCLL_P5-915657_087_E11 Antricola delacruzi salivary gland library Adlc_sg1 Antricola delacruzi cDNA, mRNA sequence
Fed and unfed	S-1	Acari_EST	ACB70375.1	B2D2D4	Translation elongation factor EF-1 alpha/Tu (Fragment)		Ornithodoros coriaceus (Soft tick) (Argasid tick)	translation elongation factor activity [GO:0003746]	GTP binding [GO:0005525]; translation elongation factor activity [GO:0003746]		159	4	0.84	2e-95	gi|383285405	ATCLL_P8-915902_030_B04 Antricola delacruzi salivary gland library Adlc_sg1 Antricola delacruzi cDNA, mRNA sequence
Fed and unfed	P-1	Acari_EST	AAL78751.1	Q8T8P6	Translation elongation factor-1 gamma		Locusta migratoria (Migratory locust)	translation elongation factor activity [GO:0003746]	translation elongation factor activity [GO:0003746]		77	5	0.68	4e-97	gi|156262635	G893P59RH7.T0 Ixodes scapularis Pooled Non-infected Standard Library Ixodes scapularis cDNA, mRNA sequence
Fed and unfed	S-1, P-1	Acari_EST	XP_002407236.1	B7P5C4	Translation initiation factor 4F, helicase subunit, putative (Fragment)	IscW_ISCW015864	Ixodes scapularis (Black-legged tick) (Deer tick)	ATP-dependent helicase activity [GO:0008026]; translation initiation factor activity [GO:0003743]	ATP binding [GO:0005524]; ATP-dependent helicase activity [GO:0008026]; translation initiation factor activity [GO:0003743]		56_139	2_4	0,24_0,39	4e-173	gi|156258931	G893P54RG11.T0 Ixodes scapularis Pooled Non-infected Standard Library Ixodes scapularis cDNA, mRNA sequence
Fed and unfed	P-1	Acari_EST	ABI52721.1	Q09JP2	Translocon associated complex TRAP delta-subunit		Argas monolakensis (Mono lake bird tick)			endoplasmic reticulum [GO:0005783]; integral component of membrane [GO:0016021]	54	2	0.49	8e-77	gi|110889822	AMUFM-P05_A06 Adult Argas monolakensis salivary gland library AMSG1-Unfed Argas monolakensis cDNA, mRNA sequence
Fed and unfed	P-1	Acari_EST	KFM65728.1	A0A087TKT9	Tricarboxylate transport protein, mitochondrial (Fragment)	X975_16343	Stegodyphus mimosarum	transmembrane transport [GO:0055085]			194	4	0.47	1e-104	gi|222398021	MPAAI57TR B. bovis infected B. microplus Gut 4077 ESTs Rhipicephalus microplus cDNA, mRNA sequence
Fed and unfed	P-1	Acari_EST	DAA34567.1	F0JA20	Truncated 40S ribosomal protein S7 (Fragment)		Amblyomma variegatum (Tropical bont tick)	translation [GO:0006412]	structural constituent of ribosome [GO:0003735]	ribosome [GO:0005840]	500	12	5.01	6e-86	gi|383285854	ATCLM_P10-916133_055_E07 Antricola delacruzi salivary gland library Adlc_sg1 Antricola delacruzi cDNA, mRNA sequence
Fed and unfed	S-1, P-1	Acari_EST	XP_002413149.1	B7QC85	Tumor rejection antigen (Gp96), putative (Fragment)	IscW_ISCW022766	Ixodes scapularis (Black-legged tick) (Deer tick)	protein folding [GO:0006457]; response to stress [GO:0006950]	ATP binding [GO:0005524]		54_217	2_7	0,24_1,22	2e-90	gi|148320943	OPL-P6_H02 Ornithodoros parkeri salivary gland OPSG-1 Ornithodoros parkeri cDNA, mRNA sequence
Fed and unfed	S-1	Acari_EST	XP_002433839.1	B7PF67	uncharacterized protein	IscW_ISCW004687	Ixodes scapularis (Black-legged tick) (Deer tick)		structural constituent of ribosome [GO:0003735]	mitochondrial small ribosomal subunit [GO:0005763]	72	2	0.26	2e-40	gi|282215996	CCZA12926.g1 CCZA Tetranychus urticae London larvae normalized Tetranychus urticae cDNA clone CCZA12926 3', mRNA sequence
Fed and unfed	P-1	Acari_EST	XP_007545871.1	J9K5P5	Uncharacterized protein	LOC100168244	Acyrthosiphon pisum (Pea aphid)	motor activity [GO:0003774]	ATP binding [GO:0005524]; motor activity [GO:0003774]	myosin complex [GO:0016459]	662	5	0.99	8e-127	gi|282246384	CCZB15486.b1 CCZB Tetranychus urticae London adult normalized Tetranychus urticae cDNA clone CCZB15486 5', mRNA sequence
Fed and unfed	S-1	Acari_EST	KFM64386.1	A0A087TGZ7	Uncharacterized protein (Fragment)	X975_19997	Stegodyphus mimosarum		calcium ion binding [GO:0005509]		129	2	0.24	1e-112	gi|49537580	EST653268 RAA Rhipicephalus appendiculatus cDNA clone RAAAX20 5' end, mRNA sequence
Fed and unfed	P-1	Acari_EST	BAF73714.1	A7BFI9	Valosin containing protein	VCP	Haemaphysalis longicornis (Bush tick)	hydrolase activity [GO:0016787]	ATP binding [GO:0005524]; hydrolase activity [GO:0016787]		201	7	1.02	8e-165	gi|49564303	EST773084 BEA Rhipicephalus microplus cDNA clone BEABV13, mRNA sequence
Fed and unfed	S-1, P-1	Acari_EST	XP_002399544.1	B7PDY5	Vesicle coat complex COPII, GTPase subunit SAR1, putative	IscW_ISCW004922	Ixodes scapularis (Black-legged tick) (Deer tick)	intracellular protein transport [GO:0006886]; vesicle-mediated transport [GO:0016192]	GTP binding [GO:0005525]	endoplasmic reticulum [GO:0005783]; Golgi apparatus [GO:0005794]	78_80	2_3	0,22_0,38	5e-127	gi|156286402	G893P558RE14.T0 Ixodes scapularis Pooled Non-infected Standard Library Ixodes scapularis cDNA, mRNA sequence
Fed and unfed	S-1	Acari_EST	BAJ21514.1	E1CAX9	Vitellogenin-1	HlVg-1	Haemaphysalis longicornis (Bush tick)	lipid transporter activity [GO:0005319]	lipid transporter activity [GO:0005319]		113	4	0.94	3e-62	gi|29779729	op01G03.r op Ornithodoros porcinus porcinus cDNA 3', mRNA sequence
Fed and unfed	P-1	Acari_EST	XP_002408065.1	B7P5X8	Voltage-dependent anion-selective channel, putative	IscW_ISCW000781	Ixodes scapularis (Black-legged tick) (Deer tick)	voltage-gated anion channel activity [GO:0008308]	voltage-gated anion channel activity [GO:0008308]	mitochondrial outer membrane [GO:0005741]	74	2	0.35	2e-91	gi|29779617	jnn613C10.r op Ornithodoros porcinus porcinus cDNA 3', mRNA sequence
Fed and unfed	S-1, P-1	NCBInr	gi|318087128	E7D1B2	14-3-3 protein isoform 2 (Fragment)		Latrodectus hesperus (Western black widow spider)				122_181	3_8	0,57_1,39
Fed and unfed	P-1	NCBInr	gi|1066065	P48601	26S protease regulatory subunit 4 (P26s4)	Rpt2 P26s4 Pros26.4 CG5289	Drosophila melanogaster (Fruit fly)	cell proliferation [GO:0008283]; cellular process [GO:0009987]; cellular response to DNA damage stimulus [GO:0006974]; hydrolase activity [GO:0016787]; mitotic spindle elongation [GO:0000022]; mitotic spindle organization [GO:0007052]; proteasome-mediated ubiquitin-dependent protein catabolic process [GO:0043161]; proteolysis [GO:0006508]; spindle assembly involved in mitosis [GO:0090307]	ATP binding [GO:0005524]; hydrolase activity [GO:0016787]	cytoplasm [GO:0005737]; nucleus [GO:0005634]; proteasome regulatory particle [GO:0005838]; proteasome regulatory particle, base subcomplex [GO:0008540]	67	2	0.14
Fed and unfed	P-1	NCBInr	gi|241645478	B7Q2Y6	26S proteasome regulatory complex, ATPase RPT6, putative (EC 3.6.4.3) (Fragment)	IscW_ISCW008741	Ixodes scapularis (Black-legged tick) (Deer tick)	microtubule-severing ATPase activity [GO:0008568]; protein catabolic process [GO:0030163]	ATP binding [GO:0005524]; microtubule-severing ATPase activity [GO:0008568]	cytoplasm [GO:0005737]; proteasome complex [GO:0000502]	107	2	0.17
Fed and unfed	P-1	NCBInr	gi|30025643	Q86FP6	40S ribosomal protein S12		Dermacentor variabilis (American dog tick)	translation [GO:0006412]	structural constituent of ribosome [GO:0003735]	ribosome [GO:0005840]	55	2	0.51
Fed and unfed	P-1	NCBInr	gi|114153108	Q09JP3	40S ribosomal protein S13		Argas monolakensis (Mono lake bird tick)	translation [GO:0006412]	structural constituent of ribosome [GO:0003735]	ribosome [GO:0005840]	162	5	2.48
Fed and unfed	P-1	NCBInr	gi|149286954	A6N9P3	40S ribosomal protein S19		Ornithodoros parkeri (Soft tick) (Argasid tick)	translation [GO:0006412]	structural constituent of ribosome [GO:0003735]	ribosome [GO:0005840]	110	3	0.75
Fed and unfed	P-1	NCBInr	gi|149286910	A6N9M1	40S ribosomal protein S2/30S		Ornithodoros parkeri (Soft tick) (Argasid tick)	translation [GO:0006412]	RNA binding [GO:0003723]; structural constituent of ribosome [GO:0003735]	small ribosomal subunit [GO:0015935]	215	8	1.8
Fed and unfed	P-1	NCBInr	gi|114153284	Q09JF5	40S ribosomal protein S23		Argas monolakensis (Mono lake bird tick)	translation [GO:0006412]	structural constituent of ribosome [GO:0003735]	small ribosomal subunit [GO:0015935]	172	6	2.12
Fed and unfed	P-1	NCBInr	gi|63334183	Q4U334	40S ribosomal protein S24		Dermacentor variabilis (American dog tick)	translation [GO:0006412]	nucleotide binding [GO:0000166]; structural constituent of ribosome [GO:0003735]	ribosome [GO:0005840]	123	2	0.48
Fed and unfed	S-1, P-1	NCBInr	gi|149287156	A6N9Z4	40S ribosomal protein S3		Ornithodoros parkeri (Soft tick) (Argasid tick)	translation [GO:0006412]	RNA binding [GO:0003723]; structural constituent of ribosome [GO:0003735]	small ribosomal subunit [GO:0015935]	142_425	4_5	0,6_1,28
Fed and unfed	S-1, P-1	NCBInr	gi|114153002	Q09JU6	40S ribosomal protein S3a (Fragment)		Argas monolakensis (Mono lake bird tick)	translation [GO:0006412]	structural constituent of ribosome [GO:0003735]	ribosome [GO:0005840]	45_4,35	3_11	0,38_6,03
Fed and unfed	P-1	NCBInr	gi|29825585	Q86G64	40S ribosomal protein S5		Dermacentor variabilis (American dog tick)	translation [GO:0006412]	RNA binding [GO:0003723]; structural constituent of ribosome [GO:0003735]	small ribosomal subunit [GO:0015935]	206	7	1.53
Fed and unfed	P-1	NCBInr	gi|242000206	B7PLU8	40S ribosomal protein S6, putative (Fragment)	IscW_ISCW024315	Ixodes scapularis (Black-legged tick) (Deer tick)	translation [GO:0006412]	structural constituent of ribosome [GO:0003735]	ribosome [GO:0005840]	82	2	0.44
Fed and unfed	P-1	NCBInr	gi|67083817	Q4PMC1	40S ribosomal protein S8		Ixodes scapularis (Black-legged tick) (Deer tick)	translation [GO:0006412]	structural constituent of ribosome [GO:0003735]	ribosome [GO:0005840]	292	5	2.63
Fed and unfed	P-1	NCBInr	gi|241859223	B7QLZ5	40S ribosomal protein S9, putative	IscW_ISCW023083	Ixodes scapularis (Black-legged tick) (Deer tick)	translation [GO:0006412]	rRNA binding [GO:0019843]; structural constituent of ribosome [GO:0003735]	small ribosomal subunit [GO:0015935]	113	7	2.02
Fed and unfed	S-1, P-1	NCBInr	gi|229891596	A6NA00	40S ribosomal protein SA		Ornithodoros parkeri (Soft tick) (Argasid tick)	ribosomal small subunit assembly [GO:0000028]; translation [GO:0006412]	structural constituent of ribosome [GO:0003735]	cytosolic small ribosomal subunit [GO:0022627]	150_59	5_2	0,61_0,21
Fed and unfed	P-1	NCBInr	gi|480541673	M9WG04	60S ribosomal protein L10		Ornithodoros moubata (Soft tick) (Argasid tick)	translation [GO:0006412]	structural constituent of ribosome [GO:0003735]	ribosome [GO:0005840]	193	3	0.48
Fed and unfed	P-1	NCBInr	gi|149287176	A6NA04	60S ribosomal protein L11 (Fragment)		Ornithodoros parkeri (Soft tick) (Argasid tick)	translation [GO:0006412]	structural constituent of ribosome [GO:0003735]	ribosome [GO:0005840]	160	4	1.03
Fed and unfed	P-1	NCBInr	gi|149287140	A6N9Y6	60S ribosomal protein L13		Ornithodoros parkeri (Soft tick) (Argasid tick)	translation [GO:0006412]	structural constituent of ribosome [GO:0003735]	ribosome [GO:0005840]	112	2	0.45
Fed and unfed	P-1	NCBInr	gi|121952302	Q09JW2	60S ribosomal protein L17	RpL17	Argas monolakensis (Mono lake bird tick)	translation [GO:0006412]	structural constituent of ribosome [GO:0003735]	large ribosomal subunit [GO:0015934]	109	6	1.38
Fed and unfed	P-1	NCBInr	gi|149287142	A6N9Y7	60S ribosomal protein L18		Ornithodoros parkeri (Soft tick) (Argasid tick)	translation [GO:0006412]	structural constituent of ribosome [GO:0003735]	ribosome [GO:0005840]	355	6	1.36
Fed and unfed	P-1	NCBInr	gi|149286966	A6N9P9	60S ribosomal protein L18a		Ornithodoros parkeri (Soft tick) (Argasid tick)	translation [GO:0006412]	structural constituent of ribosome [GO:0003735]	ribosome [GO:0005840]	174	7	2.91
Fed and unfed	P-1	NCBInr	gi|149286942	A6N9N7	60S ribosomal protein L22		Ornithodoros parkeri (Soft tick) (Argasid tick)	translation [GO:0006412]	structural constituent of ribosome [GO:0003735]	ribosome [GO:0005840]	59	2	0.46
Fed and unfed	P-1	NCBInr	gi|67084029	Q4PM16	60S ribosomal protein L23		Ixodes scapularis (Black-legged tick) (Deer tick)	translation [GO:0006412]	structural constituent of ribosome [GO:0003735]	ribosome [GO:0005840]	50	2	0.51
Fed and unfed	P-1	NCBInr	gi|149286904	A6N9L8	60s ribosomal protein L24		Ornithodoros parkeri (Soft tick) (Argasid tick)			ribosome [GO:0005840]	167	5	2.41
Fed and unfed	P-1	NCBInr	gi|114153192	Q09JK1	60S ribosomal protein L27		Argas monolakensis (Mono lake bird tick)	translation [GO:0006412]	structural constituent of ribosome [GO:0003735]	ribosome [GO:0005840]	75	2	0.47
Fed and unfed	S-1, P-1	NCBInr	gi|241998814	B7PFS8	60S ribosomal protein L5, putative	IscW_ISCW017610	Ixodes scapularis (Black-legged tick) (Deer tick)	translation [GO:0006412]	5S rRNA binding [GO:0008097]; structural constituent of ribosome [GO:0003735]	ribosome [GO:0005840]	193_177	5_3	0,58_0,32
Fed and unfed	P-1	NCBInr	gi|541046811	F1L8Q9	60S ribosomal protein L8 (60s ribosomal protein l8)	ASU_03531	Ascaris suum (Pig roundworm) (Ascaris lumbricoides)	translation [GO:0006412]	RNA binding [GO:0003723]; structural constituent of ribosome [GO:0003735]	large ribosomal subunit [GO:0015934]	157	5	0.74
Fed and unfed	P-1	NCBInr	gi|149287182	A6NA07	60S ribosomal protein L9		Ornithodoros parkeri (Soft tick) (Argasid tick)	translation [GO:0006412]	rRNA binding [GO:0019843]; structural constituent of ribosome [GO:0003735]	ribosome [GO:0005840]	193	2	0.54
Fed and unfed	P-1	NCBInr	gi|241609633	B7PUI6	ABC transporter, putative (EC 1.3.1.74) (Fragment)	IscW_ISCW007915	Ixodes scapularis (Black-legged tick) (Deer tick)	2-alkenal reductase [NAD(P)] activity [GO:0032440]; ATPase activity, coupled to transmembrane movement of substances [GO:0042626]	2-alkenal reductase [NAD(P)] activity [GO:0032440]; ATPase activity, coupled to transmembrane movement of substances [GO:0042626]; ATP binding [GO:0005524]	integral component of membrane [GO:0016021]	89	3	0.08
Fed and unfed	P-1	NCBInr	gi|242002890	B7PQP6	Acetyl-CoA acetyltransferase, putative (EC 2.3.1.16) (Fragment)	IscW_ISCW005457	Ixodes scapularis (Black-legged tick) (Deer tick)	acetyl-CoA C-acyltransferase activity [GO:0003988]	acetyl-CoA C-acyltransferase activity [GO:0003988]		66	2	0.15
Fed and unfed	P-1	NCBInr	gi|523580538	S5FVY5	Acidic ribosomal protein P0		Rhipicephalus microplus (Cattle tick) (Boophilus microplus)	ribosome biogenesis [GO:0042254]; translational elongation [GO:0006414]	structural constituent of ribosome [GO:0003735]	ribosome [GO:0005840]	520	8	1.27
Fed and unfed	S-1	NCBInr	gi|241743812	B7Q8U6	Adenosine kinase, putative (EC 2.7.1.20)	IscW_ISCW021148	Ixodes scapularis (Black-legged tick) (Deer tick)	adenosine kinase activity [GO:0004001]; phosphotransferase activity, alcohol group as acceptor [GO:0016773]; purine ribonucleoside salvage [GO:0006166]	adenosine kinase activity [GO:0004001]; phosphotransferase activity, alcohol group as acceptor [GO:0016773]		80	2	0.18
Fed and unfed	S-1, P-1	NCBInr	gi|121543621	A2I3V3	ADP/ATP translocase		Maconellicoccus hirsutus (Pink hibiscus mealybug)	transmembrane transport [GO:0055085]; transporter activity [GO:0005215]	transporter activity [GO:0005215]	integral component of membrane [GO:0016021]; mitochondrial inner membrane [GO:0005743]	82_707	3_8	0,33_1,98
Fed and unfed	S-1	NCBInr	gi|31198799	Q7QJI4	AGAP007532-PA	AgaP_AGAP007532	Anopheles gambiae (African malaria mosquito)	cell adhesion [GO:0007155]	structural molecule activity [GO:0005198]	actin cytoskeleton [GO:0015629]	96	2	0.06
Fed and unfed	S-1, P-1	NCBInr	gi|241601186	B7PZG8	Aldehyde dehydrogenase, putative (EC 1.2.1.3)	IscW_ISCW020189	Ixodes scapularis (Black-legged tick) (Deer tick)	aldehyde dehydrogenase (NAD) activity [GO:0004029]	aldehyde dehydrogenase (NAD) activity [GO:0004029]		99_45	3_2	0,17_0,24
Fed and unfed	S-1	NCBInr	gi|241061210	B7P5Y3	Alpha-1,4 glucan phosphorylase (EC 2.4.1.1)	IscW_ISCW000885	Ixodes scapularis (Black-legged tick) (Deer tick)	carbohydrate metabolic process [GO:0005975]; glycogen phosphorylase activity [GO:0008184]	glycogen phosphorylase activity [GO:0008184]; pyridoxal phosphate binding [GO:0030170]		158	3	0.15
Fed and unfed	S-1, P-1	NCBInr	gi|241841368	B7QJH6	Alpha-actinin, putative (EC 1.3.1.74) (EC 3.1.3.48)	IscW_ISCW013566	Ixodes scapularis (Black-legged tick) (Deer tick)	2-alkenal reductase [NAD(P)] activity [GO:0032440]; actin crosslink formation [GO:0051764]; actin filament bundle assembly [GO:0051017]; protein tyrosine phosphatase activity [GO:0004725]	2-alkenal reductase [NAD(P)] activity [GO:0032440]; calcium ion binding [GO:0005509]; protein tyrosine phosphatase activity [GO:0004725]		166_295	9_12	0,38_0,6
Fed and unfed	S-1	NCBInr	gi|241044071	B7P592	Amidophosphoribosyltransferase (ATase) (EC 2.4.2.14) (Glutamine phosphoribosylpyrophosphate amidotransferase)	IscW_ISCW015613	Ixodes scapularis (Black-legged tick) (Deer tick)	'de novo' IMP biosynthetic process [GO:0006189]; amidophosphoribosyltransferase activity [GO:0004044]; nucleoside metabolic process [GO:0009116]; purine nucleobase biosynthetic process [GO:0009113]	amidophosphoribosyltransferase activity [GO:0004044]; iron-sulfur cluster binding [GO:0051536]; metal ion binding [GO:0046872]		59	3	0.19
Fed and unfed	S-1, P-1	NCBInr	gi|241623033	B7PV68	Aminoimidazole-4-carboxamide ribonucleotidetransformylase/IMP cyclohydrolase, putative (EC 2.1.2.3) (Fragment)	IscW_ISCW007783	Ixodes scapularis (Black-legged tick) (Deer tick)	IMP cyclohydrolase activity [GO:0003937]; phosphoribosylaminoimidazolecarboxamide formyltransferase activity [GO:0004643]; purine nucleotide biosynthetic process [GO:0006164]	IMP cyclohydrolase activity [GO:0003937]; phosphoribosylaminoimidazolecarboxamide formyltransferase activity [GO:0004643]		310_139	9_6	0,57_0,35
Fed and unfed	S-1, P-1	NCBInr	gi|241831489	B7QI53	Apoptosis-promoting RNA-binding protein TIA-1/TIAR, putative	IscW_ISCW014211	Ixodes scapularis (Black-legged tick) (Deer tick)		nucleotide binding [GO:0000166]; RNA binding [GO:0003723]		156_164	8_5	0,4_0,24
Fed and unfed	S-1, P-1	NCBInr	gi|83319201	Q2WFX6	Aspartic protease	AP	Haemaphysalis longicornis (Bush tick)	aspartic-type endopeptidase activity [GO:0004190]	aspartic-type endopeptidase activity [GO:0004190]		108_147	2_2	0,16_0,26
Fed and unfed	S-1, P-1	NCBInr	gi|241705635	B7QCK2	ATP synthase subunit alpha	IscW_ISCW011988	Ixodes scapularis (Black-legged tick) (Deer tick)	ATP hydrolysis coupled proton transport [GO:0015991]; ATP synthesis coupled proton transport [GO:0015986]; proton-transporting ATPase activity, rotational mechanism [GO:0046961]; proton-transporting ATP synthase activity, rotational mechanism [GO:0046933]	ATP binding [GO:0005524]; proton-transporting ATPase activity, rotational mechanism [GO:0046961]; proton-transporting ATP synthase activity, rotational mechanism [GO:0046933]	proton-transporting ATP synthase complex, catalytic core F(1) [GO:0045261]	277_200	10_8	0,8_0,53
Fed and unfed	S-1, P-1	NCBInr	gi|460417249	M5DDC6	ATP synthase subunit beta (EC 3.6.3.14)	ATPB	Leucosolenia complicata	ATP hydrolysis coupled proton transport [GO:0015991]; ATP synthesis coupled proton transport [GO:0015986]; proton-transporting ATP synthase activity, rotational mechanism [GO:0046933]	ATP binding [GO:0005524]; proton-transporting ATP synthase activity, rotational mechanism [GO:0046933]	proton-transporting ATP synthase complex, catalytic core F(1) [GO:0045261]	356_93	9_2	0,79_0,09
Fed and unfed	S-1	NCBInr	gi|241151391	B7PA92	Beta tubulin	IscW_ISCW017133	Ixodes scapularis (Black-legged tick) (Deer tick)	GTPase activity [GO:0003924]; microtubule-based process [GO:0007017]; protein polymerization [GO:0051258]	GTPase activity [GO:0003924]; GTP binding [GO:0005525]; structural constituent of cytoskeleton [GO:0005200]	cytoplasm [GO:0005737]; microtubule [GO:0005874]	132	6	0.46
Fed and unfed	P-1	NCBInr	gi|405968450	K1QA13	Calcium-transporting ATPase (EC 3.6.3.8)	CGI_10022016	Crassostrea gigas (Pacific oyster) (Crassostrea angulata)	calcium-transporting ATPase activity [GO:0005388]	ATP binding [GO:0005524]; calcium-transporting ATPase activity [GO:0005388]; metal ion binding [GO:0046872]	integral component of membrane [GO:0016021]	202	2	0.06
Fed and unfed	P-1	NCBInr	gi|315274244	E7E820	Cathepsin D2		Ixodes ricinus (Common tick)	aspartic-type endopeptidase activity [GO:0004190]	aspartic-type endopeptidase activity [GO:0004190]		136	3	0.26
Fed and unfed	S-1	NCBInr	gi|524900390	B7Q3I2	citrate synthase, mitochondrial-like [Aplysia californica]						109	2	0.13
Fed and unfed	P-1	NCBInr	gi|241610894	B7PUK8	Clathrin heavy chain, putative (Fragment)	IscW_ISCW019441	Ixodes scapularis (Black-legged tick) (Deer tick)	intracellular protein transport [GO:0006886]; vesicle-mediated transport [GO:0016192]	structural molecule activity [GO:0005198]	clathrin coat of coated pit [GO:0030132]; clathrin coat of trans-Golgi network vesicle [GO:0030130]	340	10	0.21
Fed and unfed	P-1	NCBInr	gi|242002678	B7PQE0	Coatomer, alpha chain, putative (EC 2.3.1.48) (Fragment)	IscW_ISCW006283	Ixodes scapularis (Black-legged tick) (Deer tick)	histone acetyltransferase activity [GO:0004402]; intracellular protein transport [GO:0006886]; vesicle-mediated transport [GO:0016192]	histone acetyltransferase activity [GO:0004402]; structural molecule activity [GO:0005198]	COPI vesicle coat [GO:0030126]	69	2	0.06
Fed and unfed	P-1	NCBInr	gi|3036963	O61287	CsCDC42	CsCdc42	Ciona savignyi (Pacific transparent sea squirt)	small GTPase mediated signal transduction [GO:0007264]	GTP binding [GO:0005525]	intracellular [GO:0005622]; membrane [GO:0016020]	129	4	0.77
Fed and unfed	P-1	NCBInr	gi|41054355	Q8AW05	DEAD (Asp-Glu-Ala-Asp) box polypeptide 39a (Ddx39a protein) (Uncharacterized protein)	ddx39aa ddx39a	Danio rerio (Zebrafish) (Brachydanio rerio)	helicase activity [GO:0004386]	ATP binding [GO:0005524]; helicase activity [GO:0004386]; nucleic acid binding [GO:0003676]		116	3	0.27
Fed and unfed	P-1	NCBInr	gi|357622014	G6CYQ3	Delta-aminolevulinic acid dehydratase (EC 4.2.1.24)	KGM_22167	Danaus plexippus (Monarch butterfly)	porphobilinogen synthase activity [GO:0004655]; porphyrin-containing compound biosynthetic process [GO:0006779]	ATP binding [GO:0005524]; metal ion binding [GO:0046872]; porphobilinogen synthase activity [GO:0004655]		355	12	0.53
Fed and unfed	P-1	NCBInr	gi|241826628	B7QHP5	Der_and-312 phosphate carrier protein, putative	IscW_ISCW014488	Ixodes scapularis (Black-legged tick) (Deer tick)	transmembrane transport [GO:0055085]		integral component of membrane [GO:0016021]	95	3	0.27
Fed and unfed	P-1	NCBInr	gi|241333917	B7PJP4	Dolichyl-diphosphooligosaccharide--protein glycosyltransferase 48 kDa subunit (Oligosaccharyl transferase 48 kDa subunit) (EC 2.4.99.18) (Fragment)	IscW_ISCW017658	Ixodes scapularis (Black-legged tick) (Deer tick)	dolichyl-diphosphooligosaccharide-protein glycotransferase activity [GO:0004579]; protein N-linked glycosylation via asparagine [GO:0018279]	dolichyl-diphosphooligosaccharide-protein glycotransferase activity [GO:0004579]	endoplasmic reticulum membrane [GO:0005789]; integral component of membrane [GO:0016021]	69	2	0.14
Fed and unfed	P-1	NCBInr	gi|13122828	Q9BNV1	Elongation factor 1-alpha (Fragment)		Epactiochernes tumidus	GTPase activity [GO:0003924]; translation elongation factor activity [GO:0003746]	GTPase activity [GO:0003924]; GTP binding [GO:0005525]; translation elongation factor activity [GO:0003746]	cytoplasm [GO:0005737]	272	4	0.37
Fed and unfed	S-1, P-1	NCBInr	gi|241781537	B7QMV1	Elongation factor, putative	IscW_ISCW015380	Ixodes scapularis (Black-legged tick) (Deer tick)	GTPase activity [GO:0003924]; translation elongation factor activity [GO:0003746]	GTPase activity [GO:0003924]; GTP binding [GO:0005525]; translation elongation factor activity [GO:0003746]		316_531	13_16	0,98_1,24
Fed and unfed	S-1	NCBInr	gi|291277674	D4P967	Enolase		Ornithodoros moubata (Soft tick) (Argasid tick)	glycolytic process [GO:0006096]; phosphopyruvate hydratase activity [GO:0004634]	magnesium ion binding [GO:0000287]; phosphopyruvate hydratase activity [GO:0004634]	phosphopyruvate hydratase complex [GO:0000015]	161	2	0.14
Fed and unfed	S-1	NCBInr	gi|325303374	F0J8W9	enoyl-CoA hydratase [Amblyomma variegatum]						108	2	0.34
Fed and unfed	S-1	NCBInr	gi|110339425	Q0PZI5	Eukaryotic initiation factor 4A		Callinectes sapidus (Blue crab)	ATP-dependent helicase activity [GO:0008026]; translation initiation factor activity [GO:0003743]	ATP binding [GO:0005524]; ATP-dependent helicase activity [GO:0008026]; translation initiation factor activity [GO:0003743]		76	2	0.14
Fed and unfed	P-1	NCBInr	gi|149286980	A6N9Q6	Ferritin (EC 1.16.3.1)		Ornithodoros parkeri (Soft tick) (Argasid tick)	cellular iron ion homeostasis [GO:0006879]; ferroxidase activity [GO:0004322]; iron ion transport [GO:0006826]	ferric iron binding [GO:0008199]; ferroxidase activity [GO:0004322]		95	2	0.36
Fed and unfed	P-1	NCBInr	gi|391328780		flotillin-1-like [Metaseiulus occidentalis]						62	2	0.14
Fed and unfed	S-1	NCBInr	gi|258690518	C9DE88	Fructose-bisphosphate aldolase (Fragment)	ALD	Haliclona sp. KJP-2009	fructose-bisphosphate aldolase activity [GO:0004332]; glycolytic process [GO:0006096]	fructose-bisphosphate aldolase activity [GO:0004332]		54	2	0.33
Fed and unfed	P-1	NCBInr	gi|149287130	A6N9Y1	G protein beta subunit-like protein		Ornithodoros parkeri (Soft tick) (Argasid tick)				383	14	3.77
Fed and unfed	P-1	NCBInr	gi|241236734	B7PGM6	G-3-P dehydrogenase, putative (Fragment)	IscW_ISCW004858	Ixodes scapularis (Black-legged tick) (Deer tick)		nucleic acid binding [GO:0003676]; nucleotide binding [GO:0000166]		167	5	0.38
Fed and unfed	S-1, P-1	NCBInr	gi|241122966	B7P986	GARS/AIRS/GART, putative (EC 2.1.2.2) (EC 6.3.3.1) (EC 6.3.4.13)	IscW_ISCW017017	Ixodes scapularis (Black-legged tick) (Deer tick)	'de novo' IMP biosynthetic process [GO:0006189]; phosphoribosylamine-glycine ligase activity [GO:0004637]; phosphoribosylformylglycinamidine cyclo-ligase activity [GO:0004641]; phosphoribosylglycinamide formyltransferase activity [GO:0004644]; purine nucleobase biosynthetic process [GO:0009113]	ATP binding [GO:0005524]; metal ion binding [GO:0046872]; phosphoribosylamine-glycine ligase activity [GO:0004637]; phosphoribosylformylglycinamidine cyclo-ligase activity [GO:0004641]; phosphoribosylglycinamide formyltransferase activity [GO:0004644]	cytoplasm [GO:0005737]	121_151	3_3	0,09_0,09
Fed and unfed	S-1, P-1	NCBInr	gi|241020874	B7P4E1	Glutamate dehydrogenase	IscW_ISCW000393	Ixodes scapularis (Black-legged tick) (Deer tick)	cellular amino acid metabolic process [GO:0006520]; oxidoreductase activity, acting on the CH-NH2 group of donors, NAD or NADP as acceptor [GO:0016639]	oxidoreductase activity, acting on the CH-NH2 group of donors, NAD or NADP as acceptor [GO:0016639]		72_66	3_2	0,17_0,11
Fed and unfed	P-1	NCBInr	gi|242000002	B7PLJ6	Glycerol-3-phosphate dehydrogenase [NAD(+)] (EC 1.1.1.8)	IscW_ISCW005254	Ixodes scapularis (Black-legged tick) (Deer tick)	carbohydrate metabolic process [GO:0005975]; glycerol-3-phosphate catabolic process [GO:0046168]; glycerol-3-phosphate dehydrogenase [NAD+] activity [GO:0004367]	glycerol-3-phosphate dehydrogenase [NAD+] activity [GO:0004367]; NAD binding [GO:0051287]	glycerol-3-phosphate dehydrogenase complex [GO:0009331]	92	2	0.18
Fed and unfed	S-1, P-1	NCBInr	gi|241643370	B7Q2V4	Glycine N-methyltransferase, putative (EC 2.1.1.20)	IscW_ISCW020587	Ixodes scapularis (Black-legged tick) (Deer tick)	glycine N-methyltransferase activity [GO:0017174]	glycine N-methyltransferase activity [GO:0017174]		60_77	2_2	0,21_0,22
Fed and unfed	P-1	NCBInr	gi|241083163	B7P6P0	Glycoprotein 25l, putative	IscW_ISCW001001	Ixodes scapularis (Black-legged tick) (Deer tick)	transport [GO:0006810]		integral component of membrane [GO:0016021]	117	3	0.44
Fed and unfed	S-1, P-1	NCBInr	gi|241999384	B7PKN7	GMP synthase, putative (EC 6.3.1.5) (EC 6.3.5.2) (Fragment)	IscW_ISCW018543	Ixodes scapularis (Black-legged tick) (Deer tick)	GMP biosynthetic process [GO:0006177]; GMP synthase (glutamine-hydrolyzing) activity [GO:0003922]; NAD+ synthase activity [GO:0008795]; pyrophosphatase activity [GO:0016462]	ATP binding [GO:0005524]; GMP synthase (glutamine-hydrolyzing) activity [GO:0003922]; NAD+ synthase activity [GO:0008795]; pyrophosphatase activity [GO:0016462]		271_122	6_3	0,33_0,18
Fed and unfed	S-1, P-1	NCBInr	gi|241830514	B7QI01	Hsp90 protein, putative	IscW_ISCW014265	Ixodes scapularis (Black-legged tick) (Deer tick)	protein folding [GO:0006457]; response to stress [GO:0006950]	ATP binding [GO:0005524]		413_1346	15_21	0,91_2,12
Fed and unfed	S-1, P-1	NCBInr	gi|241028754	B7P4Q8	Inosine-5'-monophosphate dehydrogenase (EC 1.1.1.205)	IscW_ISCW001657	Ixodes scapularis (Black-legged tick) (Deer tick)	GMP biosynthetic process [GO:0006177]; IMP dehydrogenase activity [GO:0003938]	adenyl nucleotide binding [GO:0030554]; IMP dehydrogenase activity [GO:0003938]; metal ion binding [GO:0046872]		202_567	5_8	0,6_1,1
Fed and unfed	P-1	NCBInr	gi|241152812	B7PAK1	Integrin beta (Fragment)	IscW_ISCW002553	Ixodes scapularis (Black-legged tick) (Deer tick)	cell adhesion [GO:0007155]; integrin-mediated signaling pathway [GO:0007229]; multicellular organismal development [GO:0007275]	receptor activity [GO:0004872]	integral component of membrane [GO:0016021]	65	2	0.26
Fed and unfed	S-1, P-1	NCBInr	gi|241165415	B7PCD2	Isocitrate dehydrogenase [NADP] (EC 1.1.1.42)	IscW_ISCW001977	Ixodes scapularis (Black-legged tick) (Deer tick)	isocitrate dehydrogenase (NADP+) activity [GO:0004450]; isocitrate metabolic process [GO:0006102]; tricarboxylic acid cycle [GO:0006099]	isocitrate dehydrogenase (NADP+) activity [GO:0004450]; magnesium ion binding [GO:0000287]; NAD binding [GO:0051287]		88_71	5_2	0,37_0,31
Fed and unfed	S-1, P-1	NCBInr	gi|241301830	B7PJA9	Killer toxin-resistance protein, putative	IscW_ISCW004613	Ixodes scapularis (Black-legged tick) (Deer tick)	protein glycosylation [GO:0006486]; UDP-glucose:glycoprotein glucosyltransferase activity [GO:0003980]	UDP-glucose:glycoprotein glucosyltransferase activity [GO:0003980]		81_70	2_2	0,04_0,04
Fed and unfed	P-1	NCBInr	gi|391344396		long-chain-fatty-acid--CoA ligase 4-like [Metaseiulus occidentalis]						88	2	0.09
Fed and unfed	P-1	NCBInr	gi|241591925	B7PT93	Lysine-ketoglutarate reductase, putative (EC 1.5.1.8)	IscW_ISCW008489	Ixodes scapularis (Black-legged tick) (Deer tick)	saccharopine dehydrogenase (NADP+, L-lysine-forming) activity [GO:0047130]	saccharopine dehydrogenase (NADP+, L-lysine-forming) activity [GO:0047130]		138	6	0.26
Fed and unfed	S-1	NCBInr	gi|241243545	B7PH44	Malate dehydrogenase, putative (EC 1.1.1.37)	IscW_ISCW003528	Ixodes scapularis (Black-legged tick) (Deer tick)	cellular carbohydrate metabolic process [GO:0044262]; L-malate dehydrogenase activity [GO:0030060]; malate metabolic process [GO:0006108]	L-malate dehydrogenase activity [GO:0030060]		217	5	0.69
Fed and unfed	S-1	NCBInr	gi|241042409	B7P557	Mapmodulin, putative	IscW_ISCW001123	Ixodes scapularis (Black-legged tick) (Deer tick)				93	4	0.74
Fed and unfed	P-1	NCBInr	gi|241999410	B7PKQ0	Mitochrondrial 2-oxoglutarate/malate carrier protein, putative	IscW_ISCW018701	Ixodes scapularis (Black-legged tick) (Deer tick)	transport [GO:0006810]		integral component of membrane [GO:0016021]	68	3	0.44
Fed and unfed	S-1, P-1	NCBInr	gi|241997622	B7P1Q2	Myosin heavy chain, skeletal muscle or cardiac muscle, putative (EC 1.3.1.74)	IscW_ISCW001340	Ixodes scapularis (Black-legged tick) (Deer tick)	2-alkenal reductase [NAD(P)] activity [GO:0032440]; motor activity [GO:0003774]	2-alkenal reductase [NAD(P)] activity [GO:0032440]; ATP binding [GO:0005524]; motor activity [GO:0003774]	myosin complex [GO:0016459]	149_311	6_9	0,1_2,35
Fed and unfed	S-1, P-1	NCBInr	gi|241124081	B7P9E4	Na+/K+ ATPase, alpha subunit, putative (EC 3.6.3.9) (Fragment)	IscW_ISCW002538	Ixodes scapularis (Black-legged tick) (Deer tick)	ATP biosynthetic process [GO:0006754]; sodium:potassium-exchanging ATPase activity [GO:0005391]	ATP binding [GO:0005524]; metal ion binding [GO:0046872]; sodium:potassium-exchanging ATPase activity [GO:0005391]	integral component of membrane [GO:0016021]	312_2199	8_19	0,25_1,53
Fed and unfed	P-1	NCBInr	gi|241165413	B7PCD1	NAD(P) transhydrogenase, putative (EC 1.6.1.2)	IscW_ISCW001976	Ixodes scapularis (Black-legged tick) (Deer tick)	NAD(P)+ transhydrogenase (AB-specific) activity [GO:0008750]; proton transport [GO:0015992]	NAD(P)+ transhydrogenase (AB-specific) activity [GO:0008750]; NADP binding [GO:0050661]	integral component of membrane [GO:0016021]	206	4	0.12
Fed and unfed	P-1	NCBInr	gi|241813409	B7QNI9	NADH:ubiquinone oxidoreductase, NDUFA9/39kDa subunit, putative (EC 1.6.99.3)	IscW_ISCW023912	Ixodes scapularis (Black-legged tick) (Deer tick)	dTDP-4-dehydrorhamnose reductase activity [GO:0008831]; extracellular polysaccharide biosynthetic process [GO:0045226]; NADH dehydrogenase activity [GO:0003954]	dTDP-4-dehydrorhamnose reductase activity [GO:0008831]; NADH dehydrogenase activity [GO:0003954]		65	2	0.17
Fed and unfed	S-1	NCBInr	gi|67083885	Q4PM87	Nonmuscle myosin essential light chain		Ixodes scapularis (Black-legged tick) (Deer tick)		calcium ion binding [GO:0005509]		83	2	0.45
Fed and unfed	P-1	NCBInr	gi|241742054	B7QF46	Ns1 binding protein, putative (EC 1.1.3.9) (Fragment)	IscW_ISCW022662	Ixodes scapularis (Black-legged tick) (Deer tick)	galactose oxidase activity [GO:0045480]	galactose oxidase activity [GO:0045480]		207	3	0.14
Fed and unfed	P-1	NCBInr	gi|241732384	B7QE89	Oligosaccharyl transferase, putative (EC 2.4.1.119) (Fragment)	IscW_ISCW022325	Ixodes scapularis (Black-legged tick) (Deer tick)	dolichyl-diphosphooligosaccharide-protein glycotransferase activity [GO:0004579]; protein glycosylation [GO:0006486]	dolichyl-diphosphooligosaccharide-protein glycotransferase activity [GO:0004579]	membrane [GO:0016020]	66	2	0.08
Fed and unfed	S-1, P-1	NCBInr	gi|42559470	Q86RN8	Paramyosin	PRM	Rhipicephalus microplus (Cattle tick) (Boophilus microplus)	motor activity [GO:0003774]	motor activity [GO:0003774]	myofibril [GO:0030016]; myosin filament [GO:0032982]	77_249	5_10	0,17_0,37
Fed and unfed	S-1	NCBInr	gi|189339121	B2ZWT4	Peptidyl-prolyl cis-trans isomerase (EC 5.2.1.8)	CyPA	Haemaphysalis longicornis (Bush tick)	peptidyl-prolyl cis-trans isomerase activity [GO:0003755]; protein folding [GO:0006457]	peptidyl-prolyl cis-trans isomerase activity [GO:0003755]		221	3	0.84
Fed and unfed	S-1, P-1	NCBInr	gi|134143225	A9P774	Phosphoenolpyruvate carboxykinase	bmPEPCK	Rhipicephalus microplus (Cattle tick) (Boophilus microplus)	gluconeogenesis [GO:0006094]; kinase activity [GO:0016301]; phosphoenolpyruvate carboxykinase (GTP) activity [GO:0004613]	GTP binding [GO:0005525]; kinase activity [GO:0016301]; phosphoenolpyruvate carboxykinase (GTP) activity [GO:0004613]		87_66	2_2	0,09_0,22
Fed and unfed	S-1	NCBInr	gi|241148658	B7P9Z3	Phosphoribosylformylglycinamidine synthase, putative (EC 6.3.5.3)	IscW_ISCW017327	Ixodes scapularis (Black-legged tick) (Deer tick)	'de novo' IMP biosynthetic process [GO:0006189]; phosphoribosylformylglycinamidine synthase activity [GO:0004642]	phosphoribosylformylglycinamidine synthase activity [GO:0004642]		225	8	0.2
Fed and unfed	P-1	NCBInr	gi|241569237	B7PSJ2	Proteasome subunit alpha type (EC 3.4.25.1)	IscW_ISCW007139	Ixodes scapularis (Black-legged tick) (Deer tick)	threonine-type endopeptidase activity [GO:0004298]; ubiquitin-dependent protein catabolic process [GO:0006511]	threonine-type endopeptidase activity [GO:0004298]	cytoplasm [GO:0005737]; nucleus [GO:0005634]; proteasome core complex, alpha-subunit complex [GO:0019773]	95	3	0.39
Fed and unfed	S-1, P-1	NCBInr	gi|156537243	K7IM38	Protein disulfide-isomerase (EC 5.3.4.1)	LOC100121753	Nasonia vitripennis (Parasitic wasp)	cell redox homeostasis [GO:0045454]; protein disulfide isomerase activity [GO:0003756]	protein disulfide isomerase activity [GO:0003756]	endoplasmic reticulum [GO:0005783]	43_47	2_2	0,12_0,12
Fed and unfed	P-1	NCBInr	gi|67083945	Q4PM57	Putative ATP synthase-like protein		Ixodes scapularis (Black-legged tick) (Deer tick)	ATP synthesis coupled proton transport [GO:0015986]; hydrogen ion transmembrane transporter activity [GO:0015078]	hydrogen ion transmembrane transporter activity [GO:0015078]	mitochondrial proton-transporting ATP synthase complex, coupling factor F(o) [GO:0000276]	127	2	0.23
Fed and unfed	P-1	NCBInr	gi|241781373	B7QGQ3	Putative uncharacterized protein	IscW_ISCW014417	Ixodes scapularis (Black-legged tick) (Deer tick)				73	3	1.13
Fed and unfed	P-1	NCBInr	gi|241825602	B7QNV8	Putative uncharacterized protein	IscW_ISCW015529	Ixodes scapularis (Black-legged tick) (Deer tick)	RNA processing [GO:0006396]		nucleus [GO:0005634]	66	2	0.13
Fed and unfed	P-1	NCBInr	gi|321462347	E9H4E7	Putative uncharacterized protein	DAPPUDRAFT_231352	Daphnia pulex (Water flea)				119	3	0.51
Fed and unfed	P-1	NCBInr	gi|240989434	B7P3J1	Putative uncharacterized protein (Fragment)	IscW_ISCW001010	Ixodes scapularis (Black-legged tick) (Deer tick)				169	2	0.18
Fed and unfed	P-1	NCBInr	gi|241268822	B7PIV8	Putative uncharacterized protein (Fragment)	IscW_ISCW003461	Ixodes scapularis (Black-legged tick) (Deer tick)		ATP binding [GO:0005524]		91	3	0.16
Fed and unfed	P-1	NCBInr	gi|241651548	B7Q3I5	Putative uncharacterized protein (Fragment)	IscW_ISCW009590	Ixodes scapularis (Black-legged tick) (Deer tick)		nucleotide binding [GO:0000166]; RNA binding [GO:0003723]		123	3	0.21
Fed and unfed	S-1	NCBInr	gi|198429082		pyruvate carboxylase, mitochondrial-like [Ciona intestinalis]						121	2	0.05
Fed and unfed	S-1	NCBInr	gi|241834563	B7QIJ3	Quinone oxidoreductase, putative (EC 1.6.5.5) (Fragment)	IscW_ISCW023109	Ixodes scapularis (Black-legged tick) (Deer tick)	NADPH:quinone reductase activity [GO:0003960]	NADPH:quinone reductase activity [GO:0003960]; zinc ion binding [GO:0008270]		73	3	0.27
Fed and unfed	P-1	NCBInr	gi|241068895	B7P6C7	RAB-18, putative (EC 3.1.4.12)	IscW_ISCW016507	Ixodes scapularis (Black-legged tick) (Deer tick)	protein transport [GO:0015031]; small GTPase mediated signal transduction [GO:0007264]; sphingomyelin phosphodiesterase activity [GO:0004767]	GTP binding [GO:0005525]; sphingomyelin phosphodiesterase activity [GO:0004767]		63	2	0.32
Fed and unfed	S-1, P-1	NCBInr	gi|241691407	B7Q5K4	Radixin, moesin, putative	IscW_ISCW021858	Ixodes scapularis (Black-legged tick) (Deer tick)			cytoplasm [GO:0005737]; cytoskeleton [GO:0005856]; extrinsic component of membrane [GO:0019898]	170_110	12_5	0,93_0,64
Fed and unfed	P-1	NCBInr	gi|325303620	F0J9Z3	RAS oncogene family member RAB1		Amblyomma variegatum (Tropical bont tick)	protein transport [GO:0015031]; small GTPase mediated signal transduction [GO:0007264]	GTP binding [GO:0005525]		266	6	1.94
Fed and unfed	S-1, P-1	NCBInr	gi|325303814	F0JA75	Ras-related GTPase		Amblyomma variegatum (Tropical bont tick)	GTP catabolic process [GO:0006184]; small GTPase mediated signal transduction [GO:0007264]	GTP binding [GO:0005525]	membrane [GO:0016020]	51_183	2_5	0,34_1,09
Fed and unfed	P-1	NCBInr	gi|307189232	E1ZYZ0	Ras-related protein Rab-5C	EAG_08477	Camponotus floridanus (Florida carpenter ant)	protein transport [GO:0015031]; small GTPase mediated signal transduction [GO:0007264]	GTP binding [GO:0005525]		137	3	0.49
Fed and unfed	P-1	NCBInr	gi|149286920	A6N9M6	Ribosomal protein		Ornithodoros parkeri (Soft tick) (Argasid tick)	translation [GO:0006412]	RNA binding [GO:0003723]; structural constituent of ribosome [GO:0003735]	large ribosomal subunit [GO:0015934]	109	5	1.15
Fed and unfed	S-1, P-1	NCBInr	gi|62083511	Q56FC1	Ribosomal protein L12 (Ribosomal protein L12 variant 1)	RpL12	Lysiphlebus testaceipes (Greenbugs aphid parastoid)	translation [GO:0006412]	structural constituent of ribosome [GO:0003735]	ribosome [GO:0005840]	101_158	2_2	0,41_0,41
Fed and unfed	P-1	NCBInr	gi|149286914	A6N9M3	Ribosomal protein L15		Ornithodoros parkeri (Soft tick) (Argasid tick)	translation [GO:0006412]	structural constituent of ribosome [GO:0003735]	ribosome [GO:0005840]	130	3	0.67
Fed and unfed	P-1	NCBInr	gi|149287186	A6NA09	Ribosomal protein L19		Ornithodoros parkeri (Soft tick) (Argasid tick)	translation [GO:0006412]	structural constituent of ribosome [GO:0003735]	ribosome [GO:0005840]	98	6	1.54
Fed and unfed	P-1	NCBInr	gi|45269083	Q6QD57	Ribosomal protein L21		Ornithodoros moubata (Soft tick) (Argasid tick)	translation [GO:0006412]	structural constituent of ribosome [GO:0003735]	ribosome [GO:0005840]	98	2	0.38
Fed and unfed	P-1	NCBInr	gi|145424175	A5A3B7	Ribosomal protein L26	RPL26	Penaeus monodon (Giant tiger prawn)	translation [GO:0006412]	structural constituent of ribosome [GO:0003735]	large ribosomal subunit [GO:0015934]	94	4	1.52
Fed and unfed	P-1	NCBInr	gi|241859209	B7QLY8	Ribosomal protein L3, putative	IscW_ISCW023076	Ixodes scapularis (Black-legged tick) (Deer tick)	translation [GO:0006412]	structural constituent of ribosome [GO:0003735]	ribosome [GO:0005840]	119	5	0.43
Fed and unfed	P-1	NCBInr	gi|114153208	Q09JJ3	Ribosomal protein L31		Argas monolakensis (Mono lake bird tick)	translation [GO:0006412]	structural constituent of ribosome [GO:0003735]	ribosome [GO:0005840]	108	4	1.27
Fed and unfed	P-1	NCBInr	gi|149287202	A6NA17	Ribosomal protein L36		Ornithodoros parkeri (Soft tick) (Argasid tick)	translation [GO:0006412]	structural constituent of ribosome [GO:0003735]	ribosome [GO:0005840]	68	2	0.63
Fed and unfed	P-1	NCBInr	gi|241567444	B7PSE0	Ribosomal protein L4, putative	IscW_ISCW007478	Ixodes scapularis (Black-legged tick) (Deer tick)	translation [GO:0006412]	structural constituent of ribosome [GO:0003735]	ribosome [GO:0005840]	95	2	0.15
Fed and unfed	P-1	NCBInr	gi|241260155	Q4PM37	Ribosomal protein L7-like (Ribosomal protein, putative)	IscW_ISCW004030	Ixodes scapularis (Black-legged tick) (Deer tick)			ribosome [GO:0005840]	137	4	0.53
Fed and unfed	P-1	NCBInr	gi|62083507	Q56FC4	Ribosomal protein S14	RpS14	Lysiphlebus testaceipes (Greenbugs aphid parastoid)	translation [GO:0006412]	structural constituent of ribosome [GO:0003735]	ribosome [GO:0005840]	94	2	0.46
Fed and unfed	P-1	NCBInr	gi|172051156	B2D2B2	Ribosomal protein S16		Ornithodoros coriaceus (Soft tick) (Argasid tick)	translation [GO:0006412]	structural constituent of ribosome [GO:0003735]	ribosome [GO:0005840]	166	7	2.59
Fed and unfed	P-1	NCBInr	gi|149286992	A6N9R2	Ribosomal protein S18		Ornithodoros parkeri (Soft tick) (Argasid tick)	translation [GO:0006412]	RNA binding [GO:0003723]; structural constituent of ribosome [GO:0003735]	ribosome [GO:0005840]	355	7	2.36
Fed and unfed	P-1	NCBInr	gi|242000104	B7PLP7	Ribosome biogenesis protein-Nop58p/Nop5p, putative	IscW_ISCW006002	Ixodes scapularis (Black-legged tick) (Deer tick)				118	3	0.23
Fed and unfed	P-1	NCBInr	gi|391327178		rRNA 2'-O-methyltransferase fibrillarin-like [Metaseiulus occidentalis]						95	2	0.2
Fed and unfed	P-1	NCBInr	gi|149286940	A6N9N6	Sec61 protein translocation complex beta subunit		Ornithodoros parkeri (Soft tick) (Argasid tick)				128	3	1.47
Fed and unfed	S-1	NCBInr	gi|241999228	B7PGD5	Serine hydroxymethyltransferase (EC 2.1.2.1) (Fragment)	IscW_ISCW004246	Ixodes scapularis (Black-legged tick) (Deer tick)	glycine hydroxymethyltransferase activity [GO:0004372]; glycine metabolic process [GO:0006544]; L-serine metabolic process [GO:0006563]; methyltransferase activity [GO:0008168]; tetrahydrofolate interconversion [GO:0035999]	glycine hydroxymethyltransferase activity [GO:0004372]; methyltransferase activity [GO:0008168]; pyridoxal phosphate binding [GO:0030170]		138	4	0.28
Fed and unfed	S-1	NCBInr	gi|34863511	Q6U8A8	Serine protease-like protein		Ornithodoros moubata (Soft tick) (Argasid tick)	serine-type endopeptidase activity [GO:0004252]	serine-type endopeptidase activity [GO:0004252]		113	4	0.75
Fed and unfed	P-1	NCBInr	gi|241999360	B7PKM5	Short-chain dehydrogenase, putative (EC 1.1.1.10) (EC 2.3.1.176) (Fragment)	IscW_ISCW018577	Ixodes scapularis (Black-legged tick) (Deer tick)	L-xylulose reductase (NADP+) activity [GO:0050038]; propanoyl-CoA C-acyltransferase activity [GO:0033814]	L-xylulose reductase (NADP+) activity [GO:0050038]; propanoyl-CoA C-acyltransferase activity [GO:0033814]		102	3	0.24
Fed and unfed	P-1	NCBInr	gi|114153168	Q09JL3	Signal peptidase complex I		Argas monolakensis (Mono lake bird tick)	serine-type peptidase activity [GO:0008236]; signal peptide processing [GO:0006465]	serine-type peptidase activity [GO:0008236]	integral component of membrane [GO:0016021]	47	2	0.39
Fed and unfed	S-1, P-1	NCBInr	gi|241997714	B7P1U8	Spectrin alpha chain, putative (EC 3.1.3.48)	IscW_ISCW000012	Ixodes scapularis (Black-legged tick) (Deer tick)	protein tyrosine phosphatase activity [GO:0004725]	calcium ion binding [GO:0005509]; protein tyrosine phosphatase activity [GO:0004725]		524_145	13_4	0,17_0,52
Fed and unfed	S-1, P-1	NCBInr	gi|241063671	B7P620	Succinate dehydrogenase, putative (EC 1.3.5.1) (Fragment)	IscW_ISCW000555	Ixodes scapularis (Black-legged tick) (Deer tick)	electron transport chain [GO:0022900]; succinate dehydrogenase (ubiquinone) activity [GO:0008177]; tricarboxylic acid cycle [GO:0006099]	flavin adenine dinucleotide binding [GO:0050660]; succinate dehydrogenase (ubiquinone) activity [GO:0008177]		55_211	2_6	0,1_0,39
Fed and unfed	P-1	NCBInr	gi|45386077	Q6QSX5	Tetraspanin		Ornithodoros moubata (Soft tick) (Argasid tick)			integral component of membrane [GO:0016021]	112	2	0.44
Fed and unfed	P-1	NCBInr	gi|241655455	B7Q3T6	THO complex subunit, putative (EC 2.3.1.48)	IscW_ISCW009711	Ixodes scapularis (Black-legged tick) (Deer tick)	histone acetyltransferase activity [GO:0004402]	histone acetyltransferase activity [GO:0004402]		78	3	0.28
Fed and unfed	P-1	NCBInr	gi|241087424	B7P6S9	Tick legumain, putative (EC 3.4.22.34)	IscW_ISCW000202	Ixodes scapularis (Black-legged tick) (Deer tick)	attachment of GPI anchor to protein [GO:0016255]; cysteine-type endopeptidase activity [GO:0004197]; GPI-anchor transamidase activity [GO:0003923]	cysteine-type endopeptidase activity [GO:0004197]; GPI-anchor transamidase activity [GO:0003923]	GPI-anchor transamidase complex [GO:0042765]	60	2	0.17
Fed and unfed	S-1, P-1	NCBInr	gi|149286970	A6N9Q1	Translation initiation factor 5A		Ornithodoros parkeri (Soft tick) (Argasid tick)	peptidyl-lysine modification to peptidyl-hypusine [GO:0008612]; positive regulation of translational elongation [GO:0045901]; positive regulation of translational termination [GO:0045905]; translational frameshifting [GO:0006452]; translation elongation factor activity [GO:0003746]; translation initiation factor activity [GO:0003743]	ribosome binding [GO:0043022]; translation elongation factor activity [GO:0003746]; translation initiation factor activity [GO:0003743]		124_121	2_4	0,43_1,04
Fed and unfed	P-1	NCBInr	gi|241007817	B7P427	Transmembrane protein Tmp21, putative	IscW_ISCW001550	Ixodes scapularis (Black-legged tick) (Deer tick)	transport [GO:0006810]		integral component of membrane [GO:0016021]	74	2	0.3
Fed and unfed	S-1	NCBInr	gi|42559557	O97162	Tropomyosin		Rhipicephalus microplus (Cattle tick) (Boophilus microplus)				172	6	0.78
Fed and unfed	P-1	NCBInr	gi|149287196	A6NA14	Truncated peroxiredoxin (Fragment)		Ornithodoros parkeri (Soft tick) (Argasid tick)	peroxiredoxin activity [GO:0051920]	peroxiredoxin activity [GO:0051920]		155	3	0.55
Fed and unfed	S-1	NCBInr	gi|241574824	B7PYI3	uncharacterized protein	IscW_ISCW009907	Ixodes scapularis (Black-legged tick) (Deer tick)	cell-matrix adhesion [GO:0007160]			84	2	0.13
Fed and unfed	P-1	NCBInr	gi|340379623	I1FGA5	Uncharacterized protein	LOC100632456	Amphimedon queenslandica (Sponge)	translation [GO:0006412]	structural constituent of ribosome [GO:0003735]	ribosome [GO:0005840]	88	2	0.49
Fed and unfed	P-1	NCBInr	gi|443727317	R7VEM1	Uncharacterized protein	CAPTEDRAFT_224610	Capitella teleta (Polychaete worm)	ATP-dependent helicase activity [GO:0008026]	ATP binding [GO:0005524]; ATP-dependent helicase activity [GO:0008026]; nucleic acid binding [GO:0003676]		86	2	0.07
Fed and unfed	P-1	NCBInr	gi|555706014	T1EEU9	Uncharacterized protein	HELRODRAFT_109564	Helobdella robusta (Californian leech)	methyltransferase activity [GO:0008168]; rRNA processing [GO:0006364]; tRNA processing [GO:0008033]	methyltransferase activity [GO:0008168]; RNA binding [GO:0003723]		64	2	0.21
Fed and unfed	S-1	NCBInr	gi|241150039	B7PA58	uncharacterized protein (Fragment)	IscW_ISCW003100	Ixodes scapularis (Black-legged tick) (Deer tick)	aminopeptidase activity [GO:0004177]; metalloexopeptidase activity [GO:0008235]	aminopeptidase activity [GO:0004177]; manganese ion binding [GO:0030145]; metalloexopeptidase activity [GO:0008235]	cytoplasm [GO:0005737]	84	2	0.14
Fed and unfed	S-1	NCBInr	gi|241631960	B7PVR6	Villin, putative (Fragment)	IscW_ISCW007199	Ixodes scapularis (Black-legged tick) (Deer tick)				49	3	0.13

## Sheet: Hoja2
	Soluble Fraction	1
	Insoluble Fraction	2
Tick group	Fractions*	Database	NCBI ID	UniProt ID	Protein names	Gene names	Organism	Function [CC]	Gene ontology (biological process)	Gene ontology (molecular function)	Gene ontology (cellular component)	Score*	Nº significant peptides*	emPAI*	E value	NCBI_EST ID	Description EST
Fed and unfed	1.2	NCBInr	gi|318087128	E7D1B2	14-3-3 protein isoform 2 (Fragment)		Latrodectus hesperus (Western black widow spider)					122_181	3_8	0,57_1,39
Fed and unfed	2	NCBInr	gi|1066065	P48601	26S protease regulatory subunit 4 (P26s4)	Rpt2 P26s4 Pros26.4 CG5289	Drosophila melanogaster (Fruit fly)	The 26S protease is involved in the ATP-dependent degradation of ubiquitinated proteins. The regulatory (or ATPase) complex confers ATP dependency and substrate specificity to the 26S complex (By similarity). {ECO:0000250}.	cell proliferation [GO:0008283]; cellular process [GO:0009987]; cellular response to DNA damage stimulus [GO:0006974]; hydrolase activity [GO:0016787]; mitotic spindle elongation [GO:0000022]; mitotic spindle organization [GO:0007052]; proteasome-mediated ubiquitin-dependent protein catabolic process [GO:0043161]; proteolysis [GO:0006508]; spindle assembly involved in mitosis [GO:0090307]	ATP binding [GO:0005524]; hydrolase activity [GO:0016787]	cytoplasm [GO:0005737]; nucleus [GO:0005634]; proteasome regulatory particle [GO:0005838]; proteasome regulatory particle, base subcomplex [GO:0008540]	67	2	0.14
Fed and unfed	2	Acari_EST	KFM60482.1	A0A087T5U3	26S protease regulatory subunit 8 (Fragment)	X975_07424	Stegodyphus mimosarum		peptidase activity [GO:0008233]; protein catabolic process [GO:0030163]	ATP binding [GO:0005524]; peptidase activity [GO:0008233]	cytoplasm [GO:0005737]	145	3	0.3	0.0	gi|82832065	EST890687 BEA Rhipicephalus microplus cDNA clone BEADO40, mRNA sequence
Fed and unfed	2	Acari_EST	KDR13980.1	A0A067QX83	26S proteasome non-ATPase regulatory subunit 2	L798_11939	Zootermopsis nevadensis (Dampwood termite)		enzyme regulator activity [GO:0030234]; regulation of protein catabolic process [GO:0042176]	enzyme regulator activity [GO:0030234]	proteasome complex [GO:0000502]	137	5	0.92	3e-151	gi|156310096	G894P582RB22.T0 Ixodes scapularis Pooled Non-infected Normalized Library Ixodes scapularis cDNA, mRNA sequence
Fed and unfed	2	NCBInr	gi|241645478	B7Q2Y6	26S proteasome regulatory complex, ATPase RPT6, putative (EC 3.6.4.3) (Fragment)	IscW_ISCW008741	Ixodes scapularis (Black-legged tick) (Deer tick)		microtubule-severing ATPase activity [GO:0008568]; protein catabolic process [GO:0030163]	ATP binding [GO:0005524]; microtubule-severing ATPase activity [GO:0008568]	cytoplasm [GO:0005737]; proteasome complex [GO:0000502]	107	2	0.17
Fed and unfed	2	Acari_EST	AAO92283.1	Q86G67	26S proteasome regulatory subunit		Dermacentor variabilis (American dog tick)		hydrolase activity [GO:0016787]; protein catabolic process [GO:0030163]	ATP binding [GO:0005524]; hydrolase activity [GO:0016787]	cytoplasm [GO:0005737]; proteasome complex [GO:0000502]	157	3	0.39	2e-132	gi|282172662	CCIN2632.b1 CCIN Tetranychus urticae London embryo (L) Tetranychus urticae cDNA clone CCIN2632 5', mRNA sequence
Fed and unfed	2	Acari_EST	ABR23401.1	A6N9R8	40S ribosomal protein S10		Ornithodoros parkeri (Soft tick) (Argasid tick)				ribosome [GO:0005840]	82	2	0.33	6e-100	gi|148320836	OPL-P3_C02 Ornithodoros parkeri salivary gland OPSG-1 Ornithodoros parkeri cDNA, mRNA sequence
Fed and unfed	2	Acari_EST	AAY66952.1	Q4PM13	40S ribosomal protein S11		Ixodes scapularis (Black-legged tick) (Deer tick)		translation [GO:0006412]	structural constituent of ribosome [GO:0003735]	ribosome [GO:0005840]	86	4	0.77	1e-106	gi|63514055	G10_ISNIS_P3 infected nymphal salivary gland cDNA library ISNINF Ixodes scapularis cDNA, mRNA sequence
Fed and unfed	2	NCBInr	gi|30025643	Q86FP6	40S ribosomal protein S12		Dermacentor variabilis (American dog tick)		translation [GO:0006412]	structural constituent of ribosome [GO:0003735]	ribosome [GO:0005840]	55	2	0.51
Fed and unfed	2	NCBInr	gi|114153108	Q09JP3	40S ribosomal protein S13		Argas monolakensis (Mono lake bird tick)		translation [GO:0006412]	structural constituent of ribosome [GO:0003735]	ribosome [GO:0005840]	162	5	2.48
Fed and unfed	2	Acari_EST	XP_002406430.1	Q4PM26	40S ribosomal protein S15, putative (Ribosomal protein S15)	IscW_ISCW016148	Ixodes scapularis (Black-legged tick) (Deer tick)		translation [GO:0006412]	RNA binding [GO:0003723]; structural constituent of ribosome [GO:0003735]	small ribosomal subunit [GO:0015935]	61	4	0.98	7e-72	gi|29779217	jnn605G12.r op Ornithodoros porcinus porcinus cDNA 3', mRNA sequence
Fed and unfed	2	NCBInr	gi|149286954	A6N9P3	40S ribosomal protein S19		Ornithodoros parkeri (Soft tick) (Argasid tick)		translation [GO:0006412]	structural constituent of ribosome [GO:0003735]	ribosome [GO:0005840]	110	3	0.75
Fed and unfed	2	NCBInr	gi|149286910	A6N9M1	40S ribosomal protein S2/30S		Ornithodoros parkeri (Soft tick) (Argasid tick)		translation [GO:0006412]	RNA binding [GO:0003723]; structural constituent of ribosome [GO:0003735]	small ribosomal subunit [GO:0015935]	215	8	1.8
Fed and unfed	2	NCBInr	gi|114153284	Q09JF5	40S ribosomal protein S23		Argas monolakensis (Mono lake bird tick)		translation [GO:0006412]	structural constituent of ribosome [GO:0003735]	small ribosomal subunit [GO:0015935]	172	6	2.12
Fed and unfed	2	NCBInr	gi|63334183	Q4U334	40S ribosomal protein S24		Dermacentor variabilis (American dog tick)		translation [GO:0006412]	nucleotide binding [GO:0000166]; structural constituent of ribosome [GO:0003735]	ribosome [GO:0005840]	123	2	0.48
Fed and unfed	1.2	NCBInr	gi|149287156	A6N9Z4	40S ribosomal protein S3		Ornithodoros parkeri (Soft tick) (Argasid tick)		translation [GO:0006412]	RNA binding [GO:0003723]; structural constituent of ribosome [GO:0003735]	small ribosomal subunit [GO:0015935]	142_425	4_5	0,6_1,28
Fed and unfed	1.2	NCBInr	gi|114153002	Q09JU6	40S ribosomal protein S3a (Fragment)		Argas monolakensis (Mono lake bird tick)		translation [GO:0006412]	structural constituent of ribosome [GO:0003735]	ribosome [GO:0005840]	45_4,35	3_11	0,38_6,03
Fed and unfed	1.2	Acari_EST	ABR23501.1	A6NA18	40S ribosomal protein S4		Ornithodoros parkeri (Soft tick) (Argasid tick)		translation [GO:0006412]	rRNA binding [GO:0019843]; structural constituent of ribosome [GO:0003735]	ribosome [GO:0005840]	68_297	2_11	0,22_2,55	0.0	gi|148321867	OPL-P11_A08.AB1 Ornithodoros parkeri salivary gland OPSG-1 Ornithodoros parkeri cDNA, mRNA sequence
Fed and unfed	2	NCBInr	gi|29825585	Q86G64	40S ribosomal protein S5		Dermacentor variabilis (American dog tick)		translation [GO:0006412]	RNA binding [GO:0003723]; structural constituent of ribosome [GO:0003735]	small ribosomal subunit [GO:0015935]	206	7	1.53
Fed and unfed	2	NCBInr	gi|242000206	B7PLU8	40S ribosomal protein S6, putative (Fragment)	IscW_ISCW024315	Ixodes scapularis (Black-legged tick) (Deer tick)		translation [GO:0006412]	structural constituent of ribosome [GO:0003735]	ribosome [GO:0005840]	82	2	0.44
Fed and unfed	2	NCBInr	gi|67083817	Q4PMC1	40S ribosomal protein S8		Ixodes scapularis (Black-legged tick) (Deer tick)		translation [GO:0006412]	structural constituent of ribosome [GO:0003735]	ribosome [GO:0005840]	292	5	2.63
Fed and unfed	2	NCBInr	gi|241859223	B7QLZ5	40S ribosomal protein S9, putative	IscW_ISCW023083	Ixodes scapularis (Black-legged tick) (Deer tick)		translation [GO:0006412]	rRNA binding [GO:0019843]; structural constituent of ribosome [GO:0003735]	small ribosomal subunit [GO:0015935]	113	7	2.02
Fed and unfed	1.2	NCBInr	gi|229891596	A6NA00	40S ribosomal protein SA		Ornithodoros parkeri (Soft tick) (Argasid tick)	Required for the assembly and/or stability of the 40S ribosomal subunit. Required for the processing of the 20S rRNA-precursor to mature 18S rRNA in a late step of the maturation of 40S ribosomal subunits. {ECO:0000255|HAMAP-Rule:MF_03015}.	ribosomal small subunit assembly [GO:0000028]; translation [GO:0006412]	structural constituent of ribosome [GO:0003735]	cytosolic small ribosomal subunit [GO:0022627]	150_59	5_2	0,61_0,21
Fed and unfed	1	Acari_EST	XP_002403366.1	B7PHP6	4-hydroxyphenylpyruvate dioxygenase	IscW_ISCW018238	Ixodes scapularis (Black-legged tick) (Deer tick)		4-hydroxyphenylpyruvate dioxygenase activity [GO:0003868]; aromatic amino acid family metabolic process [GO:0009072]	4-hydroxyphenylpyruvate dioxygenase activity [GO:0003868]; metal ion binding [GO:0046872]		98	2	0.21	1e-167	gi|156434321	G894P5129RC14.T0 Ixodes scapularis Pooled Non-infected Normalized Library Ixodes scapularis cDNA, mRNA sequence
Fed and unfed	2	NCBInr	gi|480541673	M9WG04	60S ribosomal protein L10		Ornithodoros moubata (Soft tick) (Argasid tick)		translation [GO:0006412]	structural constituent of ribosome [GO:0003735]	ribosome [GO:0005840]	193	3	0.48
Fed and unfed	2	NCBInr	gi|149287176	A6NA04	60S ribosomal protein L11 (Fragment)		Ornithodoros parkeri (Soft tick) (Argasid tick)		translation [GO:0006412]	structural constituent of ribosome [GO:0003735]	ribosome [GO:0005840]	160	4	1.03
Fed and unfed	2	NCBInr	gi|149287140	A6N9Y6	60S ribosomal protein L13		Ornithodoros parkeri (Soft tick) (Argasid tick)		translation [GO:0006412]	structural constituent of ribosome [GO:0003735]	ribosome [GO:0005840]	112	2	0.45
Fed and unfed	2	Acari_EST	AAY66959.1	Q4PM06	60S ribosomal protein L14		Ixodes scapularis (Black-legged tick) (Deer tick)		translation [GO:0006412]	structural constituent of ribosome [GO:0003735]	ribosome [GO:0005840]	165	5	1.15	4e-60	gi|148321659	OPL-P14_C08 Ornithodoros parkeri salivary gland OPSG-1 Ornithodoros parkeri cDNA, mRNA sequence
Fed and unfed	2	Acari_EST	ABR23362.1	A6N9M9	60s ribosomal protein L15/L27		Ornithodoros parkeri (Soft tick) (Argasid tick)		translation [GO:0006412]	structural constituent of ribosome [GO:0003735]	ribosome [GO:0005840]	111	5	1.13	6e-81	gi|148321446	OPS-P10_E04 Ornithodoros parkeri salivary gland OPSG-1 Ornithodoros parkeri cDNA, mRNA sequence
Fed and unfed	2	NCBInr	gi|121952302	Q09JW2	60S ribosomal protein L17	RpL17	Argas monolakensis (Mono lake bird tick)		translation [GO:0006412]	structural constituent of ribosome [GO:0003735]	large ribosomal subunit [GO:0015934]	109	6	1.38
Fed and unfed	2	NCBInr	gi|149287142	A6N9Y7	60S ribosomal protein L18		Ornithodoros parkeri (Soft tick) (Argasid tick)		translation [GO:0006412]	structural constituent of ribosome [GO:0003735]	ribosome [GO:0005840]	355	6	1.36
Fed and unfed	2	NCBInr	gi|149286966	A6N9P9	60S ribosomal protein L18a		Ornithodoros parkeri (Soft tick) (Argasid tick)		translation [GO:0006412]	structural constituent of ribosome [GO:0003735]	ribosome [GO:0005840]	174	7	2.91
Fed and unfed	2	Acari_EST	ACB70396.1	B2D2F5	60S ribosomal protein L2/L8 (Fragment)		Ornithodoros coriaceus (Soft tick) (Argasid tick)		translation [GO:0006412]	structural constituent of ribosome [GO:0003735]	ribosome [GO:0005840]	113	5	2.94	5e-52	gi|170321024	OCL-PLATE04_F01 Ornithodoros coriaceus salivary gland OCSG-1 Ornithodoros coriaceus cDNA, mRNA sequence
Fed and unfed	2	NCBInr	gi|149286942	A6N9N7	60S ribosomal protein L22		Ornithodoros parkeri (Soft tick) (Argasid tick)		translation [GO:0006412]	structural constituent of ribosome [GO:0003735]	ribosome [GO:0005840]	59	2	0.46
Fed and unfed	2	NCBInr	gi|67084029	Q4PM16	60S ribosomal protein L23		Ixodes scapularis (Black-legged tick) (Deer tick)		translation [GO:0006412]	structural constituent of ribosome [GO:0003735]	ribosome [GO:0005840]	50	2	0.51
Fed and unfed	2	NCBInr	gi|149286904	A6N9L8	60s ribosomal protein L24		Ornithodoros parkeri (Soft tick) (Argasid tick)				ribosome [GO:0005840]	167	5	2.41
Fed and unfed	2	Acari_EST	KFM74024.1	A0A087U9I5	60S ribosomal protein L26 (Fragment)	X975_16766	Stegodyphus mimosarum		translation [GO:0006412]	structural constituent of ribosome [GO:0003735]	large ribosomal subunit [GO:0015934]	118	6	2.2	1e-67	gi|29778960	jnn601A12.r op Ornithodoros porcinus porcinus cDNA 3', mRNA sequence
Fed and unfed	2	NCBInr	gi|114153192	Q09JK1	60S ribosomal protein L27		Argas monolakensis (Mono lake bird tick)		translation [GO:0006412]	structural constituent of ribosome [GO:0003735]	ribosome [GO:0005840]	75	2	0.47
Fed and unfed	2	Acari_EST	ABR23416.1	A6N9T3	60S ribosomal protein L44		Ornithodoros parkeri (Soft tick) (Argasid tick)		translation [GO:0006412]	structural constituent of ribosome [GO:0003735]	ribosome [GO:0005840]	55	2	0.48	6e-64	gi|10708465	1324194 Amblyomma americanum adult Lambda Zap Express Amblyomma americanum cDNA, mRNA sequence
Fed and unfed	1.2	NCBInr	gi|241998814	B7PFS8	60S ribosomal protein L5, putative	IscW_ISCW017610	Ixodes scapularis (Black-legged tick) (Deer tick)		translation [GO:0006412]	5S rRNA binding [GO:0008097]; structural constituent of ribosome [GO:0003735]	ribosome [GO:0005840]	193_177	5_3	0,58_0,32
Fed and unfed	2	Acari_EST	XP_002400555.1	B7P169	60S ribosomal protein L6	IscW_ISCW016112	Ixodes scapularis (Black-legged tick) (Deer tick)		translation [GO:0006412]	structural constituent of ribosome [GO:0003735]	ribosome [GO:0005840]	154	3	0.54	2e-76	gi|110887826	AMFMP8_A06 Adult Argas monolakensis salivary gland library AMSG2-Fed Argas monolakensis cDNA, mRNA sequence
Fed and unfed	2	Acari_EST	AAT92176.1	Q6B8A4	60S ribosomal protein L7A		Ixodes pacificus (western blacklegged tick)		ribosome biogenesis [GO:0042254]		ribosome [GO:0005840]	110	5	0.5	4e-73	gi|63516591	A11_ISUFS-P6 unfed adult salivary gland cDNA library ISUF Ixodes scapularis cDNA, mRNA sequence
Fed and unfed	2	NCBInr	gi|541046811	F1L8Q9	60S ribosomal protein L8 (60s ribosomal protein l8)	ASU_03531	Ascaris suum (Pig roundworm) (Ascaris lumbricoides)		translation [GO:0006412]	RNA binding [GO:0003723]; structural constituent of ribosome [GO:0003735]	large ribosomal subunit [GO:0015934]	157	5	0.74
Fed and unfed	2	NCBInr	gi|149287182	A6NA07	60S ribosomal protein L9		Ornithodoros parkeri (Soft tick) (Argasid tick)		translation [GO:0006412]	rRNA binding [GO:0019843]; structural constituent of ribosome [GO:0003735]	ribosome [GO:0005840]	193	2	0.54
Fed and unfed	2	NCBInr	gi|241609633	B7PUI6	ABC transporter, putative (EC 1.3.1.74) (Fragment)	IscW_ISCW007915	Ixodes scapularis (Black-legged tick) (Deer tick)		2-alkenal reductase [NAD(P)] activity [GO:0032440]; ATPase activity, coupled to transmembrane movement of substances [GO:0042626]	2-alkenal reductase [NAD(P)] activity [GO:0032440]; ATPase activity, coupled to transmembrane movement of substances [GO:0042626]; ATP binding [GO:0005524]	integral component of membrane [GO:0016021]	89	3	0.08
Fed and unfed	2	NCBInr	gi|242002890	B7PQP6	Acetyl-CoA acetyltransferase, putative (EC 2.3.1.16) (Fragment)	IscW_ISCW005457	Ixodes scapularis (Black-legged tick) (Deer tick)		acetyl-CoA C-acyltransferase activity [GO:0003988]	acetyl-CoA C-acyltransferase activity [GO:0003988]		66	2	0.15
Fed and unfed	2	NCBInr	gi|523580538	S5FVY5	Acidic ribosomal protein P0		Rhipicephalus microplus (Cattle tick) (Boophilus microplus)		ribosome biogenesis [GO:0042254]; translational elongation [GO:0006414]	structural constituent of ribosome [GO:0003735]	ribosome [GO:0005840]	520	8	1.27
Fed and unfed	1	Acari_EST	KFM68484.1	A0A087TTP5	Aconitate hydratase, mitochondrial (Fragment)	X975_17088	Stegodyphus mimosarum		aconitate hydratase activity [GO:0003994]; tricarboxylic acid cycle [GO:0006099]	4 iron, 4 sulfur cluster binding [GO:0051539]; aconitate hydratase activity [GO:0003994]		110	3	0.51	1e-160	gi|49534012	EST649700 RAA Rhipicephalus appendiculatus cDNA clone RAAA116 5' end, mRNA sequence
Fed and unfed	1	NCBInr	gi|241743812	B7Q8U6	Adenosine kinase, putative (EC 2.7.1.20)	IscW_ISCW021148	Ixodes scapularis (Black-legged tick) (Deer tick)		adenosine kinase activity [GO:0004001]; phosphotransferase activity, alcohol group as acceptor [GO:0016773]; purine ribonucleoside salvage [GO:0006166]	adenosine kinase activity [GO:0004001]; phosphotransferase activity, alcohol group as acceptor [GO:0016773]		80	2	0.18
Fed and unfed	1.2	Acari_EST	XP_002406593.1	B7P4Y1	Adenosylhomocysteinase (EC 3.3.1.1)	IscW_ISCW015944	Ixodes scapularis (Black-legged tick) (Deer tick)		adenosylhomocysteinase activity [GO:0004013]; one-carbon metabolic process [GO:0006730]	adenosylhomocysteinase activity [GO:0004013]		108_65	4_2	0,51_0,14	9e-157	gi|222376549	MPOAN13TF B. bovis infected B. microplus Ovary 4058 ESTs Rhipicephalus microplus cDNA, mRNA sequence
Fed and unfed	1.2	NCBInr	gi|121543621	A2I3V3	ADP/ATP translocase		Maconellicoccus hirsutus (Pink hibiscus mealybug)		transmembrane transport [GO:0055085]; transporter activity [GO:0005215]	transporter activity [GO:0005215]	integral component of membrane [GO:0016021]; mitochondrial inner membrane [GO:0005743]	82_707	3_8	0,33_1,98
Fed and unfed	2	Acari_EST	KFM79737.1	A0A087UQU8	ADP-ribosylation factor 1 (Fragment)	X975_26266	Stegodyphus mimosarum		intracellular protein transport [GO:0006886]; small GTPase mediated signal transduction [GO:0007264]	GTP binding [GO:0005525]	intracellular [GO:0005622]	137	3	0.29	3e-127	gi|222410302	MPAAD14TR B. bovis infected B. microplus Gut 4077 ESTs Rhipicephalus microplus cDNA, mRNA sequence
Fed and unfed	1	NCBInr	gi|31198799	Q7QJI4	AGAP007532-PA	AgaP_AGAP007532	Anopheles gambiae (African malaria mosquito)		cell adhesion [GO:0007155]	structural molecule activity [GO:0005198]	actin cytoskeleton [GO:0015629]	96	2	0.06
Fed and unfed	1.2	NCBInr	gi|241601186	B7PZG8	Aldehyde dehydrogenase, putative (EC 1.2.1.3)	IscW_ISCW020189	Ixodes scapularis (Black-legged tick) (Deer tick)		aldehyde dehydrogenase (NAD) activity [GO:0004029]	aldehyde dehydrogenase (NAD) activity [GO:0004029]		99_45	3_2	0,17_0,24
Fed and unfed	1	Acari_EST	AAX37287.1	A1KYZ1	Allergen Ale o 10 (Tropomyosin)		Aleuroglyphus ovatus (brown legged grain mite)					284	6	1.12	9e-95	gi|29779612	jnn613C03.r op Ornithodoros porcinus porcinus cDNA 3', mRNA sequence
Fed and unfed	1	Acari_EST	XP_002402152.1	B7PH43	Alpha tubulin	IscW_ISCW003527	Ixodes scapularis (Black-legged tick) (Deer tick)	Tubulin is the major constituent of microtubules. It binds two moles of GTP, one at an exchangeable site on the beta chain and one at a non-exchangeable site on the alpha chain. {ECO:0000256|RuleBase:RU003505, ECO:0000256|SAAS:SAAS00103398}.	GTPase activity [GO:0003924]; microtubule-based process [GO:0007017]; protein polymerization [GO:0051258]	GTPase activity [GO:0003924]; GTP binding [GO:0005525]; structural constituent of cytoskeleton [GO:0005200]	cytoplasm [GO:0005737]; microtubule [GO:0005874]	182	8	1.25	1e-172	gi|156360242	G894P56RN24.T0 Ixodes scapularis Pooled Non-infected Normalized Library Ixodes scapularis cDNA, mRNA sequence
Fed and unfed	1	NCBInr	gi|241061210	B7P5Y3	Alpha-1,4 glucan phosphorylase (EC 2.4.1.1)	IscW_ISCW000885	Ixodes scapularis (Black-legged tick) (Deer tick)	Phosphorylase is an important allosteric enzyme in carbohydrate metabolism. Enzymes from different sources differ in their regulatory mechanisms and in their natural substrates. However, all known phosphorylases share catalytic and structural properties. {ECO:0000256|RuleBase:RU000587}.	carbohydrate metabolic process [GO:0005975]; glycogen phosphorylase activity [GO:0008184]	glycogen phosphorylase activity [GO:0008184]; pyridoxal phosphate binding [GO:0030170]		158	3	0.15
Fed and unfed	1.2	NCBInr	gi|241841368	B7QJH6	Alpha-actinin, putative (EC 1.3.1.74) (EC 3.1.3.48)	IscW_ISCW013566	Ixodes scapularis (Black-legged tick) (Deer tick)		2-alkenal reductase [NAD(P)] activity [GO:0032440]; actin crosslink formation [GO:0051764]; actin filament bundle assembly [GO:0051017]; protein tyrosine phosphatase activity [GO:0004725]	2-alkenal reductase [NAD(P)] activity [GO:0032440]; calcium ion binding [GO:0005509]; protein tyrosine phosphatase activity [GO:0004725]		166_295	9_12	0,38_0,6
Fed and unfed	1	NCBInr	gi|241044071	B7P592	Amidophosphoribosyltransferase (ATase) (EC 2.4.2.14) (Glutamine phosphoribosylpyrophosphate amidotransferase)	IscW_ISCW015613	Ixodes scapularis (Black-legged tick) (Deer tick)		'de novo' IMP biosynthetic process [GO:0006189]; amidophosphoribosyltransferase activity [GO:0004044]; nucleoside metabolic process [GO:0009116]; purine nucleobase biosynthetic process [GO:0009113]	amidophosphoribosyltransferase activity [GO:0004044]; iron-sulfur cluster binding [GO:0051536]; metal ion binding [GO:0046872]		59	3	0.19
Fed and unfed	1.2	NCBInr	gi|241623033	B7PV68	Aminoimidazole-4-carboxamide ribonucleotidetransformylase/IMP cyclohydrolase, putative (EC 2.1.2.3) (Fragment)	IscW_ISCW007783	Ixodes scapularis (Black-legged tick) (Deer tick)		IMP cyclohydrolase activity [GO:0003937]; phosphoribosylaminoimidazolecarboxamide formyltransferase activity [GO:0004643]; purine nucleotide biosynthetic process [GO:0006164]	IMP cyclohydrolase activity [GO:0003937]; phosphoribosylaminoimidazolecarboxamide formyltransferase activity [GO:0004643]		310_139	9_6	0,57_0,35
Fed and unfed	1.2	NCBInr	gi|241831489	B7QI53	Apoptosis-promoting RNA-binding protein TIA-1/TIAR, putative	IscW_ISCW014211	Ixodes scapularis (Black-legged tick) (Deer tick)			nucleotide binding [GO:0000166]; RNA binding [GO:0003723]		156_164	8_5	0,4_0,24
Fed and unfed	1.2	NCBInr	gi|83319201	Q2WFX6	Aspartic protease	AP	Haemaphysalis longicornis (Bush tick)		aspartic-type endopeptidase activity [GO:0004190]	aspartic-type endopeptidase activity [GO:0004190]		108_147	2_2	0,16_0,26
Fed and unfed	1.2	NCBInr	gi|241705635	B7QCK2	ATP synthase subunit alpha	IscW_ISCW011988	Ixodes scapularis (Black-legged tick) (Deer tick)	Produces ATP from ADP in the presence of a proton gradient across the membrane. {ECO:0000256|RuleBase:RU003551}.	ATP hydrolysis coupled proton transport [GO:0015991]; ATP synthesis coupled proton transport [GO:0015986]; proton-transporting ATPase activity, rotational mechanism [GO:0046961]; proton-transporting ATP synthase activity, rotational mechanism [GO:0046933]	ATP binding [GO:0005524]; proton-transporting ATPase activity, rotational mechanism [GO:0046961]; proton-transporting ATP synthase activity, rotational mechanism [GO:0046933]	proton-transporting ATP synthase complex, catalytic core F(1) [GO:0045261]	277_200	10_8	0,8_0,53
Fed and unfed	1.2	NCBInr	gi|460417249	M5DDC6	ATP synthase subunit beta (EC 3.6.3.14)	ATPB	Leucosolenia complicata	Produces ATP from ADP in the presence of a proton gradient across the membrane. {ECO:0000256|RuleBase:RU003553}.	ATP hydrolysis coupled proton transport [GO:0015991]; ATP synthesis coupled proton transport [GO:0015986]; proton-transporting ATP synthase activity, rotational mechanism [GO:0046933]	ATP binding [GO:0005524]; proton-transporting ATP synthase activity, rotational mechanism [GO:0046933]	proton-transporting ATP synthase complex, catalytic core F(1) [GO:0045261]	356_93	9_2	0,79_0,09
Fed and unfed	1	NCBInr	gi|241151391	B7PA92	Beta tubulin	IscW_ISCW017133	Ixodes scapularis (Black-legged tick) (Deer tick)	Tubulin is the major constituent of microtubules. It binds two moles of GTP, one at an exchangeable site on the beta chain and one at a non-exchangeable site on the alpha chain. {ECO:0000256|RuleBase:RU003505}.	GTPase activity [GO:0003924]; microtubule-based process [GO:0007017]; protein polymerization [GO:0051258]	GTPase activity [GO:0003924]; GTP binding [GO:0005525]; structural constituent of cytoskeleton [GO:0005200]	cytoplasm [GO:0005737]; microtubule [GO:0005874]	132	6	0.46
Fed and unfed	2	Acari_EST	DAA34475.1	F0J9P8	Beta-spectrin (Fragment)		Amblyomma variegatum (Tropical bont tick)					152	2	0.36	1e-140	gi|21640492	EST577059 AvSG Amblyomma variegatum cDNA clone AVAAN74 5' end, mRNA sequence
Fed and unfed	1	Acari_EST	AAQ24547.1	A1KXI6	Blo t aldehyde dehydrogenase allergen		Blomia tropicalis (Mite)		oxidoreductase activity, acting on the aldehyde or oxo group of donors, NAD or NADP as acceptor [GO:0016620]	oxidoreductase activity, acting on the aldehyde or oxo group of donors, NAD or NADP as acceptor [GO:0016620]		92	3	0.49	1e-130	gi|84115264	BT1837 Blomia tropicalis cDNA library Blomia tropicalis cDNA, mRNA sequence
Fed and unfed	1.2	Acari_EST	DAA34537.1	F0J9P7	C1-tetrahydrofolate synthase (Fragment)		Amblyomma variegatum (Tropical bont tick)		folic acid-containing compound biosynthetic process [GO:0009396]; methylenetetrahydrofolate dehydrogenase (NADP+) activity [GO:0004488]	methylenetetrahydrofolate dehydrogenase (NADP+) activity [GO:0004488]		101_56	2_2	0,26_0,28	4e-58	gi|156335790	G894P5108RA14.T0 Ixodes scapularis Pooled Non-infected Normalized Library Ixodes scapularis cDNA, mRNA sequence
Fed and unfed	2	Acari_EST	KFM79483.1	A0A087UQ44	Calcium-binding mitochondrial carrier protein Aralar1 (Fragment)	X975_15769	Stegodyphus mimosarum		transmembrane transport [GO:0055085]	calcium ion binding [GO:0005509]		59	2	0.42	2e-134	gi|82839780	EST898402 BEA Rhipicephalus microplus cDNA clone BEAEY16, mRNA sequence
Fed and unfed	2	NCBInr	gi|405968450	K1QA13	Calcium-transporting ATPase (EC 3.6.3.8)	CGI_10022016	Crassostrea gigas (Pacific oyster) (Crassostrea angulata)	This magnesium-dependent enzyme catalyzes the hydrolysis of ATP coupled with the transport of calcium. {ECO:0000256|RuleBase:RU361146}.	calcium-transporting ATPase activity [GO:0005388]	ATP binding [GO:0005524]; calcium-transporting ATPase activity [GO:0005388]; metal ion binding [GO:0046872]	integral component of membrane [GO:0016021]	202	2	0.06
Fed and unfed	1.2	Acari_EST	DAA34066.1	F0J8P9	Calponin (Fragment)		Amblyomma variegatum (Tropical bont tick)					70_67	2_2	0,21_0,43	6e-123	gi|49534514	EST650202 RAA Rhipicephalus appendiculatus cDNA clone RAAA479 3' end, mRNA sequence
Fed and unfed	1	Acari_EST	XP_002402080.1	Q68HD1	Calreticulin (Calreticulin, putative)	IscW_ISCW008184	Ixodes scapularis (Black-legged tick) (Deer tick)		protein folding [GO:0006457]	calcium ion binding [GO:0005509]	endoplasmic reticulum [GO:0005783]	75	2	0.35	9e-163	gi|156258096	G893P52RE7.T0 Ixodes scapularis Pooled Non-infected Standard Library Ixodes scapularis cDNA, mRNA sequence
Fed and unfed	2	NCBInr	gi|315274244	E7E820	Cathepsin D2		Ixodes ricinus (Common tick)		aspartic-type endopeptidase activity [GO:0004190]	aspartic-type endopeptidase activity [GO:0004190]		136	3	0.26
Fed and unfed	2	Acari_EST	XP_002403848.1	B7PHY7	Cdc42 protein, putative (EC 3.1.4.12)	IscW_ISCW003614	Ixodes scapularis (Black-legged tick) (Deer tick)		small GTPase mediated signal transduction [GO:0007264]; sphingomyelin phosphodiesterase activity [GO:0004767]	GTP binding [GO:0005525]; sphingomyelin phosphodiesterase activity [GO:0004767]	intracellular [GO:0005622]; membrane [GO:0016020]	129	3	0.38	3e-135	gi|49539217	EST654905 RAA Rhipicephalus appendiculatus cDNA clone RAAB814 5' end, mRNA sequence
Fed and unfed	1.2	Acari_EST	XP_002433722.1	B7PEV0	Chaperonin subunit, putative	IscW_ISCW017824	Ixodes scapularis (Black-legged tick) (Deer tick)		protein refolding [GO:0042026]	ATP binding [GO:0005524]	cytoplasm [GO:0005737]	127_52	3_2	0,37_0,06	0.0	gi|156269543	G893P517RM18.T0 Ixodes scapularis Pooled Non-infected Standard Library Ixodes scapularis cDNA, mRNA sequence
Fed and unfed	2	Acari_EST	KFM82250.1	A0A087UY11	Chloride intracellular channel exc-4 (Fragment)	X975_06554	Stegodyphus mimosarum					114	3	0.76	2e-140	gi|156384443	G894P518RP3.T0 Ixodes scapularis Pooled Non-infected Normalized Library Ixodes scapularis cDNA, mRNA sequence
Fed and unfed	1	NCBInr	gi|524900390	B7Q3I2	citrate synthase, mitochondrial-like [Aplysia californica]							109	2	0.13
Fed and unfed	2	NCBInr	gi|241610894	B7PUK8	Clathrin heavy chain, putative (Fragment)	IscW_ISCW019441	Ixodes scapularis (Black-legged tick) (Deer tick)		intracellular protein transport [GO:0006886]; vesicle-mediated transport [GO:0016192]	structural molecule activity [GO:0005198]	clathrin coat of coated pit [GO:0030132]; clathrin coat of trans-Golgi network vesicle [GO:0030130]	340	10	0.21
Fed and unfed	2	NCBInr	gi|242002678	B7PQE0	Coatomer, alpha chain, putative (EC 2.3.1.48) (Fragment)	IscW_ISCW006283	Ixodes scapularis (Black-legged tick) (Deer tick)		histone acetyltransferase activity [GO:0004402]; intracellular protein transport [GO:0006886]; vesicle-mediated transport [GO:0016192]	histone acetyltransferase activity [GO:0004402]; structural molecule activity [GO:0005198]	COPI vesicle coat [GO:0030126]	69	2	0.06
Fed and unfed	2	NCBInr	gi|3036963	O61287	CsCDC42	CsCdc42	Ciona savignyi (Pacific transparent sea squirt)		small GTPase mediated signal transduction [GO:0007264]	GTP binding [GO:0005525]	intracellular [GO:0005622]; membrane [GO:0016020]	129	4	0.77
Fed and unfed	2	Acari_EST	NP_945228.1	Q76LP8	Cytochrome c oxidase subunit 1 (EC 1.9.3.1)	COI	Ixodes holocyclus (paralysis tick)	Cytochrome c oxidase is the component of the respiratory chain that catalyzes the reduction of oxygen to water. Subunits 1-3 form the functional core of the enzyme complex. CO I is the catalytic subunit of the enzyme. Electrons originating in cytochrome c are transferred via the copper A center of subunit 2 and heme A of subunit 1 to the bimetallic center formed by heme A3 and copper B. {ECO:0000…	aerobic respiration [GO:0009060]; cytochrome-c oxidase activity [GO:0004129]; oxidative phosphorylation [GO:0006119]	cytochrome-c oxidase activity [GO:0004129]; heme binding [GO:0020037]; iron ion binding [GO:0005506]	integral component of membrane [GO:0016021]; mitochondrial inner membrane [GO:0005743]; respiratory chain [GO:0070469]	56	2	0.38	1e-05	gi|110888753	AMUFL-P01_A07 Adult Argas monolakensis salivary gland library AMSG1-Unfed Argas monolakensis cDNA, mRNA sequence
Fed and unfed	1	NCBInr	gi|528486439		cytoplasmic aconitate hydratase isoform X1 [Danio rerio]							124	3	0.1
Fed and unfed	1	Acari_EST	XP_002404432.1	B7P3M8	D-3-phosphoglycerate dehydrogenase, putative (EC 1.1.1.95) (Fragment)	IscW_ISCW015967	Ixodes scapularis (Black-legged tick) (Deer tick)		L-serine biosynthetic process [GO:0006564]; phosphoglycerate dehydrogenase activity [GO:0004617]	NAD binding [GO:0051287]; phosphoglycerate dehydrogenase activity [GO:0004617]		122	2	0.23	0.0	gi|222385622	MPAA418TR B. bovis infected B. microplus Gut 4077 ESTs Rhipicephalus microplus cDNA, mRNA sequence
Fed and unfed	2	NCBInr	gi|41054355	Q8AW05	DEAD (Asp-Glu-Ala-Asp) box polypeptide 39a (Ddx39a protein) (Uncharacterized protein)	ddx39aa ddx39a	Danio rerio (Zebrafish) (Brachydanio rerio)		helicase activity [GO:0004386]	ATP binding [GO:0005524]; helicase activity [GO:0004386]; nucleic acid binding [GO:0003676]		116	3	0.27
Fed and unfed	2	Acari_EST	XP_002435863.1	B7PQ21	DEAD box ATP-dependent RNA helicase, putative (Fragment)	IscW_ISCW019100	Ixodes scapularis (Black-legged tick) (Deer tick)		ATP-dependent helicase activity [GO:0008026]	ATP binding [GO:0005524]; ATP-dependent helicase activity [GO:0008026]; nucleic acid binding [GO:0003676]		78	2	0.25	5e-125	gi|282186869	CCIO5434.b1 CCIO Tetranychus urticae London embryo (H) Tetranychus urticae cDNA clone CCIO5434 5', mRNA sequence
Fed and unfed	2	NCBInr	gi|357622014	G6CYQ3	Delta-aminolevulinic acid dehydratase (EC 4.2.1.24)	KGM_22167	Danaus plexippus (Monarch butterfly)		porphobilinogen synthase activity [GO:0004655]; porphyrin-containing compound biosynthetic process [GO:0006779]	ATP binding [GO:0005524]; metal ion binding [GO:0046872]; porphobilinogen synthase activity [GO:0004655]		355	12	0.53
Fed and unfed	2	NCBInr	gi|241826628	B7QHP5	Der_and-312 phosphate carrier protein, putative	IscW_ISCW014488	Ixodes scapularis (Black-legged tick) (Deer tick)		transmembrane transport [GO:0055085]		integral component of membrane [GO:0016021]	95	3	0.27
Fed and unfed	1	Acari_EST	DAA34772.1	F0JAD0	Dihydrolipoamide dehydrogenase (Fragment)		Amblyomma variegatum (Tropical bont tick)		oxidoreductase activity, acting on a sulfur group of donors, NAD(P) as acceptor [GO:0016668]	oxidoreductase activity, acting on a sulfur group of donors, NAD(P) as acceptor [GO:0016668]		50	2	0.32	6e-117	gi|29779036	jnn602B04.r op Ornithodoros porcinus porcinus cDNA 3', mRNA sequence
Fed and unfed	2	NCBInr	gi|241333917	B7PJP4	Dolichyl-diphosphooligosaccharide--protein glycosyltransferase 48 kDa subunit (Oligosaccharyl transferase 48 kDa subunit) (EC 2.4.99.18) (Fragment)	IscW_ISCW017658	Ixodes scapularis (Black-legged tick) (Deer tick)	Essential subunit of the N-oligosaccharyl transferase (OST) complex which catalyzes the transfer of a high mannose oligosaccharide from a lipid-linked oligosaccharide donor to an asparagine residue within an Asn-X-Ser/Thr consensus motif in nascent polypeptide chains. {ECO:0000256|RuleBase:RU361142}.	dolichyl-diphosphooligosaccharide-protein glycotransferase activity [GO:0004579]; protein N-linked glycosylation via asparagine [GO:0018279]	dolichyl-diphosphooligosaccharide-protein glycotransferase activity [GO:0004579]	endoplasmic reticulum membrane [GO:0005789]; integral component of membrane [GO:0016021]	69	2	0.14
Fed and unfed	1.2	Acari_EST	DAA34077.1	F0J8U9	Electron transfer flavoprotein alpha subunit (Fragment)		Amblyomma variegatum (Tropical bont tick)					55_65	2_2	0,24_0,33	3e-99	gi|49548219	EST663906 RAB Rhipicephalus appendiculatus cDNA clone RABB487 5' end, mRNA sequence
Fed and unfed	2	NCBInr	gi|13122828	Q9BNV1	Elongation factor 1-alpha (Fragment)		Epactiochernes tumidus	This protein promotes the GTP-dependent binding of aminoacyl-tRNA to the A-site of ribosomes during protein biosynthesis. {ECO:0000256|RuleBase:RU000325}.	GTPase activity [GO:0003924]; translation elongation factor activity [GO:0003746]	GTPase activity [GO:0003924]; GTP binding [GO:0005525]; translation elongation factor activity [GO:0003746]	cytoplasm [GO:0005737]	272	4	0.37
Fed and unfed	1	Acari_EST	XP_002407515.1	B7PJB6	Elongation factor 1-beta	IscW_ISCW004620	Ixodes scapularis (Black-legged tick) (Deer tick)		translation elongation factor activity [GO:0003746]	translation elongation factor activity [GO:0003746]	eukaryotic translation elongation factor 1 complex [GO:0005853]	70	2	0.23	2e-134	gi|63517885	F12_ISUFL-P1 unfed adult salivary gland cDNA library ISUF Ixodes scapularis cDNA, mRNA sequence
Fed and unfed	1.2	NCBInr	gi|241781537	B7QMV1	Elongation factor, putative	IscW_ISCW015380	Ixodes scapularis (Black-legged tick) (Deer tick)		GTPase activity [GO:0003924]; translation elongation factor activity [GO:0003746]	GTPase activity [GO:0003924]; GTP binding [GO:0005525]; translation elongation factor activity [GO:0003746]		316_531	13_16	0,98_1,24
Fed and unfed	1	NCBInr	gi|291277674	D4P967	Enolase		Ornithodoros moubata (Soft tick) (Argasid tick)		glycolytic process [GO:0006096]; phosphopyruvate hydratase activity [GO:0004634]	magnesium ion binding [GO:0000287]; phosphopyruvate hydratase activity [GO:0004634]	phosphopyruvate hydratase complex [GO:0000015]	161	2	0.14
Fed and unfed	1	NCBInr	gi|325303374	F0J8W9	enoyl-CoA hydratase [Amblyomma variegatum]							108	2	0.34
Fed and unfed	1	Acari_EST	XP_003737741.1		estradiol 17-beta-dehydrogenase 8-like [Metaseiulus occidentalis]							78	2	0.22	6e-73	gi|222395764	MPAA203TR B. bovis infected B. microplus Gut 4077 ESTs Rhipicephalus microplus cDNA, mRNA sequence
Fed and unfed	1	NCBInr	gi|110339425	Q0PZI5	Eukaryotic initiation factor 4A		Callinectes sapidus (Blue crab)		ATP-dependent helicase activity [GO:0008026]; translation initiation factor activity [GO:0003743]	ATP binding [GO:0005524]; ATP-dependent helicase activity [GO:0008026]; translation initiation factor activity [GO:0003743]		76	2	0.14
Fed and unfed	2	NCBInr	gi|149286980	A6N9Q6	Ferritin (EC 1.16.3.1)		Ornithodoros parkeri (Soft tick) (Argasid tick)	Stores iron in a soluble, non-toxic, readily available form. Important for iron homeostasis. Iron is taken up in the ferrous form and deposited as ferric hydroxides after oxidation. {ECO:0000256|RuleBase:RU361145}.	cellular iron ion homeostasis [GO:0006879]; ferroxidase activity [GO:0004322]; iron ion transport [GO:0006826]	ferric iron binding [GO:0008199]; ferroxidase activity [GO:0004322]		95	2	0.36
Fed and unfed	1	Acari_EST	DAA34072.1	F0J8S6	FKBP-type peptidyl-prolyl cis-trans isomerase (Fragment)		Amblyomma variegatum (Tropical bont tick)		isomerase activity [GO:0016853]; protein folding [GO:0006457]	calcium ion binding [GO:0005509]; isomerase activity [GO:0016853]		71	2	0.26	2e-109	gi|156026128	CE1022E09.b Rhipicephalus (boophilus) microplus BME26 embryonic cell line library Rhipicephalus microplus cDNA clone CE1022E09 3', mRNA sequence
Fed and unfed	2	NCBInr	gi|391328780		flotillin-1-like [Metaseiulus occidentalis]							62	2	0.14
Fed and unfed	1	NCBInr	gi|258690518	C9DE88	Fructose-bisphosphate aldolase (Fragment)	ALD	Haliclona sp. KJP-2009		fructose-bisphosphate aldolase activity [GO:0004332]; glycolytic process [GO:0006096]	fructose-bisphosphate aldolase activity [GO:0004332]		54	2	0.33
Fed and unfed	2	NCBInr	gi|149287130	A6N9Y1	G protein beta subunit-like protein		Ornithodoros parkeri (Soft tick) (Argasid tick)					383	14	3.77
Fed and unfed	2	NCBInr	gi|241236734	B7PGM6	G-3-P dehydrogenase, putative (Fragment)	IscW_ISCW004858	Ixodes scapularis (Black-legged tick) (Deer tick)			nucleic acid binding [GO:0003676]; nucleotide binding [GO:0000166]		167	5	0.38
Fed and unfed	1.2	NCBInr	gi|241122966	B7P986	GARS/AIRS/GART, putative (EC 2.1.2.2) (EC 6.3.3.1) (EC 6.3.4.13)	IscW_ISCW017017	Ixodes scapularis (Black-legged tick) (Deer tick)		'de novo' IMP biosynthetic process [GO:0006189]; phosphoribosylamine-glycine ligase activity [GO:0004637]; phosphoribosylformylglycinamidine cyclo-ligase activity [GO:0004641]; phosphoribosylglycinamide formyltransferase activity [GO:0004644]; purine nucleobase biosynthetic process [GO:0009113]	ATP binding [GO:0005524]; metal ion binding [GO:0046872]; phosphoribosylamine-glycine ligase activity [GO:0004637]; phosphoribosylformylglycinamidine cyclo-ligase activity [GO:0004641]; phosphoribosylglycinamide formyltransferase activity [GO:0004644]	cytoplasm [GO:0005737]	121_151	3_3	0,09_0,09
Fed and unfed	1	Acari_EST	XP_684147.2	E7F0E2	Glucosamine-6-phosphate isomerase (EC 3.5.99.6) (Glucosamine-6-phosphate deaminase)	gnpda2 OTTDARG00000028396	Danio rerio (Zebrafish) (Brachydanio rerio)		carbohydrate metabolic process [GO:0005975]; glucosamine-6-phosphate deaminase activity [GO:0004342]; hydrolase activity [GO:0016787]; N-acetylglucosamine metabolic process [GO:0006044]	glucosamine-6-phosphate deaminase activity [GO:0004342]; hydrolase activity [GO:0016787]	cytoplasm [GO:0005737]	154	2	0.34	3e-122	gi|156259502	G893P55RC15.T0 Ixodes scapularis Pooled Non-infected Standard Library Ixodes scapularis cDNA, mRNA sequence
Fed and unfed	1.2	NCBInr	gi|241020874	B7P4E1	Glutamate dehydrogenase	IscW_ISCW000393	Ixodes scapularis (Black-legged tick) (Deer tick)		cellular amino acid metabolic process [GO:0006520]; oxidoreductase activity, acting on the CH-NH2 group of donors, NAD or NADP as acceptor [GO:0016639]	oxidoreductase activity, acting on the CH-NH2 group of donors, NAD or NADP as acceptor [GO:0016639]		72_66	3_2	0,17_0,11
Fed and unfed	2	Acari_EST	AGZ87461.1	U5YC81	Glutathione S-transferase mu6		Tetranychus cinnabarinus (Carmine spider mite)		glutathione transferase activity [GO:0004364]	glutathione transferase activity [GO:0004364]		56	2	0.25	2e-107	gi|282209109	CCZA10381.b1 CCZA Tetranychus urticae London larvae normalized Tetranychus urticae cDNA clone CCZA10381 5', mRNA sequence
Fed and unfed	2	Acari_EST	XP_002434347.1	B7PKP9	Glyceraldehyde-3-phosphate dehydrogenase (EC 1.2.1.12)	IscW_ISCW018700	Ixodes scapularis (Black-legged tick) (Deer tick)		glucose metabolic process [GO:0006006]; glyceraldehyde-3-phosphate dehydrogenase (NAD+) (phosphorylating) activity [GO:0004365]; glycolytic process [GO:0006096]	glyceraldehyde-3-phosphate dehydrogenase (NAD+) (phosphorylating) activity [GO:0004365]; NAD binding [GO:0051287]; NADP binding [GO:0050661]		209	6	1.6	2e-171	gi|156271540	G893P523RH15.T0 Ixodes scapularis Pooled Non-infected Standard Library Ixodes scapularis cDNA, mRNA sequence
Fed and unfed	2	NCBInr	gi|242000002	B7PLJ6	Glycerol-3-phosphate dehydrogenase [NAD(+)] (EC 1.1.1.8)	IscW_ISCW005254	Ixodes scapularis (Black-legged tick) (Deer tick)		carbohydrate metabolic process [GO:0005975]; glycerol-3-phosphate catabolic process [GO:0046168]; glycerol-3-phosphate dehydrogenase [NAD+] activity [GO:0004367]	glycerol-3-phosphate dehydrogenase [NAD+] activity [GO:0004367]; NAD binding [GO:0051287]	glycerol-3-phosphate dehydrogenase complex [GO:0009331]	92	2	0.18
Fed and unfed	1.2	NCBInr	gi|241643370	B7Q2V4	Glycine N-methyltransferase, putative (EC 2.1.1.20)	IscW_ISCW020587	Ixodes scapularis (Black-legged tick) (Deer tick)		glycine N-methyltransferase activity [GO:0017174]	glycine N-methyltransferase activity [GO:0017174]		60_77	2_2	0,21_0,22
Fed and unfed	2	NCBInr	gi|241083163	B7P6P0	Glycoprotein 25l, putative	IscW_ISCW001001	Ixodes scapularis (Black-legged tick) (Deer tick)		transport [GO:0006810]		integral component of membrane [GO:0016021]	117	3	0.44
Fed and unfed	1.2	NCBInr	gi|241999384	B7PKN7	GMP synthase, putative (EC 6.3.1.5) (EC 6.3.5.2) (Fragment)	IscW_ISCW018543	Ixodes scapularis (Black-legged tick) (Deer tick)		GMP biosynthetic process [GO:0006177]; GMP synthase (glutamine-hydrolyzing) activity [GO:0003922]; NAD+ synthase activity [GO:0008795]; pyrophosphatase activity [GO:0016462]	ATP binding [GO:0005524]; GMP synthase (glutamine-hydrolyzing) activity [GO:0003922]; NAD+ synthase activity [GO:0008795]; pyrophosphatase activity [GO:0016462]		271_122	6_3	0,33_0,18
Fed and unfed	2	Acari_EST	DAA34577.1	F0JA52	GTPase Rab18		Amblyomma variegatum (Tropical bont tick)		protein transport [GO:0015031]; small GTPase mediated signal transduction [GO:0007264]	GTP binding [GO:0005525]		75	2	0.51	9e-83	gi|21641081	EST577648 AvSG Amblyomma variegatum cDNA clone AVAAU50 5' end, mRNA sequence
Fed and unfed	1.2	Acari_EST	XP_002414923.1	B7QIB6	GTP-binding nuclear protein RAN1, putative (EC 3.1.4.12)	IscW_ISCW023654	Ixodes scapularis (Black-legged tick) (Deer tick)		GTPase activity [GO:0003924]; intracellular protein transport [GO:0006886]; nucleocytoplasmic transport [GO:0006913]; small GTPase mediated signal transduction [GO:0007264]; sphingomyelin phosphodiesterase activity [GO:0004767]	GTPase activity [GO:0003924]; GTP binding [GO:0005525]; sphingomyelin phosphodiesterase activity [GO:0004767]		284_178	6_5	1,01_0,82	1e-146	gi|116237183	DA_E1224_13G04_TEx2Seq1 Tick SMART cDNA Library Dermacentor andersoni cDNA clone DA_E1224_13G04 5', mRNA sequence
Fed and unfed	2	Acari_EST	KFM80559.1	A0A087UT70	Guanine nucleotide-binding protein G(I)/G(S)/G(T) subunit beta-1 (Fragment)	X975_04024	Stegodyphus mimosarum					99	3	0.38	4e-150	gi|282171334	CCIN558.b1 CCIN Tetranychus urticae London embryo (L) Tetranychus urticae cDNA clone CCIN558 5', mRNA sequence
Fed and unfed	2	Acari_EST	KFM79146.1	A0A087UP57	Guanine nucleotide-binding protein G(Q) subunit alpha (Fragment)	X975_08150	Stegodyphus mimosarum		G-protein coupled receptor signaling pathway [GO:0007186]; GTPase activity [GO:0003924]; signal transducer activity [GO:0004871]	GTPase activity [GO:0003924]; GTP binding [GO:0005525]; signal transducer activity [GO:0004871]		165	4	0.56	3e-152	gi|282168487	CCIN1493.g1 CCIN Tetranychus urticae London embryo (L) Tetranychus urticae cDNA clone CCIN1493 3', mRNA sequence
Fed and unfed	2	Acari_EST	KFM70891.1	A0A087U0K2	Heterogeneous nuclear ribonucleoprotein A1, A2/B1-like protein (Fragment)	X975_22456	Stegodyphus mimosarum			nucleic acid binding [GO:0003676]; nucleotide binding [GO:0000166]	ribonucleoprotein complex [GO:0030529]; viral nucleocapsid [GO:0019013]	74	3	0.4	3e-106	gi|49538060	EST653748 RAA Rhipicephalus appendiculatus cDNA clone RAAB062 5' end, mRNA sequence
Fed and unfed	2	Acari_EST	ACB70304.1	B2D263	Histone 1		Ornithodoros coriaceus (Soft tick) (Argasid tick)		nucleosome assembly [GO:0006334]	DNA binding [GO:0003677]	nucleosome [GO:0000786]; nucleus [GO:0005634]	106	3	0.58	1e-45	gi|29779008	jnn601G03.r op Ornithodoros porcinus porcinus cDNA 3', mRNA sequence
Fed and unfed	1.2	Acari_EST	XP_003746417.1	Q4AB57	Histone H2A	His2A:CG33856 His2A:CG33853 His2A:CG33859 CG33853 CG33856 CG33859 Dmel_CG33853 Dmel_CG33856 Dmel_CG33859	Drosophila melanogaster (Fruit fly)			DNA binding [GO:0003677]	nucleosome [GO:0000786]; nucleus [GO:0005634]	54_338	2_5	0,36_0,73	6e-47	gi|18706517	ESSU0736 S.scabiei cDNA library Sarcoptes scabiei cDNA clone SAS0870 5', mRNA sequence
Fed and unfed	1.2	Acari_EST	XP_002402621.1	Q4PM63	Histone H2B	IscW_ISCW019496	Ixodes scapularis (Black-legged tick) (Deer tick)			DNA binding [GO:0003677]	nucleosome [GO:0000786]; nucleus [GO:0005634]	50_389	3_9	0,45_7,18	3e-61	gi|49553007	EST761788 BEA Rhipicephalus microplus cDNA clone BEAA018, mRNA sequence
Fed and unfed	1.2	Acari_EST	DAA34064.1	F0J8P3	HSP70 family member (Fragment)		Amblyomma variegatum (Tropical bont tick)			ATP binding [GO:0005524]		770_104	11_3	3,4_0,14	0	gi|49535003	EST650691 RAA Rhipicephalus appendiculatus cDNA clone RAAA750 3' end, mRNA sequence
Fed and unfed	1.2	NCBInr	gi|241830514	B7QI01	Hsp90 protein, putative	IscW_ISCW014265	Ixodes scapularis (Black-legged tick) (Deer tick)		protein folding [GO:0006457]; response to stress [GO:0006950]	ATP binding [GO:0005524]		413_1346	15_21	0,91_2,12
Fed and unfed	1.2	NCBInr	gi|241028754	B7P4Q8	Inosine-5'-monophosphate dehydrogenase (EC 1.1.1.205)	IscW_ISCW001657	Ixodes scapularis (Black-legged tick) (Deer tick)		GMP biosynthetic process [GO:0006177]; IMP dehydrogenase activity [GO:0003938]	adenyl nucleotide binding [GO:0030554]; IMP dehydrogenase activity [GO:0003938]; metal ion binding [GO:0046872]		202_567	5_8	0,6_1,1
Fed and unfed	2	NCBInr	gi|241152812	B7PAK1	Integrin beta (Fragment)	IscW_ISCW002553	Ixodes scapularis (Black-legged tick) (Deer tick)		cell adhesion [GO:0007155]; integrin-mediated signaling pathway [GO:0007229]; multicellular organismal development [GO:0007275]	receptor activity [GO:0004872]	integral component of membrane [GO:0016021]	65	2	0.26
Fed and unfed	1.2	NCBInr	gi|241165415	B7PCD2	Isocitrate dehydrogenase [NADP] (EC 1.1.1.42)	IscW_ISCW001977	Ixodes scapularis (Black-legged tick) (Deer tick)		isocitrate dehydrogenase (NADP+) activity [GO:0004450]; isocitrate metabolic process [GO:0006102]; tricarboxylic acid cycle [GO:0006099]	isocitrate dehydrogenase (NADP+) activity [GO:0004450]; magnesium ion binding [GO:0000287]; NAD binding [GO:0051287]		88_71	5_2	0,37_0,31
Fed and unfed	1.2	NCBInr	gi|241301830	B7PJA9	Killer toxin-resistance protein, putative	IscW_ISCW004613	Ixodes scapularis (Black-legged tick) (Deer tick)		protein glycosylation [GO:0006486]; UDP-glucose:glycoprotein glucosyltransferase activity [GO:0003980]	UDP-glucose:glycoprotein glucosyltransferase activity [GO:0003980]		81_70	2_2	0,04_0,04
Fed and unfed	2	Acari_EST	DAA34564.1	F0J9Z9	KSR 2 misexpression suppressor		Amblyomma variegatum (Tropical bont tick)					68	2	0.43	3e-149	gi|257167320	E27P4D11F Adult female salivary gland cDNA library RsSGL1 Rhipicephalus sanguineus cDNA, mRNA sequence
Fed and unfed	2	NCBInr	gi|391344396		long-chain-fatty-acid--CoA ligase 4-like [Metaseiulus occidentalis]							88	2	0.09
Fed and unfed	2	NCBInr	gi|241591925	B7PT93	Lysine-ketoglutarate reductase, putative (EC 1.5.1.8)	IscW_ISCW008489	Ixodes scapularis (Black-legged tick) (Deer tick)		saccharopine dehydrogenase (NADP+, L-lysine-forming) activity [GO:0047130]	saccharopine dehydrogenase (NADP+, L-lysine-forming) activity [GO:0047130]		138	6	0.26
Fed and unfed	1	NCBInr	gi|241243545	B7PH44	Malate dehydrogenase, putative (EC 1.1.1.37)	IscW_ISCW003528	Ixodes scapularis (Black-legged tick) (Deer tick)		cellular carbohydrate metabolic process [GO:0044262]; L-malate dehydrogenase activity [GO:0030060]; malate metabolic process [GO:0006108]	L-malate dehydrogenase activity [GO:0030060]		217	5	0.69
Fed and unfed	1	NCBInr	gi|241042409	B7P557	Mapmodulin, putative	IscW_ISCW001123	Ixodes scapularis (Black-legged tick) (Deer tick)					93	4	0.74
Fed and unfed	1	Acari_EST	DAA34047.1	F0J8F6	Metallopeptidase (Fragment)		Amblyomma variegatum (Tropical bont tick)					80	3	0.41	5e-151	gi|156271487	G893P523RG11.T0 Ixodes scapularis Pooled Non-infected Standard Library Ixodes scapularis cDNA, mRNA sequence
Fed and unfed	2	Acari_EST	XP_002406716.1	B7PAB9	Methylmalonate semialdehyde dehydrogenase, putative (EC 1.2.1.18)	IscW_ISCW017171	Ixodes scapularis (Black-legged tick) (Deer tick)		malonate-semialdehyde dehydrogenase (acetylating) activity [GO:0018478]; methylmalonate-semialdehyde dehydrogenase (acylating) activity [GO:0004491]	malonate-semialdehyde dehydrogenase (acetylating) activity [GO:0018478]; methylmalonate-semialdehyde dehydrogenase (acylating) activity [GO:0004491]		104	3	0.46	1e-109	gi|29779300	jnn607A02.r op Ornithodoros porcinus porcinus cDNA 3', mRNA sequence
Fed and unfed	2	Acari_EST	ETN66666.1	W5JRA3	Mitochondrial glutamate carrier protein (Uncharacterized protein)	AND_001543	Anopheles darlingi (Mosquito)		transmembrane transport [GO:0055085]		integral component of membrane [GO:0016021]	49	2	0.23	1e-81	gi|282236960	CCZB8098.b1 CCZB Tetranychus urticae London adult normalized Tetranychus urticae cDNA clone CCZB8098 5', mRNA sequence
Fed and unfed	1	Acari_EST	AAY66975.1	Q4PLZ0	Mitochondrial malate dehydrogenase (Fragment)		Ixodes scapularis (Black-legged tick) (Deer tick)		cellular carbohydrate metabolic process [GO:0044262]; oxidoreductase activity, acting on the CH-OH group of donors, NAD or NADP as acceptor [GO:0016616]	oxidoreductase activity, acting on the CH-OH group of donors, NAD or NADP as acceptor [GO:0016616]		421	6	1.83	4e-74	gi|29779619	jnn613C12.r op Ornithodoros porcinus porcinus cDNA 3', mRNA sequence
Fed and unfed	2	NCBInr	gi|241999410	B7PKQ0	Mitochrondrial 2-oxoglutarate/malate carrier protein, putative	IscW_ISCW018701	Ixodes scapularis (Black-legged tick) (Deer tick)		transport [GO:0006810]		integral component of membrane [GO:0016021]	68	3	0.44
Fed and unfed	1	Acari_EST	XP_003744800.1		multifunctional protein ADE2-like [Metaseiulus occidentalis]							90	3	0.34	1e-142	gi|156269307	G893P517RH19.T0 Ixodes scapularis Pooled Non-infected Standard Library Ixodes scapularis cDNA, mRNA sequence
Fed and unfed	2	Acari_EST	KFM78643.1	A0A087UMQ4	Muscle-specific protein 20 (Fragment)	X975_11314	Stegodyphus mimosarum	Thin filament-associated protein that is implicated in the regulation and modulation of smooth muscle contraction. It is capable of binding to actin, calmodulin, troponin C and tropomyosin. The interaction of calponin with actin inhibits the actomyosin Mg-ATPase activity. {ECO:0000256|RuleBase:RU361224}.	actomyosin structure organization [GO:0031032]			145	3	0.5	1e-101	gi|29779341	jnn607E12.r op Ornithodoros porcinus porcinus cDNA 3', mRNA sequence
Fed and unfed	1.2	NCBInr	gi|241997622	B7P1Q2	Myosin heavy chain, skeletal muscle or cardiac muscle, putative (EC 1.3.1.74)	IscW_ISCW001340	Ixodes scapularis (Black-legged tick) (Deer tick)		2-alkenal reductase [NAD(P)] activity [GO:0032440]; motor activity [GO:0003774]	2-alkenal reductase [NAD(P)] activity [GO:0032440]; ATP binding [GO:0005524]; motor activity [GO:0003774]	myosin complex [GO:0016459]	149_311	6_9	0,1_2,35
Fed and unfed	1.2	NCBInr	gi|241124081	B7P9E4	Na+/K+ ATPase, alpha subunit, putative (EC 3.6.3.9) (Fragment)	IscW_ISCW002538	Ixodes scapularis (Black-legged tick) (Deer tick)		ATP biosynthetic process [GO:0006754]; sodium:potassium-exchanging ATPase activity [GO:0005391]	ATP binding [GO:0005524]; metal ion binding [GO:0046872]; sodium:potassium-exchanging ATPase activity [GO:0005391]	integral component of membrane [GO:0016021]	312_2199	8_19	0,25_1,53
Fed and unfed	2	NCBInr	gi|241165413	B7PCD1	NAD(P) transhydrogenase, putative (EC 1.6.1.2)	IscW_ISCW001976	Ixodes scapularis (Black-legged tick) (Deer tick)		NAD(P)+ transhydrogenase (AB-specific) activity [GO:0008750]; proton transport [GO:0015992]	NAD(P)+ transhydrogenase (AB-specific) activity [GO:0008750]; NADP binding [GO:0050661]	integral component of membrane [GO:0016021]	206	4	0.12
Fed and unfed	2	NCBInr	gi|241813409	B7QNI9	NADH:ubiquinone oxidoreductase, NDUFA9/39kDa subunit, putative (EC 1.6.99.3)	IscW_ISCW023912	Ixodes scapularis (Black-legged tick) (Deer tick)		dTDP-4-dehydrorhamnose reductase activity [GO:0008831]; extracellular polysaccharide biosynthetic process [GO:0045226]; NADH dehydrogenase activity [GO:0003954]	dTDP-4-dehydrorhamnose reductase activity [GO:0008831]; NADH dehydrogenase activity [GO:0003954]		65	2	0.17
Fed and unfed	2	Acari_EST	XP_002413990.1	B7QEM6	NADH-ubiquinone oxidoreductase, NDUFS3/30 kDa subunit, putative (EC 1.6.5.3)	IscW_ISCW012366	Ixodes scapularis (Black-legged tick) (Deer tick)		NADH dehydrogenase (ubiquinone) activity [GO:0008137]	NADH dehydrogenase (ubiquinone) activity [GO:0008137]		102	3	0.41	3e-100	gi|156460148	G894P5148RM4.T0 Ixodes scapularis Pooled Non-infected Normalized Library Ixodes scapularis cDNA, mRNA sequence
Fed and unfed	1	NCBInr	gi|67083885	Q4PM87	Nonmuscle myosin essential light chain		Ixodes scapularis (Black-legged tick) (Deer tick)			calcium ion binding [GO:0005509]		83	2	0.45
Fed and unfed	2	NCBInr	gi|241742054	B7QF46	Ns1 binding protein, putative (EC 1.1.3.9) (Fragment)	IscW_ISCW022662	Ixodes scapularis (Black-legged tick) (Deer tick)		galactose oxidase activity [GO:0045480]	galactose oxidase activity [GO:0045480]		207	3	0.14
Fed and unfed	1	Acari_EST	XP_002416191.1	B7QLY6	Nucleoside diphosphate kinase (EC 2.7.4.6)	IscW_ISCW023074	Ixodes scapularis (Black-legged tick) (Deer tick)		CTP biosynthetic process [GO:0006241]; GTP biosynthetic process [GO:0006183]; nucleoside diphosphate kinase activity [GO:0004550]; UTP biosynthetic process [GO:0006228]	ATP binding [GO:0005524]; nucleoside diphosphate kinase activity [GO:0004550]		76	2	0.29	1e-91	gi|116236044	DA_E1224_04G01_TEx2Seq1 Tick SMART cDNA Library Dermacentor andersoni cDNA clone DA_E1224_04G01 5', mRNA sequence
Fed and unfed	2	NCBInr	gi|241732384	B7QE89	Oligosaccharyl transferase, putative (EC 2.4.1.119) (Fragment)	IscW_ISCW022325	Ixodes scapularis (Black-legged tick) (Deer tick)		dolichyl-diphosphooligosaccharide-protein glycotransferase activity [GO:0004579]; protein glycosylation [GO:0006486]	dolichyl-diphosphooligosaccharide-protein glycotransferase activity [GO:0004579]	membrane [GO:0016020]	66	2	0.08
Fed and unfed	1.2	NCBInr	gi|42559470	Q86RN8	Paramyosin	PRM	Rhipicephalus microplus (Cattle tick) (Boophilus microplus)	Paramyosin is a major structural component of many thick filaments isolated from invertebrate muscles.	motor activity [GO:0003774]	motor activity [GO:0003774]	myofibril [GO:0030016]; myosin filament [GO:0032982]	77_249	5_10	0,17_0,37
Fed and unfed	1	NCBInr	gi|189339121	B2ZWT4	Peptidyl-prolyl cis-trans isomerase (EC 5.2.1.8)	CyPA	Haemaphysalis longicornis (Bush tick)	PPIases accelerate the folding of proteins.; PPIases accelerate the folding of proteins. It catalyzes the cis-trans isomerization of proline imidic peptide bonds in oligopeptides. {ECO:0000256|RuleBase:RU004223}.	peptidyl-prolyl cis-trans isomerase activity [GO:0003755]; protein folding [GO:0006457]	peptidyl-prolyl cis-trans isomerase activity [GO:0003755]		221	3	0.84
Fed and unfed	1.2	NCBInr	gi|134143225	A9P774	Phosphoenolpyruvate carboxykinase	bmPEPCK	Rhipicephalus microplus (Cattle tick) (Boophilus microplus)		gluconeogenesis [GO:0006094]; kinase activity [GO:0016301]; phosphoenolpyruvate carboxykinase (GTP) activity [GO:0004613]	GTP binding [GO:0005525]; kinase activity [GO:0016301]; phosphoenolpyruvate carboxykinase (GTP) activity [GO:0004613]		87_66	2_2	0,09_0,22
Fed and unfed	1	NCBInr	gi|241148658	B7P9Z3	Phosphoribosylformylglycinamidine synthase, putative (EC 6.3.5.3)	IscW_ISCW017327	Ixodes scapularis (Black-legged tick) (Deer tick)		'de novo' IMP biosynthetic process [GO:0006189]; phosphoribosylformylglycinamidine synthase activity [GO:0004642]	phosphoribosylformylglycinamidine synthase activity [GO:0004642]		225	8	0.2
Fed and unfed	2	Acari_EST	XP_003742588.1		probable medium-chain specific acyl-CoA dehydrogenase, mitochondrial-like [Metaseiulus occidentalis]							74	2	0.34	2e-65	gi|29778637	jnn610D02.f op Ornithodoros porcinus porcinus cDNA 5', mRNA sequence
Fed and unfed	1.2	Acari_EST	XP_002411837.1	B7Q5Y2	Prohibitin, putative	IscW_ISCW021457	Ixodes scapularis (Black-legged tick) (Deer tick)				membrane [GO:0016020]	67_247	2_9	0,3_3,09	6e-98	gi|383285327	ATCLL_P7-915818_028_C04 Antricola delacruzi salivary gland library Adlc_sg1 Antricola delacruzi cDNA, mRNA sequence
Fed and unfed	2	NCBInr	gi|241569237	B7PSJ2	Proteasome subunit alpha type (EC 3.4.25.1)	IscW_ISCW007139	Ixodes scapularis (Black-legged tick) (Deer tick)	The proteasome is a multicatalytic proteinase complex which is characterized by its ability to cleave peptides with Arg, Phe, Tyr, Leu, and Glu adjacent to the leaving group at neutral or slightly basic pH. {ECO:0000256|RuleBase:RU000551}.	threonine-type endopeptidase activity [GO:0004298]; ubiquitin-dependent protein catabolic process [GO:0006511]	threonine-type endopeptidase activity [GO:0004298]	cytoplasm [GO:0005737]; nucleus [GO:0005634]; proteasome core complex, alpha-subunit complex [GO:0019773]	95	3	0.39
Fed and unfed	1.2	NCBInr	gi|156537243	K7IM38	Protein disulfide-isomerase (EC 5.3.4.1)	LOC100121753	Nasonia vitripennis (Parasitic wasp)		cell redox homeostasis [GO:0045454]; protein disulfide isomerase activity [GO:0003756]	protein disulfide isomerase activity [GO:0003756]	endoplasmic reticulum [GO:0005783]	43_47	2_2	0,12_0,12
Fed and unfed	2	NCBInr	gi|67083945	Q4PM57	Putative ATP synthase-like protein		Ixodes scapularis (Black-legged tick) (Deer tick)		ATP synthesis coupled proton transport [GO:0015986]; hydrogen ion transmembrane transporter activity [GO:0015078]	hydrogen ion transmembrane transporter activity [GO:0015078]	mitochondrial proton-transporting ATP synthase complex, coupling factor F(o) [GO:0000276]	127	2	0.23
Fed and unfed	2	NCBInr	gi|241781373	B7QGQ3	Putative uncharacterized protein	IscW_ISCW014417	Ixodes scapularis (Black-legged tick) (Deer tick)					73	3	1.13
Fed and unfed	2	NCBInr	gi|241825602	B7QNV8	Putative uncharacterized protein	IscW_ISCW015529	Ixodes scapularis (Black-legged tick) (Deer tick)		RNA processing [GO:0006396]		nucleus [GO:0005634]	66	2	0.13
Fed and unfed	2	NCBInr	gi|321462347	E9H4E7	Putative uncharacterized protein	DAPPUDRAFT_231352	Daphnia pulex (Water flea)					119	3	0.51
Fed and unfed	2	NCBInr	gi|240989434	B7P3J1	Putative uncharacterized protein (Fragment)	IscW_ISCW001010	Ixodes scapularis (Black-legged tick) (Deer tick)					169	2	0.18
Fed and unfed	2	NCBInr	gi|241268822	B7PIV8	Putative uncharacterized protein (Fragment)	IscW_ISCW003461	Ixodes scapularis (Black-legged tick) (Deer tick)			ATP binding [GO:0005524]		91	3	0.16
Fed and unfed	2	NCBInr	gi|241651548	B7Q3I5	Putative uncharacterized protein (Fragment)	IscW_ISCW009590	Ixodes scapularis (Black-legged tick) (Deer tick)			nucleotide binding [GO:0000166]; RNA binding [GO:0003723]		123	3	0.21
Fed and unfed	2	Acari_EST	ADV40147.1	E7D1A3	Putative uncharacterized protein (Fragment)		Latrodectus hesperus (Western black widow spider)					122	3	0.49	4e-119	gi|49557980	EST766761 BEA Rhipicephalus microplus cDNA clone BEAAU35, mRNA sequence
Fed and unfed	1	NCBInr	gi|198429082		pyruvate carboxylase, mitochondrial-like [Ciona intestinalis]							121	2	0.05
Fed and unfed	1	NCBInr	gi|241834563	B7QIJ3	Quinone oxidoreductase, putative (EC 1.6.5.5) (Fragment)	IscW_ISCW023109	Ixodes scapularis (Black-legged tick) (Deer tick)		NADPH:quinone reductase activity [GO:0003960]	NADPH:quinone reductase activity [GO:0003960]; zinc ion binding [GO:0008270]		73	3	0.27
Fed and unfed	2	NCBInr	gi|241068895	B7P6C7	RAB-18, putative (EC 3.1.4.12)	IscW_ISCW016507	Ixodes scapularis (Black-legged tick) (Deer tick)		protein transport [GO:0015031]; small GTPase mediated signal transduction [GO:0007264]; sphingomyelin phosphodiesterase activity [GO:0004767]	GTP binding [GO:0005525]; sphingomyelin phosphodiesterase activity [GO:0004767]		63	2	0.32
Fed and unfed	2	Acari_EST	XP_002401040.1	B7QFX7	RAB-9 and, putative (EC 3.1.4.12)	IscW_ISCW021969	Ixodes scapularis (Black-legged tick) (Deer tick)		protein transport [GO:0015031]; small GTPase mediated signal transduction [GO:0007264]; sphingomyelin phosphodiesterase activity [GO:0004767]	GTP binding [GO:0005525]; sphingomyelin phosphodiesterase activity [GO:0004767]		213	7	1.15	2e-142	gi|49539150	EST654838 RAA Rhipicephalus appendiculatus cDNA clone RAAB772 5' end, mRNA sequence
Fed and unfed	1.2	NCBInr	gi|241691407	B7Q5K4	Radixin, moesin, putative	IscW_ISCW021858	Ixodes scapularis (Black-legged tick) (Deer tick)				cytoplasm [GO:0005737]; cytoskeleton [GO:0005856]; extrinsic component of membrane [GO:0019898]	170_110	12_5	0,93_0,64
Fed and unfed	2	NCBInr	gi|325303620	F0J9Z3	RAS oncogene family member RAB1		Amblyomma variegatum (Tropical bont tick)		protein transport [GO:0015031]; small GTPase mediated signal transduction [GO:0007264]	GTP binding [GO:0005525]		266	6	1.94
Fed and unfed	1.2	NCBInr	gi|325303814	F0JA75	Ras-related GTPase		Amblyomma variegatum (Tropical bont tick)		GTP catabolic process [GO:0006184]; small GTPase mediated signal transduction [GO:0007264]	GTP binding [GO:0005525]	membrane [GO:0016020]	51_183	2_5	0,34_1,09
Fed and unfed	2	NCBInr	gi|307189232	E1ZYZ0	Ras-related protein Rab-5C	EAG_08477	Camponotus floridanus (Florida carpenter ant)		protein transport [GO:0015031]; small GTPase mediated signal transduction [GO:0007264]	GTP binding [GO:0005525]		137	3	0.49
Fed and unfed	1	Acari_EST	XP_002406876.1	B7P526	Reductase, putative (EC 1.1.1.100)	IscW_ISCW001016	Ixodes scapularis (Black-legged tick) (Deer tick)		3-oxoacyl-[acyl-carrier-protein] reductase (NADPH) activity [GO:0004316]	3-oxoacyl-[acyl-carrier-protein] reductase (NADPH) activity [GO:0004316]		131	3	0.4	5e-113	gi|82836065	EST894687 BEA Rhipicephalus microplus cDNA clone BEAEC21, mRNA sequence
Fed and unfed	2	Acari_EST	KFM72248.1	A0A087U4F9	Ribose-phosphate pyrophosphokinase 1 (Fragment)	X975_00614	Stegodyphus mimosarum		kinase activity [GO:0016301]; nucleotide biosynthetic process [GO:0009165]; ribonucleoside monophosphate biosynthetic process [GO:0009156]; ribose phosphate diphosphokinase activity [GO:0004749]	kinase activity [GO:0016301]; magnesium ion binding [GO:0000287]; ribose phosphate diphosphokinase activity [GO:0004749]		382	8	1.73	0.0	gi|49546911	EST662598 RAB Rhipicephalus appendiculatus cDNA clone RABAW80 5' end, mRNA sequence
Fed and unfed	2	NCBInr	gi|149286920	A6N9M6	Ribosomal protein		Ornithodoros parkeri (Soft tick) (Argasid tick)		translation [GO:0006412]	RNA binding [GO:0003723]; structural constituent of ribosome [GO:0003735]	large ribosomal subunit [GO:0015934]	109	5	1.15
Fed and unfed	1.2	NCBInr	gi|62083511	Q56FC1	Ribosomal protein L12 (Ribosomal protein L12 variant 1)	RpL12	Lysiphlebus testaceipes (Greenbugs aphid parastoid)		translation [GO:0006412]	structural constituent of ribosome [GO:0003735]	ribosome [GO:0005840]	101_158	2_2	0,41_0,41
Fed and unfed	2	NCBInr	gi|149286914	A6N9M3	Ribosomal protein L15		Ornithodoros parkeri (Soft tick) (Argasid tick)		translation [GO:0006412]	structural constituent of ribosome [GO:0003735]	ribosome [GO:0005840]	130	3	0.67
Fed and unfed	2	NCBInr	gi|149287186	A6NA09	Ribosomal protein L19		Ornithodoros parkeri (Soft tick) (Argasid tick)		translation [GO:0006412]	structural constituent of ribosome [GO:0003735]	ribosome [GO:0005840]	98	6	1.54
Fed and unfed	2	NCBInr	gi|45269083	Q6QD57	Ribosomal protein L21		Ornithodoros moubata (Soft tick) (Argasid tick)		translation [GO:0006412]	structural constituent of ribosome [GO:0003735]	ribosome [GO:0005840]	98	2	0.38
Fed and unfed	2	NCBInr	gi|145424175	A5A3B7	Ribosomal protein L26	RPL26	Penaeus monodon (Giant tiger prawn)		translation [GO:0006412]	structural constituent of ribosome [GO:0003735]	large ribosomal subunit [GO:0015934]	94	4	1.52
Fed and unfed	2	NCBInr	gi|241859209	B7QLY8	Ribosomal protein L3, putative	IscW_ISCW023076	Ixodes scapularis (Black-legged tick) (Deer tick)		translation [GO:0006412]	structural constituent of ribosome [GO:0003735]	ribosome [GO:0005840]	119	5	0.43
Fed and unfed	2	Acari_EST	ABR23430.1	A6N9U7	Ribosomal protein L30		Ornithodoros parkeri (Soft tick) (Argasid tick)		translation [GO:0006412]	structural constituent of ribosome [GO:0003735]	ribosome [GO:0005840]	102	4	1	2e-75	gi|148321226	OPS-P4_G02 Ornithodoros parkeri salivary gland OPSG-1 Ornithodoros parkeri cDNA, mRNA sequence
Fed and unfed	2	NCBInr	gi|114153208	Q09JJ3	Ribosomal protein L31		Argas monolakensis (Mono lake bird tick)		translation [GO:0006412]	structural constituent of ribosome [GO:0003735]	ribosome [GO:0005840]	108	4	1.27
Fed and unfed	2	Acari_EST	XP_002410105.1	B7PCP6	Ribosomal protein L35, putative	IscW_ISCW017219	Ixodes scapularis (Black-legged tick) (Deer tick)		translation [GO:0006412]	structural constituent of ribosome [GO:0003735]	ribosome [GO:0005840]	43	2	0.39	2e-76	gi|160423140	IR24H-P1_H05.AB1 24 hours after attachment adult female Ixodes ricinus salivary gland library IR24H Ixodes ricinus cDNA, mRNA sequence
Fed and unfed	2	NCBInr	gi|149287202	A6NA17	Ribosomal protein L36		Ornithodoros parkeri (Soft tick) (Argasid tick)		translation [GO:0006412]	structural constituent of ribosome [GO:0003735]	ribosome [GO:0005840]	68	2	0.63
Fed and unfed	2	Acari_EST	ABR23427.1	A6N9U4	Ribosomal protein L37A		Ornithodoros parkeri (Soft tick) (Argasid tick)		translation [GO:0006412]	structural constituent of ribosome [GO:0003735]	ribosome [GO:0005840]	81	3	1.05	4e-55	gi|116237236	DA_E1224_04E11_TEx2Seq1 Tick SMART cDNA Library Dermacentor andersoni cDNA clone DA_E1224_04E11 5', mRNA sequence
Fed and unfed	2	NCBInr	gi|241567444	B7PSE0	Ribosomal protein L4, putative	IscW_ISCW007478	Ixodes scapularis (Black-legged tick) (Deer tick)		translation [GO:0006412]	structural constituent of ribosome [GO:0003735]	ribosome [GO:0005840]	95	2	0.15
Fed and unfed	2	NCBInr	gi|241260155	Q4PM37	Ribosomal protein L7-like (Ribosomal protein, putative)	IscW_ISCW004030	Ixodes scapularis (Black-legged tick) (Deer tick)				ribosome [GO:0005840]	137	4	0.53
Fed and unfed	2	NCBInr	gi|62083507	Q56FC4	Ribosomal protein S14	RpS14	Lysiphlebus testaceipes (Greenbugs aphid parastoid)		translation [GO:0006412]	structural constituent of ribosome [GO:0003735]	ribosome [GO:0005840]	94	2	0.46
Fed and unfed	2	NCBInr	gi|172051156	B2D2B2	Ribosomal protein S16		Ornithodoros coriaceus (Soft tick) (Argasid tick)		translation [GO:0006412]	structural constituent of ribosome [GO:0003735]	ribosome [GO:0005840]	166	7	2.59
Fed and unfed	2	NCBInr	gi|149286992	A6N9R2	Ribosomal protein S18		Ornithodoros parkeri (Soft tick) (Argasid tick)		translation [GO:0006412]	RNA binding [GO:0003723]; structural constituent of ribosome [GO:0003735]	ribosome [GO:0005840]	355	7	2.36
Fed and unfed	2	Acari_EST	XP_002401133.1	B7QG34	Ribosomal protein S26, putative	IscW_ISCW013037	Ixodes scapularis (Black-legged tick) (Deer tick)		translation [GO:0006412]	structural constituent of ribosome [GO:0003735]	ribosome [GO:0005840]	68	2	0.39	1e-64	gi|110086534	ACBH06D02 Amblyomma cajennense tick library Amblyomma cajennense cDNA 5', mRNA sequence
Fed and unfed	2	NCBInr	gi|242000104	B7PLP7	Ribosome biogenesis protein-Nop58p/Nop5p, putative	IscW_ISCW006002	Ixodes scapularis (Black-legged tick) (Deer tick)					118	3	0.23
Fed and unfed	2	NCBInr	gi|391327178		rRNA 2'-O-methyltransferase fibrillarin-like [Metaseiulus occidentalis]							95	2	0.2
Fed and unfed	2	NCBInr	gi|149286940	A6N9N6	Sec61 protein translocation complex beta subunit		Ornithodoros parkeri (Soft tick) (Argasid tick)					128	3	1.47
Fed and unfed	1	NCBInr	gi|241999228	B7PGD5	Serine hydroxymethyltransferase (EC 2.1.2.1) (Fragment)	IscW_ISCW004246	Ixodes scapularis (Black-legged tick) (Deer tick)	Interconversion of serine and glycine. {ECO:0000256|RuleBase:RU000585}.	glycine hydroxymethyltransferase activity [GO:0004372]; glycine metabolic process [GO:0006544]; L-serine metabolic process [GO:0006563]; methyltransferase activity [GO:0008168]; tetrahydrofolate interconversion [GO:0035999]	glycine hydroxymethyltransferase activity [GO:0004372]; methyltransferase activity [GO:0008168]; pyridoxal phosphate binding [GO:0030170]		138	4	0.28
Fed and unfed	1	NCBInr	gi|34863511	Q6U8A8	Serine protease-like protein		Ornithodoros moubata (Soft tick) (Argasid tick)		serine-type endopeptidase activity [GO:0004252]	serine-type endopeptidase activity [GO:0004252]		113	4	0.75
Fed and unfed	1	Acari_EST	XP_002403531.1	B7P335	Short-chain alcohol dehydrogenase, putative (EC 1.1.1.100) (Fragment)	IscW_ISCW001580	Ixodes scapularis (Black-legged tick) (Deer tick)		3-oxoacyl-[acyl-carrier-protein] reductase (NADPH) activity [GO:0004316]	3-oxoacyl-[acyl-carrier-protein] reductase (NADPH) activity [GO:0004316]		96	2	0.33	7e-36	gi|383286282	ATCLL_P5-915638_026_D04 Antricola delacruzi salivary gland library Adlc_sg1 Antricola delacruzi cDNA, mRNA sequence
Fed and unfed	2	NCBInr	gi|241999360	B7PKM5	Short-chain dehydrogenase, putative (EC 1.1.1.10) (EC 2.3.1.176) (Fragment)	IscW_ISCW018577	Ixodes scapularis (Black-legged tick) (Deer tick)		L-xylulose reductase (NADP+) activity [GO:0050038]; propanoyl-CoA C-acyltransferase activity [GO:0033814]	L-xylulose reductase (NADP+) activity [GO:0050038]; propanoyl-CoA C-acyltransferase activity [GO:0033814]		102	3	0.24
Fed and unfed	2	NCBInr	gi|114153168	Q09JL3	Signal peptidase complex I		Argas monolakensis (Mono lake bird tick)		serine-type peptidase activity [GO:0008236]; signal peptide processing [GO:0006465]	serine-type peptidase activity [GO:0008236]	integral component of membrane [GO:0016021]	47	2	0.39
Fed and unfed	2	Acari_EST	ADV40091.1	E7D147	Signal sequence receptor (Fragment)		Latrodectus hesperus (Western black widow spider)				endoplasmic reticulum membrane [GO:0005789]	85	2	0.29	2e-54	gi|383285948	ATCLM_P11-916239_037_F05 Antricola delacruzi salivary gland library Adlc_sg1 Antricola delacruzi cDNA, mRNA sequence
Fed and unfed	1.2	NCBInr	gi|241997714	B7P1U8	Spectrin alpha chain, putative (EC 3.1.3.48)	IscW_ISCW000012	Ixodes scapularis (Black-legged tick) (Deer tick)		protein tyrosine phosphatase activity [GO:0004725]	calcium ion binding [GO:0005509]; protein tyrosine phosphatase activity [GO:0004725]		524_145	13_4	0,17_0,52
Fed and unfed	2	Acari_EST	XP_002411761.1	B7Q5G8	Spectrin beta chain, putative (EC 3.1.3.48)	IscW_ISCW021585	Ixodes scapularis (Black-legged tick) (Deer tick)		protein tyrosine phosphatase activity [GO:0004725]	phospholipid binding [GO:0005543]; protein tyrosine phosphatase activity [GO:0004725]; structural constituent of cytoskeleton [GO:0005200]	spectrin [GO:0008091]	262	8	1.54	2e-137	gi|49546807	EST662494 RAB Rhipicephalus appendiculatus cDNA clone RABAW18 5' end, mRNA sequence
Fed and unfed	2	Acari_EST	ADD24298.1	D3PGA2	Spliceosome RNA helicase BAT1	UAP56	Lepeophtheirus salmonis (Salmon louse)		helicase activity [GO:0004386]	ATP binding [GO:0005524]; helicase activity [GO:0004386]; nucleic acid binding [GO:0003676]		137	3	0.45	1e-176	gi|156301351	G894P573RE24.T0 Ixodes scapularis Pooled Non-infected Normalized Library Ixodes scapularis cDNA, mRNA sequence
Fed and unfed	1.2	NCBInr	gi|241063671	B7P620	Succinate dehydrogenase, putative (EC 1.3.5.1) (Fragment)	IscW_ISCW000555	Ixodes scapularis (Black-legged tick) (Deer tick)		electron transport chain [GO:0022900]; succinate dehydrogenase (ubiquinone) activity [GO:0008177]; tricarboxylic acid cycle [GO:0006099]	flavin adenine dinucleotide binding [GO:0050660]; succinate dehydrogenase (ubiquinone) activity [GO:0008177]		55_211	2_6	0,1_0,39
Fed and unfed	1	Acari_EST	XP_002405905.1	B7PUC4	Superoxide dismutase [Cu-Zn] (EC 1.15.1.1)	IscW_ISCW008219	Ixodes scapularis (Black-legged tick) (Deer tick)	Destroys radicals which are normally produced within the cells and which are toxic to biological systems. {ECO:0000256|RuleBase:RU000393}.	superoxide dismutase activity [GO:0004784]	metal ion binding [GO:0046872]; superoxide dismutase activity [GO:0004784]		98	3	1.36	1e-36	gi|459635924	seq_H01_EnFe_4B_001_ab1.ab1 Amblyomma_Engorged_Female Amblyomma americanum cDNA, mRNA sequence
Fed and unfed	2	Acari_EST	KDR16554.1	A0A067R174	T-complex protein 1 subunit alpha	L798_08883	Zootermopsis nevadensis (Dampwood termite)		protein folding [GO:0006457]	ATP binding [GO:0005524]	cytoplasm [GO:0005737]	72	3	0.4	3e-130	gi|156460740	G894P5151RJ7.T0 Ixodes scapularis Pooled Non-infected Normalized Library Ixodes scapularis cDNA, mRNA sequence
Fed and unfed	2	Acari_EST	XP_002404954.1	B7P3Z6	T-complex protein 1 subunit gamma	IscW_ISCW000009	Ixodes scapularis (Black-legged tick) (Deer tick)		protein folding [GO:0006457]; transferase activity [GO:0016740]	ATP binding [GO:0005524]; transferase activity [GO:0016740]	cytoplasm [GO:0005737]	64	3	0.33	8e-176	gi|49559207	EST767988 BEA Rhipicephalus microplus cDNA clone BEAB153, mRNA sequence
Fed and unfed	2	NCBInr	gi|45386077	Q6QSX5	Tetraspanin		Ornithodoros moubata (Soft tick) (Argasid tick)				integral component of membrane [GO:0016021]	112	2	0.44
Fed and unfed	2	Acari_EST	ABR23404.1	A6N9S1	Thioredoxin peroxidase		Ornithodoros parkeri (Soft tick) (Argasid tick)		peroxidase activity [GO:0004601]; peroxiredoxin activity [GO:0051920]	peroxidase activity [GO:0004601]; peroxiredoxin activity [GO:0051920]		85	3	0.54	9e-133	gi|383286301	ATCLL_P5-915657_087_E11 Antricola delacruzi salivary gland library Adlc_sg1 Antricola delacruzi cDNA, mRNA sequence
Fed and unfed	2	NCBInr	gi|241655455	B7Q3T6	THO complex subunit, putative (EC 2.3.1.48)	IscW_ISCW009711	Ixodes scapularis (Black-legged tick) (Deer tick)		histone acetyltransferase activity [GO:0004402]	histone acetyltransferase activity [GO:0004402]		78	3	0.28
Fed and unfed	2	NCBInr	gi|241087424	B7P6S9	Tick legumain, putative (EC 3.4.22.34)	IscW_ISCW000202	Ixodes scapularis (Black-legged tick) (Deer tick)		attachment of GPI anchor to protein [GO:0016255]; cysteine-type endopeptidase activity [GO:0004197]; GPI-anchor transamidase activity [GO:0003923]	cysteine-type endopeptidase activity [GO:0004197]; GPI-anchor transamidase activity [GO:0003923]	GPI-anchor transamidase complex [GO:0042765]	60	2	0.17
Fed and unfed	1	Acari_EST	ACB70375.1	B2D2D4	Translation elongation factor EF-1 alpha/Tu (Fragment)		Ornithodoros coriaceus (Soft tick) (Argasid tick)		translation elongation factor activity [GO:0003746]	GTP binding [GO:0005525]; translation elongation factor activity [GO:0003746]		159	4	0.84	2e-95	gi|383285405	ATCLL_P8-915902_030_B04 Antricola delacruzi salivary gland library Adlc_sg1 Antricola delacruzi cDNA, mRNA sequence
Fed and unfed	2	Acari_EST	AAL78751.1	Q8T8P6	Translation elongation factor-1 gamma		Locusta migratoria (Migratory locust)		translation elongation factor activity [GO:0003746]	translation elongation factor activity [GO:0003746]		77	5	0.68	4e-97	gi|156262635	G893P59RH7.T0 Ixodes scapularis Pooled Non-infected Standard Library Ixodes scapularis cDNA, mRNA sequence
Fed and unfed	1.2	Acari_EST	XP_002407236.1	B7P5C4	Translation initiation factor 4F, helicase subunit, putative (Fragment)	IscW_ISCW015864	Ixodes scapularis (Black-legged tick) (Deer tick)		ATP-dependent helicase activity [GO:0008026]; translation initiation factor activity [GO:0003743]	ATP binding [GO:0005524]; ATP-dependent helicase activity [GO:0008026]; translation initiation factor activity [GO:0003743]		56_139	2_4	0,24_0,39	4e-173	gi|156258931	G893P54RG11.T0 Ixodes scapularis Pooled Non-infected Standard Library Ixodes scapularis cDNA, mRNA sequence
Fed and unfed	1.2	NCBInr	gi|149286970	A6N9Q1	Translation initiation factor 5A		Ornithodoros parkeri (Soft tick) (Argasid tick)		peptidyl-lysine modification to peptidyl-hypusine [GO:0008612]; positive regulation of translational elongation [GO:0045901]; positive regulation of translational termination [GO:0045905]; translational frameshifting [GO:0006452]; translation elongation factor activity [GO:0003746]; translation initiation factor activity [GO:0003743]	ribosome binding [GO:0043022]; translation elongation factor activity [GO:0003746]; translation initiation factor activity [GO:0003743]		124_121	2_4	0,43_1,04
Fed and unfed	2	Acari_EST	ABI52721.1	Q09JP2	Translocon associated complex TRAP delta-subunit		Argas monolakensis (Mono lake bird tick)				endoplasmic reticulum [GO:0005783]; integral component of membrane [GO:0016021]	54	2	0.49	8e-77	gi|110889822	AMUFM-P05_A06 Adult Argas monolakensis salivary gland library AMSG1-Unfed Argas monolakensis cDNA, mRNA sequence
Fed and unfed	2	NCBInr	gi|241007817	B7P427	Transmembrane protein Tmp21, putative	IscW_ISCW001550	Ixodes scapularis (Black-legged tick) (Deer tick)		transport [GO:0006810]		integral component of membrane [GO:0016021]	74	2	0.3
Fed and unfed	2	Acari_EST	KFM65728.1	A0A087TKT9	Tricarboxylate transport protein, mitochondrial (Fragment)	X975_16343	Stegodyphus mimosarum		transmembrane transport [GO:0055085]			194	4	0.47	1e-104	gi|222398021	MPAAI57TR B. bovis infected B. microplus Gut 4077 ESTs Rhipicephalus microplus cDNA, mRNA sequence
Fed and unfed	1	NCBInr	gi|42559557	O97162	Tropomyosin		Rhipicephalus microplus (Cattle tick) (Boophilus microplus)	Tropomyosin, in association with the troponin complex, plays a central role in the calcium dependent regulation of muscle contraction.				172	6	0.78
Fed and unfed	2	Acari_EST	DAA34567.1	F0JA20	Truncated 40S ribosomal protein S7 (Fragment)		Amblyomma variegatum (Tropical bont tick)		translation [GO:0006412]	structural constituent of ribosome [GO:0003735]	ribosome [GO:0005840]	500	12	5.01	6e-86	gi|383285854	ATCLM_P10-916133_055_E07 Antricola delacruzi salivary gland library Adlc_sg1 Antricola delacruzi cDNA, mRNA sequence
Fed and unfed	2	NCBInr	gi|149287196	A6NA14	Truncated peroxiredoxin (Fragment)		Ornithodoros parkeri (Soft tick) (Argasid tick)		peroxiredoxin activity [GO:0051920]	peroxiredoxin activity [GO:0051920]		155	3	0.55
Fed and unfed	1.2	Acari_EST	XP_002413149.1	B7QC85	Tumor rejection antigen (Gp96), putative (Fragment)	IscW_ISCW022766	Ixodes scapularis (Black-legged tick) (Deer tick)		protein folding [GO:0006457]; response to stress [GO:0006950]	ATP binding [GO:0005524]		54_217	2_7	0,24_1,22	2e-90	gi|148320943	OPL-P6_H02 Ornithodoros parkeri salivary gland OPSG-1 Ornithodoros parkeri cDNA, mRNA sequence
Fed and unfed	1	Acari_EST	XP_002433839.1	B7PF67	uncharacterized protein	IscW_ISCW004687	Ixodes scapularis (Black-legged tick) (Deer tick)			structural constituent of ribosome [GO:0003735]	mitochondrial small ribosomal subunit [GO:0005763]	72	2	0.26	2e-40	gi|282215996	CCZA12926.g1 CCZA Tetranychus urticae London larvae normalized Tetranychus urticae cDNA clone CCZA12926 3', mRNA sequence
Fed and unfed	1	NCBInr	gi|241574824	B7PYI3	uncharacterized protein	IscW_ISCW009907	Ixodes scapularis (Black-legged tick) (Deer tick)		cell-matrix adhesion [GO:0007160]			84	2	0.13
Fed and unfed	2	NCBInr	gi|340379623	I1FGA5	Uncharacterized protein	LOC100632456	Amphimedon queenslandica (Sponge)		translation [GO:0006412]	structural constituent of ribosome [GO:0003735]	ribosome [GO:0005840]	88	2	0.49
Fed and unfed	2	Acari_EST	XP_007545871.1	J9K5P5	Uncharacterized protein	LOC100168244	Acyrthosiphon pisum (Pea aphid)		motor activity [GO:0003774]	ATP binding [GO:0005524]; motor activity [GO:0003774]	myosin complex [GO:0016459]	662	5	0.99	8e-127	gi|282246384	CCZB15486.b1 CCZB Tetranychus urticae London adult normalized Tetranychus urticae cDNA clone CCZB15486 5', mRNA sequence
Fed and unfed	2	NCBInr	gi|443727317	R7VEM1	Uncharacterized protein	CAPTEDRAFT_224610	Capitella teleta (Polychaete worm)		ATP-dependent helicase activity [GO:0008026]	ATP binding [GO:0005524]; ATP-dependent helicase activity [GO:0008026]; nucleic acid binding [GO:0003676]		86	2	0.07
Fed and unfed	2	NCBInr	gi|555706014	T1EEU9	Uncharacterized protein	HELRODRAFT_109564	Helobdella robusta (Californian leech)		methyltransferase activity [GO:0008168]; rRNA processing [GO:0006364]; tRNA processing [GO:0008033]	methyltransferase activity [GO:0008168]; RNA binding [GO:0003723]		64	2	0.21
Fed and unfed	1	Acari_EST	KFM64386.1	A0A087TGZ7	Uncharacterized protein (Fragment)	X975_19997	Stegodyphus mimosarum			calcium ion binding [GO:0005509]		129	2	0.24	1e-112	gi|49537580	EST653268 RAA Rhipicephalus appendiculatus cDNA clone RAAAX20 5' end, mRNA sequence
Fed and unfed	1	NCBInr	gi|241150039	B7PA58	uncharacterized protein (Fragment)	IscW_ISCW003100	Ixodes scapularis (Black-legged tick) (Deer tick)		aminopeptidase activity [GO:0004177]; metalloexopeptidase activity [GO:0008235]	aminopeptidase activity [GO:0004177]; manganese ion binding [GO:0030145]; metalloexopeptidase activity [GO:0008235]	cytoplasm [GO:0005737]	84	2	0.14
Fed and unfed	2	Acari_EST	BAF73714.1	A7BFI9	Valosin containing protein	VCP	Haemaphysalis longicornis (Bush tick)		hydrolase activity [GO:0016787]	ATP binding [GO:0005524]; hydrolase activity [GO:0016787]		201	7	1.02	8e-165	gi|49564303	EST773084 BEA Rhipicephalus microplus cDNA clone BEABV13, mRNA sequence
Fed and unfed	1.2	Acari_EST	XP_002399544.1	B7PDY5	Vesicle coat complex COPII, GTPase subunit SAR1, putative	IscW_ISCW004922	Ixodes scapularis (Black-legged tick) (Deer tick)		intracellular protein transport [GO:0006886]; vesicle-mediated transport [GO:0016192]	GTP binding [GO:0005525]	endoplasmic reticulum [GO:0005783]; Golgi apparatus [GO:0005794]	78_80	2_3	0,22_0,38	5e-127	gi|156286402	G893P558RE14.T0 Ixodes scapularis Pooled Non-infected Standard Library Ixodes scapularis cDNA, mRNA sequence
Fed and unfed	1	NCBInr	gi|241631960	B7PVR6	Villin, putative (Fragment)	IscW_ISCW007199	Ixodes scapularis (Black-legged tick) (Deer tick)					49	3	0.13
Fed and unfed	1	Acari_EST	BAJ21514.1	E1CAX9	Vitellogenin-1	HlVg-1	Haemaphysalis longicornis (Bush tick)		lipid transporter activity [GO:0005319]	lipid transporter activity [GO:0005319]		113	4	0.94	3e-62	gi|29779729	op01G03.r op Ornithodoros porcinus porcinus cDNA 3', mRNA sequence
Fed and unfed	2	Acari_EST	XP_002408065.1	B7P5X8	Voltage-dependent anion-selective channel, putative	IscW_ISCW000781	Ixodes scapularis (Black-legged tick) (Deer tick)		voltage-gated anion channel activity [GO:0008308]	voltage-gated anion channel activity [GO:0008308]	mitochondrial outer membrane [GO:0005741]	74	2	0.35	2e-91	gi|29779617	jnn613C10.r op Ornithodoros porcinus porcinus cDNA 3', mRNA sequence
Fed	2	Acari_EST	XP_002426965.1	E0VLH1	26S protease regulatory subunit 6B, putative (EC 3.6.4.3)	Phum_PHUM287930	Pediculus humanus subsp. corporis (Body louse)		microtubule-severing ATPase activity [GO:0008568]; peptidase activity [GO:0008233]; protein catabolic process [GO:0030163]	ATP binding [GO:0005524]; microtubule-severing ATPase activity [GO:0008568]; peptidase activity [GO:0008233]	cytoplasm [GO:0005737]	115	3	0.34	4e-171	gi|49545732	EST661419 RAB Rhipicephalus appendiculatus cDNA clone RABAO26 5' end, mRNA sequence
Fed	2	NCBInr	gi|524912919		26S protease regulatory subunit 7-like [Aplysia californica]							126	4	0.3
Fed	2	Acari_EST	KDR24038.1	A0A067RLY5	26S proteasome non-ATPase regulatory subunit 14	L798_09373	Zootermopsis nevadensis (Dampwood termite)				proteasome complex [GO:0000502]	52	2	0.22	2e-165	gi|156334235	G894P5109RM23.T0 Ixodes scapularis Pooled Non-infected Normalized Library Ixodes scapularis cDNA, mRNA sequence
Fed	2	NCBInr	gi|499022503		26S proteasome non-ATPase regulatory subunit 1-like isoform X1 [Maylandia zebra]							224	6	0.2
Fed	2	Acari_EST	DAA34522.1	F0J9M8	26S proteasome regulatory complex component (Fragment)		Amblyomma variegatum (Tropical bont tick)				proteasome complex [GO:0000502]	86	3	0.37	5e-116	gi|156258370	G893P52RK8.T0 Ixodes scapularis Pooled Non-infected Standard Library Ixodes scapularis cDNA, mRNA sequence
Fed	1	NCBInr	gi|357603809	G6DRF2	3-hydroxyacyl-coa dehyrogenase	KGM_05076	Danaus plexippus (Monarch butterfly)		3-hydroxyacyl-CoA dehydrogenase activity [GO:0003857]; fatty acid metabolic process [GO:0006631]	3-hydroxyacyl-CoA dehydrogenase activity [GO:0003857]		61	2	0.32
Fed	1.2	Acari_EST	XP_002415092.1	Q4PM10	40S ribosomal protein S14, putative (Ribosomal protein S14)	IscW_ISCW023299	Ixodes scapularis (Black-legged tick) (Deer tick)		translation [GO:0006412]	structural constituent of ribosome [GO:0003735]	ribosome [GO:0005840]	100_210	2_5	0,26_1,25	2e-79	gi|156278319	G893P537RK16.T0 Ixodes scapularis Pooled Non-infected Standard Library Ixodes scapularis cDNA, mRNA sequence
Fed	2	Acari_EST	ABR23466.1	A6N9Y3	40S ribosomal protein S27		Ornithodoros parkeri (Soft tick) (Argasid tick)		translation [GO:0006412]	metal ion binding [GO:0046872]; structural constituent of ribosome [GO:0003735]	ribosome [GO:0005840]	88	2	0.48	4e-53	gi|148321935	OPL-P11_G08.AB1 Ornithodoros parkeri salivary gland OPSG-1 Ornithodoros parkeri cDNA, mRNA sequence
Fed	1	NCBInr	gi|67083831	Q4PMB4	60S acidic ribosomal protein P0		Ixodes scapularis (Black-legged tick) (Deer tick)		ribosome biogenesis [GO:0042254]; translational elongation [GO:0006414]	structural constituent of ribosome [GO:0003735]	ribosome [GO:0005840]	118	4	0.44
Fed	2	NCBInr	gi|383858217		60S ribosomal protein L30-like [Megachile rotundata]							84	2	0.61
Fed	2	NCBInr	gi|149287152	A6N9Z2	60s ribosomal protein L34		Ornithodoros parkeri (Soft tick) (Argasid tick)		translation [GO:0006412]	structural constituent of ribosome [GO:0003735]	ribosome [GO:0005840]	45	2	0.56
Fed	2	NCBInr	gi|532075399	I3NDY4	6-phosphofructokinase (EC 2.7.1.11) (Phosphohexokinase)	PFKL	Spermophilus tridecemlineatus (Thirteen-lined ground squirrel) (Ictidomys tridecemlineatus)		6-phosphofructokinase activity [GO:0003872]; fructose 1,6-bisphosphate metabolic process [GO:0030388]; fructose 6-phosphate metabolic process [GO:0006002]; glycolytic process [GO:0006096]; negative regulation of insulin secretion [GO:0046676]; protein oligomerization [GO:0051259]; response to glucose [GO:0009749]	6-phosphofructokinase activity [GO:0003872]; ATP binding [GO:0005524]; fructose-6-phosphate binding [GO:0070095]; fructose binding [GO:0070061]	6-phosphofructokinase complex [GO:0005945]; extracellular vesicular exosome [GO:0070062]; membrane [GO:0016020]	120	4	0.21
Fed	2	NCBInr	gi|157103339	Q0C737	AAEL000006-PA	AAEL000006	Aedes aegypti (Yellowfever mosquito) (Culex aegypti)		gluconeogenesis [GO:0006094]; phosphoenolpyruvate carboxykinase (GTP) activity [GO:0004613]	GTP binding [GO:0005525]; phosphoenolpyruvate carboxykinase (GTP) activity [GO:0004613]		53	3	0.14
Fed	2	NCBInr	gi|241676516	B7QAH9	Acetyl-CoA carboxylase, putative (EC 6.4.1.3) (Fragment)	IscW_ISCW021913	Ixodes scapularis (Black-legged tick) (Deer tick)		acetyl-CoA carboxylase activity [GO:0003989]; fatty acid biosynthetic process [GO:0006633]; propionyl-CoA carboxylase activity [GO:0004658]	acetyl-CoA carboxylase activity [GO:0003989]; ATP binding [GO:0005524]; propionyl-CoA carboxylase activity [GO:0004658]		100	5	0.18
Fed	1.2	NCBInr	gi|45361511	Q6P378	Actin, cytoplasmic 2 (Actin, cytoplasmic, type 5) (Gamma-actin) [Cleaved into: Actin, cytoplasmic 2, N-terminally processed]	actg1	Xenopus tropicalis (Western clawed frog) (Silurana tropicalis)	Actins are highly conserved proteins that are involved in various types of cell motility and are ubiquitously expressed in all eukaryotic cells.		ATP binding [GO:0005524]	cytoplasm [GO:0005737]; cytoskeleton [GO:0005856]	569_997	13_16	3,54_4,28
Fed	1	NCBInr	gi|241687521	B7Q579	Acylamino-acid-releasing enzyme, putative (EC 3.4.19.1)	IscW_ISCW021356	Ixodes scapularis (Black-legged tick) (Deer tick)		serine-type peptidase activity [GO:0008236]	serine-type peptidase activity [GO:0008236]		51	2	0.08
Fed	1	NCBInr	gi|465989551	M7BLK4	Adenylate kinase isoenzyme 5	UY3_04687	Chelonia mydas (Green sea-turtle) (Chelonia agassizi)		adenylate kinase activity [GO:0004017]; ATP metabolic process [GO:0046034]; nucleoside diphosphate kinase activity [GO:0004550]; nucleoside triphosphate biosynthetic process [GO:0009142]	adenylate kinase activity [GO:0004017]; ATP binding [GO:0005524]; nucleoside diphosphate kinase activity [GO:0004550]	cytoplasm [GO:0005737]	107	5	0.12
Fed	1	NCBInr	gi|55741906	Q6DJQ3	Aldehyde dehydrogenase 9 family, member A1	aldh9a1 TEgg018l09.1-001	Xenopus tropicalis (Western clawed frog) (Silurana tropicalis)		oxidoreductase activity, acting on the aldehyde or oxo group of donors, NAD or NADP as acceptor [GO:0016620]	oxidoreductase activity, acting on the aldehyde or oxo group of donors, NAD or NADP as acceptor [GO:0016620]		87	2	0.12
Fed	1	Acari_EST	XP_002405466.1	B7Q8W6	Alkyl hydroperoxide reductase, thiol specific antioxidant, putative (EC 1.11.1.15)	IscW_ISCW010532	Ixodes scapularis (Black-legged tick) (Deer tick)		peroxidase activity [GO:0004601]; peroxiredoxin activity [GO:0051920]	peroxidase activity [GO:0004601]; peroxiredoxin activity [GO:0051920]		84	2	0.27	5e-123	gi|257166762	E27P1B04F Adult female salivary gland cDNA library RsSGL1 Rhipicephalus sanguineus cDNA, mRNA sequence
Fed	2	NCBInr	gi|305959242	G0WV55	Alpha-catenin		Dermacentor variabilis (American dog tick)		cell adhesion [GO:0007155]	structural molecule activity [GO:0005198]	actin cytoskeleton [GO:0015629]	58	2	0.07
Fed	2	Acari_EST	KFM70823.1	A0A087U0D4	AP-1 complex subunit beta-1 (Fragment)	X975_22063	Stegodyphus mimosarum		intracellular protein transport [GO:0006886]; protein transporter activity [GO:0008565]; vesicle-mediated transport [GO:0016192]	protein transporter activity [GO:0008565]	membrane coat [GO:0030117]	157	3	0.38	6e-160	gi|282191891	CCIO6543.b1 CCIO Tetranychus urticae London embryo (H) Tetranychus urticae cDNA clone CCIO6543 5', mRNA sequence
Fed	2	NCBInr	gi|241709928	B7Q6V9	AP-2 complex subunit beta-1, putative	IscW_ISCW011108	Ixodes scapularis (Black-legged tick) (Deer tick)		intracellular protein transport [GO:0006886]; protein transporter activity [GO:0008565]; vesicle-mediated transport [GO:0016192]	protein transporter activity [GO:0008565]	clathrin adaptor complex [GO:0030131]	185	5	0.17
Fed	2	Acari_EST	XP_005105420.1		ATP-binding cassette sub-family E member 1-like isoform X3 [Aplysia californica]							60	3	0.45	2e-136	gi|49534195	EST649883 RAA Rhipicephalus appendiculatus cDNA clone RAAA255 5' end, mRNA sequence
Fed	2	NCBInr	gi|241649963	B7Q3D3	ATP-citrate synthase, putative (EC 2.3.3.8)	IscW_ISCW009919	Ixodes scapularis (Black-legged tick) (Deer tick)		ATP citrate synthase activity [GO:0003878]; cellular carbohydrate metabolic process [GO:0044262]	ATP citrate synthase activity [GO:0003878]		130	3	0.19
Fed	2	NCBInr	gi|241148960	B7PA01	ATP-dependent RNA helicase, putative	IscW_ISCW002701	Ixodes scapularis (Black-legged tick) (Deer tick)		helicase activity [GO:0004386]	ATP binding [GO:0005524]; helicase activity [GO:0004386]; nucleic acid binding [GO:0003676]		66	2	0.13
Fed	2	NCBInr	gi|1280392	Q26229	Autoantigen		Rhipicephalus appendiculatus (Brown ear tick)				proteasome activator complex [GO:0008537]	79	2	0.25
Fed	1	Acari_EST	AAO92284.1	Q86G66	beta thymosin		Dermacentor variabilis (American dog tick)		cytoskeleton organization [GO:0007010]		cytoplasm [GO:0005737]	93	2	0.2	2e-45	gi|170321145	OCM-PLAYE07_G02 Ornithodoros coriaceus salivary gland OCSG-1 Ornithodoros coriaceus cDNA, mRNA sequence
Fed	2	Acari_EST	XP_002408420.1	B7P648	Beta-1,4-N-acetylgalactosaminyl transferase (BRE-4), putative (EC 2.4.1.90)	IscW_ISCW001614	Ixodes scapularis (Black-legged tick) (Deer tick)		carbohydrate metabolic process [GO:0005975]; N-acetyllactosamine synthase activity [GO:0003945]	N-acetyllactosamine synthase activity [GO:0003945]		52	2	0.15	1e-80	gi|63517621	E12_ISUFL-P1 unfed adult salivary gland cDNA library ISUF Ixodes scapularis cDNA, mRNA sequence
Fed	1	Acari_EST	AII97949.1	A0A076L2T4	BLTX590		Nephila pilipes (Giant wood spider) (Nephila maculata)		actin filament depolymerization [GO:0030042]		actin cytoskeleton [GO:0015629]	47	2	0.2	2e-79	gi|84114010	BT0179 Blomia tropicalis cDNA library Blomia tropicalis cDNA, mRNA sequence
Fed	1	Acari_EST	XP_003748509.1		calmodulin-like [Metaseiulus occidentalis]							47	2	0.24	6e-97	gi|156503847	G894P5207RI7.T0 Ixodes scapularis Pooled Non-infected Normalized Library Ixodes scapularis cDNA, mRNA sequence
Fed	2	Acari_EST	XP_002414310.1	B7QFJ6	Cationic amino acid transporter, putative	IscW_ISCW021910	Ixodes scapularis (Black-legged tick) (Deer tick)		amino acid transmembrane transporter activity [GO:0015171]	amino acid transmembrane transporter activity [GO:0015171]	integral component of membrane [GO:0016021]	56	2	0.21	6e-88	gi|148321546	OPL-P12_F04 Ornithodoros parkeri salivary gland OPSG-1 Ornithodoros parkeri cDNA, mRNA sequence
Fed	2	Acari_EST	XP_002415178.1	B7QJ21	Chaperonin complex component, TCP-1 eta subunit, putative	IscW_ISCW023397	Ixodes scapularis (Black-legged tick) (Deer tick)		protein folding [GO:0006457]	ATP binding [GO:0005524]	cytoplasm [GO:0005737]	126	2	0.21	6e-177	gi|49534712	EST650400 RAA Rhipicephalus appendiculatus cDNA clone RAAA588 3' end, mRNA sequence
Fed	1	NCBInr	gi|291233821		chaperonin containing Tcp1, subunit 3 (gamma)-like isoform 1 [Saccoglossus kowalevskii]							40	2	0.11
Fed	2	NCBInr	gi|241112451	B7P7U3	Chloride channel, putative	IscW_ISCW002122	Ixodes scapularis (Black-legged tick) (Deer tick)					95	3	0.59
Fed	1	Acari_EST	CAF87778.1	Q4TH54	Chromosome undetermined SCAF3232, whole genome shotgun sequence. (Fragment)	GSTENG00000754001	Tetraodon nigroviridis (Spotted green pufferfish) (Chelonodon nigroviridis)	Tubulin is the major constituent of microtubules. It binds two moles of GTP, one at an exchangeable site on the beta chain and one at a non-exchangeable site on the alpha chain. {ECO:0000256|RuleBase:RU003505}.	GTPase activity [GO:0003924]; microtubule-based process [GO:0007017]; protein polymerization [GO:0051258]	GTPase activity [GO:0003924]; GTP binding [GO:0005525]; structural constituent of cytoskeleton [GO:0005200]	microtubule [GO:0005874]	87	5	0.71	7e-170	gi|156269380	G893P517RJ8.T0 Ixodes scapularis Pooled Non-infected Standard Library Ixodes scapularis cDNA, mRNA sequence
Fed	2	Acari_EST	AAL75583.1	Q8T9S5	Clathrin-adaptor protein		Dermacentor variabilis (American dog tick)		intracellular protein transport [GO:0006886]; vesicle-mediated transport [GO:0016192]		clathrin adaptor complex [GO:0030131]	68	2	0.23	2e-165	gi|49536138	EST651826 RAA Rhipicephalus appendiculatus cDNA clone RAAAL11 5' end, mRNA sequence
Fed	2	NCBInr	gi|241672283	B7QAA7	Coatomer beta subunit, putative (Fragment)	IscW_ISCW012850	Ixodes scapularis (Black-legged tick) (Deer tick)		intracellular protein transport [GO:0006886]; vesicle-mediated transport [GO:0016192]	structural molecule activity [GO:0005198]	COPI vesicle coat [GO:0030126]	145	3	0.12
Fed	2	NCBInr	gi|241705179	B7QCH5	Coatomer gamma subunit, putative (Fragment)	IscW_ISCW022475	Ixodes scapularis (Black-legged tick) (Deer tick)		intracellular protein transport [GO:0006886]; vesicle-mediated transport [GO:0016192]	structural molecule activity [GO:0005198]	COPI vesicle coat [GO:0030126]	115	3	0.14
Fed	2	Acari_EST	ADV40203.1	E7D1F9	Cofilin (Fragment)		Latrodectus hesperus (Western black widow spider)		actin filament depolymerization [GO:0030042]		actin cytoskeleton [GO:0015629]	51	2	0.2	8e-78	gi|84114010	BT0179 Blomia tropicalis cDNA library Blomia tropicalis cDNA, mRNA sequence
Fed	1	Acari_EST	KFM71141.1	A0A087U1A2	Copper chaperone for superoxide dismutase (Fragment)	X975_14796	Stegodyphus mimosarum		metal ion transport [GO:0030001]; oxidation-reduction process [GO:0055114]; superoxide metabolic process [GO:0006801]	metal ion binding [GO:0046872]		53	2	0.24	5e-62	gi|156290810	G893P561RE13.T0 Ixodes scapularis Pooled Non-infected Standard Library Ixodes scapularis cDNA, mRNA sequence
Fed	2	Acari_EST	NP_739596.1	Q8HQI9	Cytochrome c oxidase subunit 2	COII	Ixodes persulcatus (Taiga tick)	Cytochrome c oxidase is the component of the respiratory chain that catalyzes the reduction of oxygen to water. Subunits 1-3 form the functional core of the enzyme complex. Subunit 2 transfers the electrons from cytochrome c via its binuclear copper A center to the bimetallic center of the catalytic subunit 1. {ECO:0000256|RuleBase:RU000457, ECO:0000256|SAAS:SAAS00057710}.	cytochrome-c oxidase activity [GO:0004129]; electron transport chain [GO:0022900]	copper ion binding [GO:0005507]; cytochrome-c oxidase activity [GO:0004129]	integral component of membrane [GO:0016021]; mitochondrial inner membrane [GO:0005743]; respiratory chain [GO:0070469]	50	2	0.35	7e-63	gi|63514775	B05_ISNUM_P8 nymphal salivary gland cDNA library ISNU Ixodes scapularis cDNA, mRNA sequence
Fed	2	Acari_EST	XP_002410377.1	B7PCX0	Dehydrogenase, putative (EC 1.1.1.146)	IscW_ISCW002401	Ixodes scapularis (Black-legged tick) (Deer tick)		11-beta-hydroxysteroid dehydrogenase (NADP+) activity [GO:0070524]	11-beta-hydroxysteroid dehydrogenase (NADP+) activity [GO:0070524]		67	2	0.25	7e-84	gi|156291492	G893P550FD6.T0 Ixodes scapularis Pooled Non-infected Standard Library Ixodes scapularis cDNA, mRNA sequence
Fed	1	Acari_EST	XP_002411702.1	B7Q573	DNA replication factor/protein phosphatase inhibitor SET/SPR-2, putative	IscW_ISCW021350	Ixodes scapularis (Black-legged tick) (Deer tick)		nucleosome assembly [GO:0006334]		nucleus [GO:0005634]	53	3	0.36	2e-112	gi|156464735	G894P5154RE4.T0 Ixodes scapularis Pooled Non-infected Normalized Library Ixodes scapularis cDNA, mRNA sequence
Fed	2	Acari_EST	KFM62989.1	A0A087TD00	Dolichyl-diphosphooligosaccharide--protein glycosyltransferase subunit STT3A (Fragment)	X975_10315	Stegodyphus mimosarum		oligosaccharyl transferase activity [GO:0004576]; protein glycosylation [GO:0006486]	oligosaccharyl transferase activity [GO:0004576]	membrane [GO:0016020]	118	4	0.64	1e-157	gi|156412052	G894P539RA8.T0 Ixodes scapularis Pooled Non-infected Normalized Library Ixodes scapularis cDNA, mRNA sequence
Fed	2	Acari_EST	KFM80266.1	A0A087USC7	Dynein heavy chain, cytoplasmic (Fragment)	X975_05806	Stegodyphus mimosarum		microtubule-based movement [GO:0007018]; microtubule motor activity [GO:0003777]	microtubule motor activity [GO:0003777]	dynein complex [GO:0030286]	53	2	0.33	4e-101	gi|110085055	ACAH03B09 Amblyomma cajennense tick library Amblyomma cajennense cDNA 5', mRNA sequence
Fed	2	Acari_EST	XP_002401874.1	B7PXU2	E1-E2 ATPase, putative (EC 3.6.3.8) (Fragment)	IscW_ISCW009225	Ixodes scapularis (Black-legged tick) (Deer tick)		calcium-transporting ATPase activity [GO:0005388]	ATP binding [GO:0005524]; calcium-transporting ATPase activity [GO:0005388]; metal ion binding [GO:0046872]	integral component of membrane [GO:0016021]	143	2	0.24	2e-162	gi|282179842	CCIO1632.b1 CCIO Tetranychus urticae London embryo (H) Tetranychus urticae cDNA clone CCIO1632 5', mRNA sequence
Fed	2	NCBInr	gi|241690307	B7Q5G4	Endocytosis/signaling protein EHD1, putative	IscW_ISCW021581	Ixodes scapularis (Black-legged tick) (Deer tick)		GTPase activity [GO:0003924]	GTPase activity [GO:0003924]; GTP binding [GO:0005525]		86	2	0.18
Fed	2	NCBInr	gi|560124587	U6PA25	Endonuclease exonuclease phosphatase and Short-chain dehydrogenase reductase SDR and Sterol-binding domain containing protein	HCOI_01121300	Haemonchus contortus (Barber pole worm)		endonuclease activity [GO:0004519]; exonuclease activity [GO:0004527]; oxidoreductase activity [GO:0016491]	endonuclease activity [GO:0004519]; exonuclease activity [GO:0004527]; oxidoreductase activity [GO:0016491]		93	2	0.07
Fed	1	Acari_EST	DAA34121.1	F0J987	Endoplasmic reticulum glucose-regulated protein (Fragment)		Amblyomma variegatum (Tropical bont tick)		protein folding [GO:0006457]; response to stress [GO:0006950]	ATP binding [GO:0005524]		86	4	0.67	2e-134	gi|21641814	EST574389 AvSG Amblyomma variegatum cDNA clone AVABD22 5' end, mRNA sequence
Fed	2	NCBInr	gi|391325045		epidermal growth factor receptor kinase substrate 8-like [Metaseiulus occidentalis]							98	3	0.14
Fed	2	NCBInr	gi|241647509	B7Q355	Eukaryotic translation initiation factor 3 subunit A (eIF3a) (Eukaryotic translation initiation factor 3 subunit 10)	IscW_ISCW020306	Ixodes scapularis (Black-legged tick) (Deer tick)	Component of the eukaryotic translation initiation factor 3 (eIF-3) complex, which is involved in protein synthesis and, together with other initiation factors, stimulates binding of mRNA and methionyl-tRNAi to the 40S ribosome. {ECO:0000256|HAMAP-Rule:MF_03000}.	formation of translation preinitiation complex [GO:0001731]; regulation of translational initiation [GO:0006446]; translation initiation factor activity [GO:0003743]	translation initiation factor activity [GO:0003743]	eukaryotic 43S preinitiation complex [GO:0016282]; eukaryotic 48S preinitiation complex [GO:0033290]; eukaryotic translation initiation factor 3 complex [GO:0005852]	80	2	0.05
Fed	2	NCBInr	gi|391329076		exportin-2-like [Metaseiulus occidentalis]							60	2	0.06
Fed	1.2	NCBInr	gi|391330369		fatty acid synthase-like [Metaseiulus occidentalis]							123_155	3_3	0,04_0,05
Fed	1	Acari_EST	KFM65562.1	A0A087TKC3	Filamin-A (Fragment)	X975_08652	Stegodyphus mimosarum					101	2	0.22	1e-144	gi|49554615	EST763396 BEA Rhipicephalus microplus cDNA clone BEAA962, mRNA sequence
Fed	1	Acari_EST	KFM62928.1	A0A087TCT9	Formimidoyltransferase-cyclodeaminase (Fragment)	X975_06667	Stegodyphus mimosarum		cellular metabolic process [GO:0044237]; transferase activity [GO:0016740]	folic acid binding [GO:0005542]; transferase activity [GO:0016740]		69	2	0.28	6e-25	gi|82841567	EST900189 BEA Rhipicephalus microplus cDNA clone BEAF856, mRNA sequence
Fed	2	NCBInr	gi|194760922	B3MME2	GF15575	Dana\GF15575 Dana_GF15575 GF15575	Drosophila ananassae (Fruit fly)		protein refolding [GO:0042026]	ATP binding [GO:0005524]	cytoplasm [GO:0005737]	151	4	0.21
Fed	1.2	NCBInr	gi|225711150	C1BQW8	GTP-binding protein SAR1b	SAR1B	Caligus rogercresseyi (Sea louse)		intracellular protein transport [GO:0006886]; vesicle-mediated transport [GO:0016192]	GTP binding [GO:0005525]	endoplasmic reticulum [GO:0005783]; Golgi apparatus [GO:0005794]	69_62	2_2	0,32_0,32
Fed	2	Acari_EST	DAA34328.1	F0J900	H/ACA small nucleolar RNP component GAR1 (Fragment)		Amblyomma variegatum (Tropical bont tick)		pseudouridine synthesis [GO:0001522]; ribosome biogenesis [GO:0042254]		box H/ACA snoRNP complex [GO:0031429]	81	2	0.4	5e-63	gi|21640261	EST576828 AvSG Amblyomma variegatum cDNA clone AVAAL21 5' end, mRNA sequence
Fed	1	NCBInr	gi|303305114	E1AC53	Heat shock protein 70		Polypedilum vanderplanki (Sleeping chironomid)			ATP binding [GO:0005524]		443	12	0.94
Fed	2	NCBInr	gi|240972667	B7P1Z8	Heat shock protein, putative (EC 1.3.1.74)	IscW_ISCW016090	Ixodes scapularis (Black-legged tick) (Deer tick)		2-alkenal reductase [NAD(P)] activity [GO:0032440]	2-alkenal reductase [NAD(P)] activity [GO:0032440]; ATP binding [GO:0005524]		40	2	0.07
Fed	1	NCBInr	gi|241691950	B7QBL3	Histidine ammonia-lyase (EC 4.3.1.3)	IscW_ISCW012913	Ixodes scapularis (Black-legged tick) (Deer tick)		biosynthetic process [GO:0009058]; histidine ammonia-lyase activity [GO:0004397]; histidine catabolic process to glutamate and formamide [GO:0019556]; histidine catabolic process to glutamate and formate [GO:0019557]	histidine ammonia-lyase activity [GO:0004397]	cytoplasm [GO:0005737]	48	2	0.09
Fed	1	NCBInr	gi|119690018	A1YJH5	Histone H3 (Fragment)		Anelosimus may			DNA binding [GO:0003677]	nucleosome [GO:0000786]; nucleus [GO:0005634]	64	2	0.58
Fed	2	Acari_EST	DAA34331.1	F0J905	Hypothetical conserved protein 1773 (Fragment)		Amblyomma variegatum (Tropical bont tick)				integral component of membrane [GO:0016021]; mitochondrial inner membrane [GO:0005743]	74	2	0.24	1e-51	gi|49536389	EST652077 RAA Rhipicephalus appendiculatus cDNA clone RAAAM60 5' end, mRNA sequence
Fed	2	Acari_EST	DAA34415.1	F0J9C4	Hypothetical conserved protein 750 (Fragment)		Amblyomma variegatum (Tropical bont tick)		GTPase activity [GO:0003924]	GTPase activity [GO:0003924]; nickel cation binding [GO:0016151]		80	2	0.27	9e-149	gi|21642566	EST575141 AvSG Amblyomma variegatum cDNA clone AVABM04 5' end, mRNA sequence
Fed	1	Acari_EST	XP_002607078.		hypothetical protein BRAFLDRAFT_68131 [Branchiostoma floridae]							81	4	0.51	2e-123	gi|156456949	G894P5147RG14.T0 Ixodes scapularis Pooled Non-infected Normalized Library Ixodes scapularis cDNA, mRNA sequence
Fed	2	Acari_EST	XP_009047454.1		hypothetical protein LOTGIDRAFT_225073 [Lottia gigantea]							168	5	0.72	1e-96	gi|49536183	EST651871 RAA Rhipicephalus appendiculatus cDNA clone RAAAL37 5' end, mRNA sequence
Fed	2	Acari_EST	EFN81834.1	E2BR28	Importin subunit beta-1	EAI_12323	Harpegnathos saltator (Jerdon's jumping ant)		intracellular protein transport [GO:0006886]; nucleocytoplasmic transport [GO:0006913]; protein transporter activity [GO:0008565]	protein transporter activity [GO:0008565]		73	2	0.22	2e-134	gi|156360226	G894P56RN16.T0 Ixodes scapularis Pooled Non-infected Normalized Library Ixodes scapularis cDNA, mRNA sequence
Fed	1	NCBInr	gi|45386075	Q6QT18	KOG1656-like protein		Ornithodoros moubata (Soft tick) (Argasid tick)		protein transport [GO:0015031]			132	2	0.29
Fed	1	Acari_EST	XP_002410320.1	B7PCV9	Lysosomal acid phosphatase, putative (EC 3.1.3.2)	IscW_ISCW017166	Ixodes scapularis (Black-legged tick) (Deer tick)		acid phosphatase activity [GO:0003993]	acid phosphatase activity [GO:0003993]		63	2	0.21	0.0	gi|156441874	G894P5140RB19.T0 Ixodes scapularis Pooled Non-infected Normalized Library Ixodes scapularis cDNA, mRNA sequence
Fed	2	Acari_EST	XP_003747322.1		mechanosensory protein 2-like [Metaseiulus occidentalis]							89	2	0.4	1e-39	gi|282196959	CCZA1175.g1 CCZA Tetranychus urticae London larvae normalized Tetranychus urticae cDNA clone CCZA1175 3', mRNA sequence
Fed	2	NCBInr	gi|449676201		medium-chain specific acyl-CoA dehydrogenase, mitochondrial-like [Hydra vulgaris]							64	2	0.16
Fed	2	Acari_EST	XP_002402670.1	B7P2P0	Membrane protein, putative (EC 1.5.1.9)	IscW_ISCW001521	Ixodes scapularis (Black-legged tick) (Deer tick)		saccharopine dehydrogenase (NAD+, L-glutamate-forming) activity [GO:0047131]	saccharopine dehydrogenase (NAD+, L-glutamate-forming) activity [GO:0047131]		51	2	0.23	1e-139	gi|156479908	G894P5175RD13.T0 Ixodes scapularis Pooled Non-infected Normalized Library Ixodes scapularis cDNA, mRNA sequence
Fed	1	NCBInr	gi|149286906	A6N9L9	Microtubule-binding protein		Ornithodoros parkeri (Soft tick) (Argasid tick)					64	2	0.43
Fed	1	Acari_EST	XP_002411773.1	B7Q5I4	Multifunctional chaperone, putative	IscW_ISCW011376	Ixodes scapularis (Black-legged tick) (Deer tick)					186	6	1.41	3e-132	gi|49543744	EST659431 RAB Rhipicephalus appendiculatus cDNA clone RABA760 5' end, mRNA sequence
Fed	2	NCBInr	gi|242014184	E0VNT1	Myosin-9, putative	Phum_PHUM344210	Pediculus humanus subsp. corporis (Body louse)		motor activity [GO:0003774]	ATP binding [GO:0005524]; motor activity [GO:0003774]	myosin complex [GO:0016459]	244	4	0.06
Fed	2	NCBInr	gi|241997840	B7PEE1	Nucleolar protein, putative (Fragment)	IscW_ISCW004802	Ixodes scapularis (Black-legged tick) (Deer tick)		pseudouridine synthesis [GO:0001522]; ribosome biogenesis [GO:0042254]		box H/ACA snoRNP complex [GO:0031429]	73	2	0.29
Fed	2	Acari_EST	XP_003739926.1		phosphoribosyl pyrophosphate synthase-associated protein 2-like [Metaseiulus occidentalis]							89	2	0.27	2e-120	gi|21642230	EST574805 AvSG Amblyomma variegatum cDNA clone AVABI20 5' end, mRNA sequence
Fed	1	Acari_EST	AAP13102.1	Q86G46	Polyubiquitin (Fragment)	UBC	Schistosoma japonicum (Blood fluke)					502	5	0.67	0	gi|156263416	G893P58RH23.T0 Ixodes scapularis Pooled Non-infected Standard Library Ixodes scapularis cDNA, mRNA sequence
Fed	2	NCBInr	gi|156383674	A7S5Z9	Predicted protein	v1g166855	Nematostella vectensis (Starlet sea anemone)		rRNA processing [GO:0006364]; S-adenosylmethionine-dependent methyltransferase activity [GO:0008757]	RNA binding [GO:0003723]; S-adenosylmethionine-dependent methyltransferase activity [GO:0008757]		42	2	0.15
Fed	2	Acari_EST	XP_002407174.1	B7P595	Proline and glutamine-rich splicing factor (SFPQ), putative	IscW_ISCW001739	Ixodes scapularis (Black-legged tick) (Deer tick)			nucleic acid binding [GO:0003676]; nucleotide binding [GO:0000166]		62	2	0.18	3e-78	gi|49537229	EST652917 RAA Rhipicephalus appendiculatus cDNA clone RAAAU68 3' end, mRNA sequence
Fed	2	NCBInr	gi|28932716	Q86GY8	Proteasome-like protein		Rhipicephalus appendiculatus (Brown ear tick)		hydrolase activity [GO:0016787]; protein catabolic process [GO:0030163]	ATP binding [GO:0005524]; hydrolase activity [GO:0016787]	cytoplasm [GO:0005737]; proteasome complex [GO:0000502]	159	4	0.33
Fed	2	NCBInr	gi|466003423	M7CBK1	Protein DDI1 like protein 2	UY3_00674	Chelonia mydas (Green sea-turtle) (Chelonia agassizi)		aspartic-type endopeptidase activity [GO:0004190]	aspartic-type endopeptidase activity [GO:0004190]		81	2	0.06
Fed	1	NCBInr	gi|148717317	A5LHW0	Protein disulfide isomerase-1	HlPDI-1	Haemaphysalis longicornis (Bush tick)		cell redox homeostasis [GO:0045454]; isomerase activity [GO:0016853]	isomerase activity [GO:0016853]		61	2	0.14
Fed	2	Acari_EST	XP_002416615.1	B7QNW0	Protein required for fusion of vesicles in vesicular transport, alpha-SNAP, putative	IscW_ISCW015531	Ixodes scapularis (Black-legged tick) (Deer tick)		intracellular protein transport [GO:0006886]			101	3	0.35	2e-168	gi|156356894	G894P5121RF19.T0 Ixodes scapularis Pooled Non-infected Normalized Library Ixodes scapularis cDNA, mRNA sequence
Fed	2	NCBInr	gi|241587669	B7PYR6	Protein transport protein SEC61 alpha subunit, putative	IscW_ISCW020077	Ixodes scapularis (Black-legged tick) (Deer tick)		protein transport [GO:0015031]		integral component of membrane [GO:0016021]	81	4	0.32
Fed	2	Acari_EST	AFI64324.1	I1WDI0	Putative 17 beta-hydroxysteroid dehydrogenase		Haemaphysalis longicornis (Bush tick)		oxidoreductase activity [GO:0016491]	oxidoreductase activity [GO:0016491]		87	2	0.34	4e-128	gi|82838272	EST896894 BEA Rhipicephalus microplus cDNA clone BEAEP10, mRNA sequence
Fed	2	Acari_EST	ABG01855.1	Q0ZBX3	Putative accessory gland protein (Fragment)	AG-0383F-Gp	Gryllus pennsylvanicus (Field cricket)		protein folding [GO:0006457]	ATP binding [GO:0005524]		54	2	0.24	2e-155	gi|222406066	MPOAF06TR B. bovis infected B. microplus Ovary 4058 ESTs Rhipicephalus microplus cDNA, mRNA sequence
Fed	2	NCBInr	gi|260790833	C3ZLX5	Putative uncharacterized protein	BRAFLDRAFT_124573	Branchiostoma floridae (Florida lancelet) (Amphioxus)		GTPase activity [GO:0003924]	GTPase activity [GO:0003924]; nickel cation binding [GO:0016151]		69	2	0.25
Fed	2	NCBInr	gi|260785494	C3ZUG8	Putative uncharacterized protein	BRAFLDRAFT_115397	Branchiostoma floridae (Florida lancelet) (Amphioxus)		nucleotide biosynthetic process [GO:0009165]; ribonucleoside monophosphate biosynthetic process [GO:0009156]; ribose phosphate diphosphokinase activity [GO:0004749]	magnesium ion binding [GO:0000287]; ribose phosphate diphosphokinase activity [GO:0004749]		200	5	1.24
Fed	2	NCBInr	gi|91079210	D6WIB0	Putative uncharacterized protein	TcasGA2_TC002817	Tribolium castaneum (Red flour beetle)		NADH dehydrogenase (ubiquinone) activity [GO:0008137]	NADH dehydrogenase (ubiquinone) activity [GO:0008137]		130	3	0.37
Fed	2	Acari_EST	XP_002590761.1	C3ZL90	Putative uncharacterized protein (Fragment)	BRAFLDRAFT_218590	Branchiostoma floridae (Florida lancelet) (Amphioxus)		ATP-dependent helicase activity [GO:0008026]	ATP binding [GO:0005524]; ATP-dependent helicase activity [GO:0008026]; nucleic acid binding [GO:0003676]		53	2	0.26	2e-114	gi|156381831	G894P518RC17.T0 Ixodes scapularis Pooled Non-infected Normalized Library Ixodes scapularis cDNA, mRNA sequence
Fed	2	Acari_EST	EFZ22199.1	E9IB79	Putative uncharacterized protein (Fragment)	SINV_15529	Solenopsis invicta (Red imported fire ant) (Solenopsis wagneri)		GTPase activity [GO:0003924]	calcium ion binding [GO:0005509]; GTPase activity [GO:0003924]; GTP binding [GO:0005525]		143	3	0.29	0.0	gi|222402041	MPAAA02TR B. bovis infected B. microplus Gut 4077 ESTs Rhipicephalus microplus cDNA, mRNA sequence
Fed	1	NCBInr	gi|391330910		rab GDP dissociation inhibitor beta [Metaseiulus occidentalis]							98	2	0.13
Fed	2	Acari_EST	DAA34556.1	F0J9U9	RAS oncogene family member RAB2		Amblyomma variegatum (Tropical bont tick)		protein transport [GO:0015031]; small GTPase mediated signal transduction [GO:0007264]	GTP binding [GO:0005525]		179	6	1.04	6e-138	gi|21639589	EST576156 AvSG Amblyomma variegatum cDNA clone AVAAC09 5' end, mRNA sequence
Fed	2	Acari_EST	XP_006570785.1		Ras-like GTP-binding protein Rho1 isoform X5 [Apis mellifera]							168	7	1.05	2e-126	gi|282168256	CCIN2480.b1 CCIN Tetranychus urticae London embryo (L) Tetranychus urticae cDNA clone CCIN2480 5', mRNA sequence
Fed	1	NCBInr	gi|241626775	B7Q1I8	Rho GDP dissociation inhibitor, putative (Fragment)	IscW_ISCW020878	Ixodes scapularis (Black-legged tick) (Deer tick)		Rho GDP-dissociation inhibitor activity [GO:0005094]	Rho GDP-dissociation inhibitor activity [GO:0005094]	cytoplasm [GO:0005737]	149	4	0.71
Fed	2	Acari_EST	AAY42210.1	A5I8N9	Ribosomal protein L23		Haemaphysalis qinghaiensis		translation [GO:0006412]	nucleotide binding [GO:0000166]; structural constituent of ribosome [GO:0003735]	ribosome [GO:0005840]	172	9	2.4	6e-56	gi|29779092	jnn603A04.r op Ornithodoros porcinus porcinus cDNA 3', mRNA sequence
Fed	2	Acari_EST	XP_002416676.1	B7QP21	Ribosomal protein S15Aa, putative	IscW_ISCW015484	Ixodes scapularis (Black-legged tick) (Deer tick)		translation [GO:0006412]	structural constituent of ribosome [GO:0003735]	ribosome [GO:0005840]	56	2	0.42	2e-97	gi|125487825	IS_SYNG_04D11_TEx2Seq1 Tick synganglia SMART cDNA Library Ixodes scapularis cDNA clone IS_SYNG_04D11 5', mRNA sequence
Fed	2	Acari_EST	ABI52709.1	Q09JQ4	Ribosomal protein S19		Argas monolakensis (Mono lake bird tick)		translation [GO:0006412]	structural constituent of ribosome [GO:0003735]	ribosome [GO:0005840]	115	5	1.18	2e-101	gi|110887330	AMFL-P15_A05 Adult Argas monolakensis salivary gland library AMSG2-Fed Argas monolakensis cDNA, mRNA sequence
Fed	2	Acari_EST	AAY66882.1	Q4PM82	Ribosomal protein S25		Ixodes scapularis (Black-legged tick) (Deer tick)				ribosome [GO:0005840]	61	3	0.72	4e-42	gi|110888218	AMFL-P15_H11 Adult Argas monolakensis salivary gland library AMSG2-Fed Argas monolakensis cDNA, mRNA sequence
Fed	2	Acari_EST	DAA34558.1	F0J9W5	RNA-binding protein LARK		Amblyomma variegatum (Tropical bont tick)			nucleic acid binding [GO:0003676]; nucleotide binding [GO:0000166]		45	2	0.35	9e-62	gi|21639671	EST576238 AvSG Amblyomma variegatum cDNA clone AVAAD02 5' end, mRNA sequence
Fed	1	Acari_EST	XP_002413165.1	B7QCA1	RNA-binding translational regulator IRP, putative (EC 4.2.1.3) (Fragment)	IscW_ISCW013457	Ixodes scapularis (Black-legged tick) (Deer tick)		aconitate hydratase activity [GO:0003994]	aconitate hydratase activity [GO:0003994]		54	2	0.23	3e-159	gi|156334967	G894P5106FF18.T0 Ixodes scapularis Pooled Non-infected Normalized Library Ixodes scapularis cDNA, mRNA sequence
Fed	1	NCBInr	gi|242002066	B7PPI3	Secreted protein, putative (EC 5.3.4.1)	IscW_ISCW018425	Ixodes scapularis (Black-legged tick) (Deer tick)		protein disulfide isomerase activity [GO:0003756]; protein secretion [GO:0009306]	protein disulfide isomerase activity [GO:0003756]	endoplasmic reticulum lumen [GO:0005788]	74	2	0.26
Fed	1	Acari_EST	XP_002414442.1	B7QGY5	Serine/threonine-protein phosphatase (EC 3.1.3.16)	IscW_ISCW014549	Ixodes scapularis (Black-legged tick) (Deer tick)		phosphoprotein phosphatase activity [GO:0004721]	phosphoprotein phosphatase activity [GO:0004721]		63	3	0.34	0.0	gi|156296943	G894P569RA5.T0 Ixodes scapularis Pooled Non-infected Normalized Library Ixodes scapularis cDNA, mRNA sequence
Fed	2	Acari_EST	KFM82441.1	A0A087UYK2	Signal peptidase complex catalytic subunit SEC11C (Fragment)	X975_16479	Stegodyphus mimosarum		serine-type peptidase activity [GO:0008236]; signal peptide processing [GO:0006465]	serine-type peptidase activity [GO:0008236]	integral component of membrane [GO:0016021]	67	2	0.21	9e-100	gi|563479051	FY998683 Salivary gland cDNA library of Ornithodoros moubata Ornithodoros moubata cDNA clone om226, mRNA sequence
Fed	1	NCBInr	gi|76154194	Q5C3T7	SJCHGC06627 protein (Fragment)		Schistosoma japonicum (Blood fluke)				membrane [GO:0016020]	62	2	0.27
Fed	2	Acari_EST	AHH29557.1	A0A023JCU7	Synaptobrevin		Rhipicephalus microplus (Cattle tick) (Boophilus microplus)		vesicle-mediated transport [GO:0016192]		integral component of membrane [GO:0016021]	73	2	0.32	3e-111	gi|82835260	EST893882 BEA Rhipicephalus microplus cDNA clone BEAE734, mRNA sequence
Fed	2	Acari_EST	KDR16778.1	A0A067RDC2	T-complex protein 1 subunit delta	L798_09307	Zootermopsis nevadensis (Dampwood termite)		protein folding [GO:0006457]	ATP binding [GO:0005524]	cytoplasm [GO:0005737]	105	2	0.37	1e-91	gi|29778863	jns600E05.f op Ornithodoros porcinus porcinus cDNA 5', mRNA sequence
Fed	1	Acari_EST	XP_003743482.1		TPPP family protein CG4893-like [Metaseiulus occidentalis]							89	2	0.24	2e-68	gi|49537938	EST653626 RAA Rhipicephalus appendiculatus cDNA clone RAAAZ80 5' end, mRNA sequence
Fed	1	NCBInr	gi|313760598	H0ZBV9	Transaldolase (EC 2.2.1.2)	TALDO1	Taeniopygia guttata (Zebra finch) (Poephila guttata)	Transaldolase is important for the balance of metabolites in the pentose-phosphate pathway. {ECO:0000256|RuleBase:RU000501}.	pentose-phosphate shunt [GO:0006098]; sedoheptulose-7-phosphate:D-glyceraldehyde-3-phosphate glyceronetransferase activity [GO:0004801]	sedoheptulose-7-phosphate:D-glyceraldehyde-3-phosphate glyceronetransferase activity [GO:0004801]	cytoplasm [GO:0005737]; extracellular vesicular exosome [GO:0070062]; nucleus [GO:0005634]	59	2	0.18
Fed	1	Acari_EST	XP_002413138.1	B7QC74	Transcription factor containing NAC and TS-N domains, putative (EC 3.6.3.8)	IscW_ISCW012592	Ixodes scapularis (Black-legged tick) (Deer tick)		calcium-transporting ATPase activity [GO:0005388]	calcium-transporting ATPase activity [GO:0005388]		184	4	0.8	2e-69	gi|156427070	G894P562FJ24.T0 Ixodes scapularis Pooled Non-infected Normalized Library Ixodes scapularis cDNA, mRNA sequence
Fed	2	NCBInr	gi|241122817	B7P971	Transgelin	IscW_ISCW003081	Ixodes scapularis (Black-legged tick) (Deer tick)					93	3	0.54
Fed	2	NCBInr	gi|240972275	B7P1Y8	Translation initiation factor 3 and TGF-beta interacting protein, putative (EC 2.3.1.48)	IscW_ISCW000011	Ixodes scapularis (Black-legged tick) (Deer tick)		histone acetyltransferase activity [GO:0004402]; translation initiation factor activity [GO:0003743]	histone acetyltransferase activity [GO:0004402]; translation initiation factor activity [GO:0003743]		73	4	0.77
Fed	1	Acari_EST	M5B4R7.1	M5B4R7	Translationally-controlled tumor protein homolog (GTx-TCTP1)		Grammostola rosea (Chilean rose tarantula) (Grammostola spatulata)	Venom protein that causes edema, enhances vascular permeability and is likely related to the inflammatory activity of the venom. {ECO:0000250}.			extracellular region [GO:0005576]	64	2	0.21	1e-82	gi|148320931	OPL-P6_F11 Ornithodoros parkeri salivary gland OPSG-1 Ornithodoros parkeri cDNA, mRNA sequence
Fed	2	Acari_EST	XP_002411161.1	B7Q363	Translocon-associated protein, gamma subunit, putative	IscW_ISCW008596	Ixodes scapularis (Black-legged tick) (Deer tick)		cotranslational protein targeting to membrane [GO:0006613]		integral component of endoplasmic reticulum membrane [GO:0030176]; Sec61 translocon complex [GO:0005784]	108	2	0.31	2e-94	gi|49554835	EST763616 BEA Rhipicephalus microplus cDNA clone BEAAA83, mRNA sequence
Fed	2	Acari_EST	KFM58112.1	A0A087SZ23	Transportin-1 (Fragment)	X975_25455	Stegodyphus mimosarum		intracellular protein transport [GO:0006886]			66	2	0.31	4e-114	gi|49538670	EST654358 RAA Rhipicephalus appendiculatus cDNA clone RAAB482 5' end, mRNA sequence
Fed	2	Acari_EST	XP_003747155.1		trifunctional enzyme subunit beta, mitochondrial-like [Metaseiulus occidentalis]							43	2	0.26	2e-81	gi|49538279	EST653967 RAA Rhipicephalus appendiculatus cDNA clone RAAB227 5' end, mRNA sequence
Fed	2	Acari_EST	AGR44873.1	S5MNS9	Truncated actin-4		Bombyx mori (Silk moth)			ATP binding [GO:0005524]	cytoplasm [GO:0005737]; cytoskeleton [GO:0005856]	1914	15	7.25	0.0	gi|49552585	EST668272 RAB Rhipicephalus appendiculatus cDNA clone RABBX79 5' end, mRNA sequence
Fed	2	Acari_EST	ETN59126.1	W5J570	Tubulin alpha chain (Uncharacterized protein)	AND_009265	Anopheles darlingi (Mosquito)	Tubulin is the major constituent of microtubules. It binds two moles of GTP, one at an exchangeable site on the beta chain and one at a non-exchangeable site on the alpha chain. {ECO:0000256|RuleBase:RU003505, ECO:0000256|SAAS:SAAS00103398}.	GTPase activity [GO:0003924]; microtubule-based process [GO:0007017]; protein polymerization [GO:0051258]	GTPase activity [GO:0003924]; GTP binding [GO:0005525]; structural constituent of cytoskeleton [GO:0005200]	cytoplasm [GO:0005737]; microtubule [GO:0005874]	1018	12	2.73	0.0	gi|49534567	EST650255 RAA Rhipicephalus appendiculatus cDNA clone RAAA511 3' end, mRNA sequence
Fed	2	NCBInr	gi|241047155	B7P5B3	U5 snRNP-specific protein, putative (Fragment)	IscW_ISCW015782	Ixodes scapularis (Black-legged tick) (Deer tick)		GTPase activity [GO:0003924]	GTPase activity [GO:0003924]; GTP binding [GO:0005525]		58	3	0.1
Fed	1.2	NCBInr	gi|10719701	Q9DEZ5	Ubiquitin (Fragment)		Scyliorhinus torazame (Cloudy catshark)					217_319	4_5	0,89_1,21
Fed	2	Acari_EST	XP_002436276.1	B7PR84	Ubiquitin-activating enzyme E1, putative (Fragment)	IscW_ISCW019123	Ixodes scapularis (Black-legged tick) (Deer tick)		cellular protein modification process [GO:0006464]; ligase activity [GO:0016874]; small protein activating enzyme activity [GO:0008641]	ATP binding [GO:0005524]; ligase activity [GO:0016874]; small protein activating enzyme activity [GO:0008641]		80	2	0.23	2e-174	gi|156434272	G894P5129RB9.T0 Ixodes scapularis Pooled Non-infected Normalized Library Ixodes scapularis cDNA, mRNA sequence
Fed	2	NCBInr	gi|17541470	P35129	Ubiquitin-conjugating enzyme E2 2 (EC 6.3.2.19) (Lethal protein 70) (Ubiquitin carrier protein 2) (Ubiquitin-protein ligase 2)	let-70 ubc-2 M7.1	Caenorhabditis elegans	Catalyzes the covalent attachment of ubiquitin to other proteins. Mediates the selective degradation of short-lived and abnormal proteins.	acid-amino acid ligase activity [GO:0016881]; protein ubiquitination [GO:0016567]; protein ubiquitination involved in ubiquitin-dependent protein catabolic process [GO:0042787]; ubiquitin-protein transferase activity [GO:0004842]	acid-amino acid ligase activity [GO:0016881]; ATP binding [GO:0005524]; ubiquitin protein ligase binding [GO:0031625]; ubiquitin-protein transferase activity [GO:0004842]		54	2	0.44
Fed	1	Acari_EST	EFX69070.1	E9HGS0	uncharacterized protein	DAPPUDRAFT_228809	Daphnia pulex (Water flea)		electron transport chain [GO:0022900]; oxidoreductase activity, acting on the CH-CH group of donors [GO:0016627]; tricarboxylic acid cycle [GO:0006099]	flavin adenine dinucleotide binding [GO:0050660]; oxidoreductase activity, acting on the CH-CH group of donors [GO:0016627]		61	2	0.22	8e-165	gi|156294953	G893P552RF4.T0 Ixodes scapularis Pooled Non-infected Standard Library Ixodes scapularis cDNA, mRNA sequence
Fed	2	NCBInr	gi|193673864	J9K556	Uncharacterized protein		Acyrthosiphon pisum (Pea aphid)		ER to Golgi vesicle-mediated transport [GO:0006888]; intracellular protein transport [GO:0006886]	zinc ion binding [GO:0008270]	COPII vesicle coat [GO:0030127]	103	4	0.16
Fed	2	Acari_EST	XP_001601522.1	K7J204	Uncharacterized protein	RpL32	Nasonia vitripennis (Parasitic wasp)		translation [GO:0006412]	structural constituent of ribosome [GO:0003735]	ribosome [GO:0005840]	75	3	0.89	5e-60	gi|110085156	ACAH04D04 Amblyomma cajennense tick library Amblyomma cajennense cDNA 5', mRNA sequence
Fed	2	NCBInr	gi|551501059	M3ZQR7	Uncharacterized protein	ARF5 (1 of 2)	Xiphophorus maculatus (Southern platyfish) (Platypoecilus maculatus)		small GTPase mediated signal transduction [GO:0007264]	GTP binding [GO:0005525]	intracellular [GO:0005622]	117	2	0.36
Fed	1	NCBInr	gi|465997402	M7BSZ4	Uncharacterized protein	UY3_02467	Chelonia mydas (Green sea-turtle) (Chelonia agassizi)		GTPase activity [GO:0003924]; intracellular protein transport [GO:0006886]; nucleocytoplasmic transport [GO:0006913]; small GTPase mediated signal transduction [GO:0007264]	GTPase activity [GO:0003924]; GTP binding [GO:0005525]		222	6	0.28
Fed	2	NCBInr	gi|555709180	T1FM18	Uncharacterized protein	HELRODRAFT_184821	Helobdella robusta (Californian leech)		G-protein coupled receptor signaling pathway [GO:0007186]; GTPase activity [GO:0003924]; signal transducer activity [GO:0004871]	GTPase activity [GO:0003924]; GTP binding [GO:0005525]; signal transducer activity [GO:0004871]		114	3	0.26
Fed	2	NCBInr	gi|555690425	T1FVK5	Uncharacterized protein	HELRODRAFT_194011	Helobdella robusta (Californian leech)		oxidoreductase activity, acting on the aldehyde or oxo group of donors, NAD or NADP as acceptor [GO:0016620]	oxidoreductase activity, acting on the aldehyde or oxo group of donors, NAD or NADP as acceptor [GO:0016620]		66	2	0.12
Fed	1	NCBInr	gi|556103950	V4A788	Uncharacterized protein	LOTGIDRAFT_216694	Lottia gigantea (Giant owl limpet)		glycine catabolic process [GO:0006546]; glycine dehydrogenase (decarboxylating) activity [GO:0004375]	glycine dehydrogenase (decarboxylating) activity [GO:0004375]; pyridoxal phosphate binding [GO:0030170]		92	2	0.06
Fed	1	Acari_EST	CAM91778.1	A4VB07	uncharacterized protein (Fragment)		Platynereis dumerilii (Dumeril's clam worm)					43	2	0.25	4e-157	gi|282180051	CCIO1747.b1 CCIO Tetranychus urticae London embryo (H) Tetranychus urticae cDNA clone CCIO1747 5', mRNA sequence
Fed	2	NCBInr	gi|478257501	N6UG83	Uncharacterized protein (Fragment)	D910_07635 YQE_05951	Dendroctonus ponderosae (Mountain pine beetle)		actin filament polymerization [GO:0030041]; Arp2/3 complex-mediated actin nucleation [GO:0034314]		Arp2/3 protein complex [GO:0005885]	59	2	0.37
Fed	2	NCBInr	gi|47220485		unnamed protein product [Tetraodon nigroviridis]							142	2	0.12
Fed	2	Acari_EST	XP_002403507.1	B7PHT7	Uridine cytidine kinase I, putative (EC 2.7.1.48)	IscW_ISCW003812	Ixodes scapularis (Black-legged tick) (Deer tick)		uridine kinase activity [GO:0004849]	ATP binding [GO:0005524]; uridine kinase activity [GO:0004849]		53	2	0.18	2e-97	gi|148321665	OPL-P14_D04 Ornithodoros parkeri salivary gland OPSG-1 Ornithodoros parkeri cDNA, mRNA sequence
Fed	1.2	NCBInr	gi|241717142	B7QDF5	Vacuolar H+-ATPase V1 sector, subunit B, putative (EC 3.6.3.15)	IscW_ISCW022132	Ixodes scapularis (Black-legged tick) (Deer tick)		ATP hydrolysis coupled proton transport [GO:0015991]; ATP metabolic process [GO:0046034]; hydrolase activity, acting on acid anhydrides, catalyzing transmembrane movement of substances [GO:0016820]	ATP binding [GO:0005524]; hydrolase activity, acting on acid anhydrides, catalyzing transmembrane movement of substances [GO:0016820]	proton-transporting two-sector ATPase complex, catalytic domain [GO:0033178]	101_113	3_2	0,2_0,13
Fed	2	NCBInr	gi|325303146	F0J8Z5	Vesicle coat complex COPI beta' subunit (Fragment)		Amblyomma variegatum (Tropical bont tick)					70	2	0.2
Fed	2	Acari_EST	XP_002408825.1	B7PBS7	Vesicle coat complex COPII, subunit SEC23, putative	IscW_ISCW016963	Ixodes scapularis (Black-legged tick) (Deer tick)		ER to Golgi vesicle-mediated transport [GO:0006888]; intracellular protein transport [GO:0006886]		COPII vesicle coat [GO:0030127]	61	2	0.22	1e-146	gi|156413370	G894P535RO21.T0 Ixodes scapularis Pooled Non-infected Normalized Library Ixodes scapularis cDNA, mRNA sequence
Fed	2	NCBInr	gi|241114858	B7P806	Vesicle docking protein P115, putative	IscW_ISCW016976	Ixodes scapularis (Black-legged tick) (Deer tick)		intracellular protein transport [GO:0006886]; protein transporter activity [GO:0008565]; vesicle fusion with Golgi apparatus [GO:0048280]	protein transporter activity [GO:0008565]	Golgi membrane [GO:0000139]	43	2	0.08
Fed	2	Acari_EST	EHJ78213.1	G6CKL7	V-type proton ATPase subunit E	KGM_13688	Danaus plexippus (Monarch butterfly)		ATP hydrolysis coupled proton transport [GO:0015991]; proton-transporting ATPase activity, rotational mechanism [GO:0046961]	proton-transporting ATPase activity, rotational mechanism [GO:0046961]	proton-transporting two-sector ATPase complex, catalytic domain [GO:0033178]	49	2	0.33	7e-20	gi|29779375	jnn609B06.r op Ornithodoros porcinus porcinus cDNA 3', mRNA sequence
Fed	1	Acari_EST	XP_002400559.1	B7P173	Xpa-binding protein, putative (Fragment)	IscW_ISCW016116	Ixodes scapularis (Black-legged tick) (Deer tick)			nucleotide binding [GO:0000166]		26	2	0.3	3e-15	gi|82839519	EST898141 BEA Rhipicephalus microplus cDNA clone BEAEW61, mRNA sequence
