# Supplementary material for: Midgut proteome of an argasid tick, Ornithodoros erraticus: a comparison between unfed and engorged females
Source: Parasit Vectors. 2015 Oct 12;8:525. doi: 10.1186/s13071-015-1148-z (PMC4603979; doi:10.1186/s13071-015-1148-z)
Supplement: Additional file 3: Table S3. — Non-redundant host proteins identified in Soluble fraction, S-1, from midgut of engorged ticks at 48 h post-feeding (fed group). (XLSX 45 kb) [file 13071_2015_1148_MOESM3_ESM.xlsx]

## Sheet: S-1 fraction from fed ticks
Supplementary Table 3. Non-redundant host proteins identified in Soluble fraction, S-1, from midgut of engorged ticks at 48 hours post-feeding (fed group).
Database	NCBI ID	UniProt ID	Protein names	Gene names	Organism	Score	Num. of significant sequences	emPAI	E value	Accession_EST	Description_EST
NCBInr	gi|2852383	P68250	14-3-3 protein beta/alpha (Protein kinase C inhibitor protein 1) (KCIP-1) [Cleaved into: 14-3-3 protein beta/alpha, N-terminally processed]	YWHAB	Bos taurus (Bovine)	80	2	0.25
NCBInr	gi|296201052	F7GZ27	14-3-3 protein epsilon (Uncharacterized protein)	YWHAE	Callithrix jacchus (White-tufted-ear marmoset)	127	4	0.71
NCBInr	gi|253706		14-3-3 protein zeta chain [cattle, brain, Peptide, 245 aa]		Bos taurus	93	3	0.4
NCBInr	gi|564377439		26S proteasome non-ATPase regulatory subunit 2 isoform X1		Rattus norvegicus	68	2	0.1
NCBInr	gi|532075399	I3NDY4	6-phosphofructokinase (EC 2.7.1.11) (Phosphohexokinase)	PFKL	Spermophilus tridecemlineatus (Thirteen-lined ground squirrel) (Ictidomys tridecemlineatus)	214	8	0.35
NCBInr	gi|291397218		Acetyl-Coenzyme A acetyltransferase 2-like		Oryctolagus cuniculus	78	3	0.26
Acari_EST	AAH05533.1	Q99K05	Acly protein (Fragment)	Acly	Mus musculus (Mouse)	68	2	0.24	2e-80	gi|282196572	CCZA2252.b1 CCZA Tetranychus urticae London larvae normalized Tetranychus urticae cDNA clone CCZA2252 5', mRNA sequence
NCBInr	gi|291393689	G1SMY7	Acylamino-acid-releasing enzyme	APEH	Oryctolagus cuniculus (Rabbit)	267	11	0.6
NCBInr	gi|545808460		ADP-ribosylation factor 1 isoform X1		Sus scrofa	159	3	0.44
NCBInr	gi|156120547	A6QPH7	AKR7A2 protein	AKR7A2	Bos taurus (Bovine)	117	2	0.17
NCBInr	gi|291411395		alpha 1B-glycoprotein-like		Oryctolagus cuniculus	76	2	0.11
NCBInr	gi|126722876	Q28665	Alpha-1-antiproteinase E (Uncharacterized protein)	LOC100008986	Oryctolagus cuniculus (Rabbit)	644	13	2.26
NCBInr	gi|291408503		alpha-1-microglobulin/bikunin-like		Oryctolagus cuniculus	129	3	0.27
NCBInr	gi|2521985	P80191	Alpha-2-HS-glycoprotein (Fetuin-A) (Haemonectin) (Fragment)	AHSG FETUA	Oryctolagus cuniculus (Rabbit)	123	2	0.18
NCBInr	gi|291392861		alpha-2-macroglobulin		Oryctolagus cuniculus	1508	29	0.88
Acari_EST	ABU63212.1	A8DUV1	Alpha-globin	Hbat1	Mus musculus (Mouse)	115	2	1.46	8e-48	gi|156341697	G894P5112FK5.T0 Ixodes scapularis Pooled Non-infected Normalized Library Ixodes scapularis cDNA, mRNA sequence
NCBInr	gi|291401434	G1U0V2	Alpha-synuclein	SNCA	Oryctolagus cuniculus (Rabbit)	397	12	11.48
NCBInr	gi|444731054	L9L8X2	Ankyrin-1	TREES_T100019202	Tupaia chinensis (Chinese tree shrew)	259	12	0.19
NCBInr	gi|217418328	B7NZM1	Apolipoprotein A-I (Predicted)	RA_m003_jsm4E071r	Oryctolagus cuniculus (Rabbit)	384	11	2.11
NCBInr	gi|284005104	B7NZM0	Apolipoprotein A-IV (Predicted) (Uncharacterized protein)	APOA4	Oryctolagus cuniculus (Rabbit)	112	4	0.33
NCBInr	gi|524975221		ATP-citrate synthase isoform X1		Mesocricetus auratus	267	12	0.37
Acari_EST	BAC40637.1	Q8VDW0	ATP-dependent RNA helicase DDX39A (EC 3.6.4.13) (DEAD box protein 39)	Ddx39a Ddx39	Mus musculus (Mouse)	71	2	0.23	2e-98	gi|156276566	G893P536FE17.T0 Ixodes scapularis Pooled Non-infected Standard Library Ixodes scapularis cDNA, mRNA sequence
NCBInr	gi|162287046	Q28740	Basigin (CD antigen CD147)	BSG	Oryctolagus cuniculus (Rabbit)	121	4	0.54
NCBInr	gi|6685052	Q9TT31	Beta-globin (Fragment)		Callithrix jacchus (White-tufted-ear marmoset)	90	2	21.8
NCBInr	gi|291394720		biliverdin reductase A-like		Oryctolagus cuniculus	153	6	0.64
NCBInr	gi|291414104		biliverdin reductase B (flavin reductase (NADPH))-like		Oryctolagus cuniculus	458	7	5.28
NCBInr	gi|126722749	P07952	Bisphosphoglycerate mutase (BPGM) (EC 5.4.2.4) (2,3-bisphosphoglycerate mutase, erythrocyte) (2,3-bisphosphoglycerate synthase) (EC 3.1.3.13) (EC 5.4.2.11) (BPG-dependent PGAM)	BPGM	Oryctolagus cuniculus (Rabbit)	163	6	1.08
NCBInr	gi|115452	P07452	Carbonic anhydrase 1 (EC 4.2.1.1) (Carbonate dehydratase I) (Carbonic anhydrase I) (CA-I) (Fragment)	CA1	Oryctolagus cuniculus (Rabbit)	1011	13	11.94
NCBInr	gi|307611953	P00919	Carbonic anhydrase 2 (EC 4.2.1.1) (Carbonate dehydratase II) (Carbonic anhydrase II) (CA-II)	CA2	Oryctolagus cuniculus (Rabbit)	567	18	13.3
NCBInr	gi|291384816	G1T6W7	Catalase (EC 1.11.1.6)	CAT	Oryctolagus cuniculus (Rabbit)	609	18	2.24
NCBInr	gi|1236646		ch4 and secrete domains of swine IgM		Sus scrofa	176	7	0.67
NCBInr	gi|528082170		Chain L, Crystal Structure Of Rabbit Mab R56 Fab In Complex With V3 Crown Of Hiv-1 Jr-fl Gp120		Oryctolagus cuniculus	874	7	4
NCBInr	gi|119615480		chromosome 1 open reading frame 128, isoform CRA_a		Homo sapiens	52	2	0.23
NCBInr	gi|158138561	P01026	Complement C3 [Cleaved into: Complement C3 beta chain; C3-beta-c (C3bc) (Neutrophil chemotactic factor-2) (ENCF-2); Complement C3 alpha chain; C3a anaphylatoxin (Neutrophil chemotactic factor-1) (ENCF-1); Acylation stimulating protein (ASP) (C3adesArg); Complement C3b alpha' chain; Complement C3c alpha' chain fragment 1; Complement C3dg fragment; Complement C3g fragment; Complement C3d fragment; …	C3	Rattus norvegicus (Rat)	159	6	0.11
NCBInr	gi|504170907		complement C5		Ochotona princeps	54	3	0.06
NCBInr	gi|291395827		complement component 4A		Oryctolagus cuniculus	636	22	0.44
NCBInr	gi|291402712		complement factor H		Oryctolagus cuniculus	220	5	0.11
NCBInr	gi|504159473		dehydrogenase/reductase SDR family member 11		Ochotona princeps	128	3	0.39
NCBInr	gi|403255013		DNA damage-binding protein 1		Saimiri boliviensis boliviensis	127	5	0.13
NCBInr	gi|291389419		ErbB3-binding protein 1 [Or		Oryctolagus cuniculus	89	3	0.24
NCBInr	gi|291399437		erythrocyte membrane protein band 4.1 isoform 1 [		Oryctolagus cuniculus	94	4	0.14
NCBInr	gi|291403140		erythrocyte membrane protein band 4.2		Oryctolagus cuniculus	82	3	0.12
NCBInr	gi|291400415		esterase D/formylglutathione hydrolase-like		Oryctolagus cuniculus	156	6	0.81
NCBInr	gi|197097318	Q5NVM0	F-actin-capping protein subunit alpha-1 (CapZ alpha-1)	CAPZA1	Pongo abelii (Sumatran orangutan) (Pongo pygmaeus abelii)	69	3	0.33
NCBInr	gi|291400275		fetuin B isoform 1		Oryctolagus cuniculus	68	3	0.25
NCBInr	gi|291401109	G1T0W8	Fibrinogen beta chain	FGB	Oryctolagus cuniculus (Rabbit)	447	13	1.47
NCBInr	gi|291401111		fibrinogen, alpha polypeptide		Oryctolagus cuniculus	369	6	0.33
NCBInr	gi|291392188		fibronectin 1		Oryctolagus cuniculus	103	4	0.05
NCBInr	gi|291414651	G1TPZ1	Galectin	LGALS1	Oryctolagus cuniculus (Rabbit)	71	2	0.5
NCBInr	gi|291408438		gelsolin isoform 1		Oryctolagus cuniculus	211	8	0.4
NCBInr	gi|7245763	Q9N1E2	Glucose-6-phosphate isomerase (GPI) (EC 5.3.1.9) (Autocrine motility factor) (AMF) (Neuroleukin) (NLK) (Phosphoglucose isomerase) (PGI) (Phosphohexose isomerase) (PHI)	GPI	Oryctolagus cuniculus (Rabbit)	110	5	0.29
NCBInr	gi|291398479		glutamate cysteine ligase, modifier subunit-like		Oryctolagus cuniculus	86	2	0.23
NCBInr	gi|146198599	P11909	Glutathione peroxidase 1 (GPx-1) (GSHPx-1) (EC 1.11.1.9) (Cellular glutathione peroxidase)	GPX1	Oryctolagus cuniculus (Rabbit)	130	4	0.76
NCBInr	gi|379317170		glutathione peroxidase 3 precursor [		Oryctolagus cuniculus	81	2	0.28
NCBInr	gi|562840974		glutathione S-transferase Mu 2		Tupaia chinensis	100	3	0.44
NCBInr	gi|291383425		Glyceraldehyde-3-phosphate dehydrogenase-like		Oryctolagus cuniculus	271	8	1.63
NCBInr	gi|291405417		glyoxalase domain containing 4		Oryctolagus cuniculus	109	2	0.21
NCBInr	gi|528910575		guanine nucleotide-binding protein G(s) subunit alpha isoforms XLas-like		Bos taurus	133	4	0.45
NCBInr	gi|126723706	P19007	Haptoglobin (Zonulin) [Cleaved into: Haptoglobin alpha chain; Haptoglobin beta chain]	HP	Oryctolagus cuniculus (Rabbit)	132	3	0.27
NCBInr	gi|291385465		hCG2016942-like		Oryctolagus cuniculus	233	12	0.28
NCBInr	gi|426349952		heat shock 70 kDa protein 4		Gorilla gorilla gorilla	119	5	0.19
NCBInr	gi|291392604		heme binding protein 1		Oryctolagus cuniculus	52	2	0.34
NCBInr	gi|126723457	P02057	Hemoglobin subunit beta-1/2 (Beta-1/2-globin) (Hemoglobin beta-1/2 chain)	HBB1; HBB2	Oryctolagus cuniculus (Rabbit)	4627	17	3514.71
NCBInr	gi|130500366	P20058	Hemopexin	HPX	Oryctolagus cuniculus (Rabbit)	98	5	0.36
NCBInr	gi|126722597	P47776	Heparin cofactor 2 (Heparin cofactor II) (HC-II) (Protease inhibitor leuserpin-2) (Serpin D1)	SERPIND1 HCF2	Oryctolagus cuniculus (Rabbit)	40	2	0.12
NCBInr	gi|291400273		histidine-rich glycoprotein		Oryctolagus cuniculus	568	18	1.55
Acari_EST	XP_007634698.1		histone H4 isoform X2		Cricetulus griseus	60	2	0.41	9e-48	gi|282169644	CCIN2101.g1 CCIN Tetranychus urticae London embryo (L) Tetranychus urticae cDNA clone CCIN2101 3', mRNA sequence
NCBInr	gi|13435621	Q99KF5	Hypoxanthine guanine phosphoribosyl transferase 1	Hprt Hprt1	Mus musculus (Mouse)	127	6	1.14
NCBInr	gi|125143	P01839	Ig kappa-b4 chain C region	K-BAS	Oryctolagus cuniculus (Rabbit)	110	2	0.69
NCBInr	gi|89216		Ig lambda chain V-C region PLC3 - pig (fragment)			165	4	0.9
NCBInr	gi|294484		Ig lambda chain, partial		Oryctolagus cuniculus	91	2	0.33
NCBInr	gi|127511	P04221	Ig mu chain C region membrane-bound form		Oryctolagus cuniculus (Rabbit)	319	9	0.72
NCBInr	gi|89242507		immunoglobulin gamma1 constant region, partial		Oryctolagus cuniculus	973	10	3.91
NCBInr	gi|559775234		immunoglobulin light chain constant region, partial		Sus scrofa	62	2	0.64
NCBInr	gi|431906685	L5KJ63	Insulin-like growth factor-binding protein complex acid labile chain	PAL_GLEAN10011719	Pteropus alecto (Black flying fox)	59	2	0.18
NCBInr	gi|130491439	Q9TTJ4	Inter-alpha-trypsin inhibitor heavy chain H1	ITI HC1	Oryctolagus cuniculus (Rabbit)	353	12	0.47
NCBInr	gi|130498817	Q9GLY6	Inter-alpha-trypsin inhibitor heavy chain2	ITI-HC2	Oryctolagus cuniculus (Rabbit)	302	12	0.57
NCBInr	gi|126723120	Q9GLY4	Inter-alpha-trypsin inhibitor heavy chain4	ITI-HC4	Oryctolagus cuniculus (Rabbit)	57	3	0.1
NCBInr	gi|307611949		L-lactate dehydrogenase B chain		Oryctolagus cuniculus	451	13	3.32
NCBInr	gi|291386712	G1SQG5	Malate dehydrogenase (EC 1.1.1.37)	MDH1	Oryctolagus cuniculus (Rabbit)	188	10	1.59
NCBInr	gi|291389890		mercaptopyruvate sulfurtransferase		Oryctolagus cuniculus	92	3	0.31
NCBInr	gi|291406568		methylenetetrahydrofolate dehydrogenase 1		Oryctolagus cuniculus	144	5	0.17
NCBInr	gi|291416090	G1TPW2	Methylthioribose-1-phosphate isomerase (M1Pi) (MTR-1-P isomerase) (EC 5.3.1.23) (S-methyl-5-thioribose-1-phosphate isomerase) (Translation initiation factor eIF-2B subunit alpha/beta/delta-like protein)	MRI1	Oryctolagus cuniculus (Rabbit)	53	2	0.18
NCBInr	gi|523704501	J7M9D0	Morphine-6-dehydrogenase	AKR1C26	Oryctolagus cuniculus (Rabbit)	218	9	1.36
NCBInr	gi|291405780		NME1-NME2 protein-like		Oryctolagus cuniculus	78	4	0.52
NCBInr	gi|291403445		nucleoside phosphorylase		Oryctolagus cuniculus	247	10	1.93
NCBInr	gi|736808		paraoxonase		Oryctolagus cuniculus	52	3	0.27
NCBInr	gi|291397244		peroxiredoxin 6		Oryctolagus cuniculus	196	7	1.4
NCBInr	gi|197100696	Q5RC63	Peroxiredoxin-2 (EC 1.11.1.15)	PRDX2	Pongo abelii (Sumatran orangutan) (Pongo pygmaeus abelii)	572	8	4.75
NCBInr	gi|291384724		phosphoglycerate kinase 1		Oryctolagus cuniculus	100	3	0.24
NCBInr	gi|291397228		plasminogen		Oryctolagus cuniculus	139	6	0.24
NCBInr	gi|291392859		pregnancy-zone protein		Oryctolagus cuniculus	670	22	0.55
NCBInr	gi|130494463	Q28719	Prostaglandin reductase 1 (PRG-1) (EC 1.3.1.-) (15-oxoprostaglandin 13-reductase) (EC 1.3.1.48) (ADRAB-F) (NADP-dependent leukotriene B4 12-hydroxydehydrogenase) (EC 1.3.1.74)	PTGR1 LTB4DH	Oryctolagus cuniculus (Rabbit)	387	10	1.48
NCBInr	gi|119601121		proteasome (prosome, macropain) subunit, alpha type, 3, isoform CRA_a		Homo sapiens	58	2	0.29
NCBInr	gi|291413048		proteasome 26S non-ATPase subunit 9		Oryctolagus cuniculus	79	2	0.29
NCBInr	gi|6755198	Q9QUM9	Proteasome subunit alpha type-6 (EC 3.4.25.1) (Macropain iota chain) (Multicatalytic endopeptidase complex iota chain) (Proteasome iota chain)	Psma6	Mus musculus (Mouse)	139	4	0.57
NCBInr	gi|4506195	P49721	Proteasome subunit beta type-2 (EC 3.4.25.1) (Macropain subunit C7-I) (Multicatalytic endopeptidase complex subunit C7-I) (Proteasome component C7-I)	PSMB2	Homo sapiens (Human)	90	3	0.72
NCBInr	gi|6755202	Q9R1P1	Proteasome subunit beta type-3 (EC 3.4.25.1) (Proteasome chain 13) (Proteasome component C10-II) (Proteasome theta chain)	Psmb3	Mus musculus (Mouse)	160	3	0.5
NCBInr	gi|21465653	Q32KL2	Proteasome subunit beta type-5 (EC 3.4.25.1)	PSMB5	Bos taurus (Bovine)	173	5	0.99
NCBInr	gi|296734	P28072	Proteasome subunit beta type-6 (EC 3.4.25.1) (Macropain delta chain) (Multicatalytic endopeptidase complex delta chain) (Proteasome delta chain) (Proteasome subunit Y)	PSMB6 LMPY Y	Homo sapiens (Human)	74	2	0.37
NCBInr	gi|119608283		protein phosphatase 2A, regulatory subunit B' (PR 53), isoform CRA_b		Homo sapiens	70	3	0.23
Acari_EST	EGW13141.1	G3I1R2	Purine nucleoside phosphorylase (Fragment)	I79_017328	Cricetulus griseus (Chinese hamster) (Cricetulus barabensis griseus)	72	3	0.53	0.0	gi|156499491	G894P5202RD11.T0 Ixodes scapularis Pooled Non-infected Normalized Library Ixodes scapularis cDNA, mRNA sequence
NCBInr	gi|4210726	P55786	Puromycin-sensitive aminopeptidase (PSA) (EC 3.4.11.14) (Cytosol alanyl aminopeptidase) (AAP-S)	NPEPPS PSA	Homo sapiens (Human)	117	6	0.22
NCBInr	gi|291413065		RAN binding protein 1		Oryctolagus cuniculus	77	2	0.25
Acari_EST	ELR57927.1	L8IRX8	Ras-related protein Rab-1A (Fragment)	M91_09138	Bos mutus	67	2	0.22	8e-112	gi|156476872	G894P5170RO20.T0 Ixodes scapularis Pooled Non-infected Normalized Library Ixodes scapularis cDNA, mRNA sequence
NCBInr	gi|42558920	Q8MI17	Retinal dehydrogenase 1 (RALDH 1) (RalDH1) (EC 1.2.1.36) (ALDH-E1) (ALHDII) (Aldehyde dehydrogenase family 1 member A1) (Aldehyde dehydrogenase, cytosolic)	ALDH1A1	Oryctolagus cuniculus (Rabbit)	379	15	1.54
NCBInr	gi|126722803	P06912	Retinol-binding protein 4 (Plasma retinol-binding protein) (PRBP) (RBP)	RBP4	Oryctolagus cuniculus (Rabbit)	59	2	0.49
NCBInr	gi|4506127	P60891	Ribose-phosphate pyrophosphokinase 1 (EC 2.7.6.1) (PPRibP) (Phosphoribosyl pyrophosphate synthase I) (PRS-I)	PRPS1	Homo sapiens (Human)	179	6	0.71
NCBInr	gi|291398005		selenium binding protein 1		Oryctolagus cuniculus	108	2	0.11
NCBInr	gi|284005433	B7NZA0	Serine proteinase inhibitor, clade B, member 10 (Predicted)	SERPINB10	Oryctolagus cuniculus (Rabbit)	143	5	0.42
NCBInr	gi|178438	P62714	Serine/threonine-protein phosphatase 2A catalytic subunit beta isoform (PP2A-beta) (EC 3.1.3.16)	PPP2CB	Homo sapiens (Human)	77	3	0.3
NCBInr	gi|6175087	P19134	Serotransferrin (Transferrin) (Beta-1 metal-binding globulin) (Siderophilin)	TF	Oryctolagus cuniculus (Rabbit)	908	36	4.1
NCBInr	gi|545843036		serpin A3-8		Sus scrofa	80	3	0.22
NCBInr	gi|407943895	G1U9S2	Serum albumin	ALB	Oryctolagus cuniculus (Rabbit)	6428	49	49.04
NCBInr	gi|291397695		spectrin alpha 1-like		Oryctolagus cuniculus	1024	34	0.53
NCBInr	gi|291413632		spectrin, beta, erythrocytic (includes spherocytosis, clinical type I)-like		Oryctolagus cuniculus	442	12	0.15
NCBInr	gi|291415983		stress-induced-phosphoprotein 1 (Hsp70/Hsp90-organizing protein)		Oryctolagus cuniculus	112	2	0.1
NCBInr	gi|281346286	D2HYA5	Superoxide dismutase [Cu-Zn] (EC 1.15.1.1) (Fragment)	PANDA_017686	Ailuropoda melanoleuca (Giant panda)	113	5	1.63
NCBInr	gi|291413075		thioredoxin reductase 2-like		Oryctolagus cuniculus	103	3	0.19
NCBInr	gi|4759274	O43396	Thioredoxin-like protein 1 (32 kDa thioredoxin-related protein)	TXNL1 TRP32 TXL TXNL	Homo sapiens (Human)	141	6	0.79
NCBInr	gi|26326751	Q01853	Transitional endoplasmic reticulum ATPase (TER ATPase) (EC 3.6.4.6) (15S Mg(2+)-ATPase p97 subunit) (Valosin-containing protein) (VCP)	Vcp	Mus musculus (Mouse)	522	18	1.04
NCBInr	gi|291393851	G1TAH7	Transketolase (EC 2.2.1.1)	TKT	Oryctolagus cuniculus (Rabbit)	148	8	0.46
NCBInr	gi|136466	P07489	Transthyretin (Prealbumin)	TTR	Oryctolagus cuniculus (Rabbit)	130	4	1.44
NCBInr	gi|136066	P00939	Triosephosphate isomerase (TIM) (EC 5.3.1.1) (Triose-phosphate isomerase)	TPI1	Oryctolagus cuniculus (Rabbit)	301	11	2.62
NCBInr	gi|291393198		tripeptidyl peptidase II isoform 2		Oryctolagus cuniculus	75	5	0.12
NCBInr	gi|340539152	G1ARD5	Tudor staphylococcal nuclease	tsn	Penaeus monodon (Giant tiger prawn)	80	2	0.07
NCBInr	gi|126722847	Q29504	Ubiquitin-like modifier-activating enzyme 1 (Ubiquitin-activating enzyme E1)	UBA1 UBE1	Oryctolagus cuniculus (Rabbit)	215	8	0.24
NCBInr	gi|291410030	G1TUP7	Uncharacterized protein	LOC100345716	Oryctolagus cuniculus (Rabbit)	207	7	1.29
NCBInr	gi|291404791	G1SVP7	Uncharacterized protein	GSTO1	Oryctolagus cuniculus (Rabbit)	140	7	1.21
NCBInr	gi|344280280	G3UIG0	Uncharacterized protein	ACP1	Loxodonta africana (African elephant)	111	4	0.95
NCBInr	gi|291399596	G1TBS1	Uncharacterized protein	PARK7	Oryctolagus cuniculus (Rabbit)	120	4	0.86
NCBInr	gi|291386558	G1SE67	Uncharacterized protein	SPR	Oryctolagus cuniculus (Rabbit)	137	5	0.73
NCBInr	gi|291406239	G1SLY0	Uncharacterized protein	SLC4A1	Oryctolagus cuniculus (Rabbit)	356	12	0.6
NCBInr	gi|291396400	G1T442	Uncharacterized protein	GCLC	Oryctolagus cuniculus (Rabbit)	198	10	0.55
NCBInr	gi|291414084	G1TM88	Uncharacterized protein	LOC100357709	Oryctolagus cuniculus (Rabbit)	148	4	0.32
NCBInr	gi|291398686	G1SIW8	Uncharacterized protein	CRYZ	Oryctolagus cuniculus (Rabbit)	90	3	0.31
NCBInr	gi|291416166	G1U9R0	Uncharacterized protein	GSTP1	Oryctolagus cuniculus (Rabbit)	87	2	0.3
NCBInr	gi|344287753	G3SM42	Uncharacterized protein	AKR1A1	Loxodonta africana (African elephant)	85	3	0.29
NCBInr	gi|291402002	G1SWZ1	Uncharacterized protein	NUDT5	Oryctolagus cuniculus (Rabbit)	59	2	0.29
Acari_EST	XP_509962.1	H2Q7D5	Uncharacterized protein	LOC452921	Pan troglodytes (Chimpanzee)	64	2	0.27	1e-93	gi|156418984	G894P550FN22.T0 Ixodes scapularis Pooled Non-infected Normalized Library Ixodes scapularis cDNA, mRNA sequence
NCBInr	gi|291388803	G1T3Z2	Uncharacterized protein	NSFL1C	Oryctolagus cuniculus (Rabbit)	82	3	0.26
NCBInr	gi|291413673	G1TCX1	Uncharacterized protein	FN3KRP	Oryctolagus cuniculus (Rabbit)	77	2	0.2
NCBInr	gi|528768345	S9XK10	Uncharacterized protein	CB1_000201015	Camelus ferus (Wild Bactrian camel)	120	4	0.16
NCBInr	gi|291397262	G1SIK0	Uncharacterized protein	SERPINC1	Oryctolagus cuniculus (Rabbit)	60	2	0.13
NCBInr	gi|291403258	G1SKF1	Uncharacterized protein	THBS1	Oryctolagus cuniculus (Rabbit)	86	3	0.08
NCBInr	gi|291404136	G1SJ56	Uncharacterized protein	VCL	Oryctolagus cuniculus (Rabbit)	60	3	0.08
NCBInr	gi|47220485		unnamed protein product		Tetraodon nigroviridis	86	2	0.12
NCBInr	gi|126723668	P53789	Vitamin D-binding protein (DBP) (VDB) (Gc-globulin) (Group-specific component)	GC DBP	Oryctolagus cuniculus (Rabbit)	245	9	0.7
NCBInr	gi|126722931	P22458	Vitronectin (VN) (Glycoprotein 66) (S-protein) (Serum-spreading factor)	VTN	Oryctolagus cuniculus (Rabbit)	83	3	0.19
NCBInr	gi|504133389		WD repeat-containing protein 1 isoform X1		Ochotona princeps	125	4	0.21
NCBInr	gi|115495075	Q24K16	Zinc-binding alcohol dehydrogenase domain-containing protein 2 (EC 1.-.-.-)	ZADH2	Bos taurus (Bovine)	66	2	0.17

## Sheet: P-1 fraction from fed ticks
Supplementary Table 3. Non-redundant host proteins identified in Insoluble fraction, P-1, from midgut of engorged ticks after 48 hours post-feeding (fed group).
Database	NCBI ID	UniProt ID	Protein names	Gene names	Organism	Score	Num. of significant sequences	emPAI	E value	Accession_EST	Description_EST
NCBInr	gi|296201052	F7GZ27	14-3-3 protein epsilon (Uncharacterized protein)	YWHAE	Callithrix jacchus (White-tufted-ear marmoset)	106	2	0.24
NCBInr	gi|253706		14-3-3 protein zeta chain		Bos taurus (Bovine)	90	3	0.4
NCBInr	gi|197101958	Q5RBI3	26S proteasome non-ATPase regulatory subunit 12 (26S proteasome regulatory subunit RPN5) (26S proteasome regulatory subunit p55)	PSMD12	Pongo abelii (Sumatran orangutan) (Pongo pygmaeus abelii)	71	2	0.13
NCBInr	gi|15126760	O43242	26S proteasome non-ATPase regulatory subunit 3 (26S proteasome regulatory subunit RPN3) (26S proteasome regulatory subunit S3) (Proteasome subunit p58)	PSMD3	Homo sapiens (Human)	96	4	0.23
NCBInr	gi|281183113	A9CB74	55 kDa erythrocyte membrane protein (p55) (Membrane protein, palmitoylated 1)	MPP1 EMP55	Papio anubis (Olive baboon)	166	5	0.36
NCBInr	gi|291412367		adducin 1 (alpha)		Oryctolagus cuniculus	254	11	0.59
NCBInr	gi|125152	P00569	Adenylate kinase isoenzyme 1 (AK 1) (EC 2.7.4.3) (EC 2.7.4.6) (ATP-AMP transphosphorylase 1) (ATP:AMP phosphotransferase) (Adenylate monophosphate kinase) (Myokinase)	AK1	Oryctolagus cuniculus (Rabbit)	48	3	0.54
NCBInr	gi|126722876	Q28665	Alpha-1-antiproteinase E (Uncharacterized protein)	LOC100008986	Oryctolagus cuniculus (Rabbit)	415	7	0.63
NCBInr	gi|291392861		alpha-2-macroglobulin		Oryctolagus cuniculus	291	10	0.24
NCBInr	gi|178646	P16157	Ankyrin-1 (ANK-1) (Ankyrin-R) (Erythrocyte ankyrin)	ANK1 ANK	Homo sapiens (Human)	2829	39	1.4
NCBInr	gi|217418328	B7NZM1	Apolipoprotein A-I (Predicted)	RA_m003_jsm4E071r	Oryctolagus cuniculus (Rabbit)	745	13	4.76
NCBInr	gi|284005104	B7NZM0	Apolipoprotein A-IV (Predicted) (Uncharacterized protein)	APOA4	Oryctolagus cuniculus (Rabbit)	84	4	0.33
NCBInr	gi|126722663	P37153	Apolipoprotein D (Apo-D) (ApoD)	APOD	Oryctolagus cuniculus (Rabbit)	109	3	0.54
NCBInr	gi|291394621		aquaporin 1		Oryctolagus cuniculus	229	3	0.55
NCBInr	gi|533163717		ATP-binding cassette sub-family B member 6, mitochondrial		Chinchilla lanigera	111	2	0.07
NCBInr	gi|6685052	Q9TT31	Beta-globin (Fragment)		Callithrix jacchus (White-tufted-ear marmoset)	92	2	21.8
NCBInr	gi|291413677		beta-tubulin cofactor D		Oryctolagus cuniculus	89	3	0.07
NCBInr	gi|291384220		calpain 5		Oryctolagus cuniculus	164	9	0.45
NCBInr	gi|4502565	P04632	Calpain small subunit 1 (CSS1) (Calcium-activated neutral proteinase small subunit) (CANP small subunit) (Calcium-dependent protease small subunit) (CDPS) (Calcium-dependent protease small subunit 1) (Calpain regulatory subunit)	CAPNS1 CAPN4 CAPNS	Homo sapiens (Human)	145	2	0.25
NCBInr	gi|504174364		calpain-1 catalytic subunit		Ochotona princeps	216	10	0.48
NCBInr	gi|115452	P07452	Carbonic anhydrase 1 (EC 4.2.1.1) (Carbonate dehydratase I) (Carbonic anhydrase I) (CA-I) (Fragment)	CA1	Oryctolagus cuniculus (Rabbit)	174	4	0.84
NCBInr	gi|164857	P00919	Carbonic anhydrase 2 (EC 4.2.1.1) (Carbonate dehydratase II) (Carbonic anhydrase II) (CA-II)	CA2	Oryctolagus cuniculus (Rabbit)	99	4	0.61
NCBInr	gi|291384816	G1T6W7	Catalase (EC 1.11.1.6)	CAT	Oryctolagus cuniculus (Rabbit)	90	2	0.11
NCBInr	gi|187476452	B2ZF44	CD147		Oryctolagus cuniculus (Rabbit)	508	8	1.93
NCBInr	gi|1236646		ch4 and secrete domains of swine IgM		Sus scrofa	167	7	0.67
NCBInr	gi|291386732		chaperonin containing TCP1, subunit 4 (delta)		Oryctolagus cuniculus	86	2	0.1
NCBInr	gi|291400945		chaperonin containing TCP1, subunit 8 (theta)		Oryctolagus cuniculus	65	2	0.11
NCBInr	gi|126723309	P12247	Complement C3 alpha chain (Fragment)	C3	Oryctolagus cuniculus (Rabbit)	46	2	0.08
NCBInr	gi|291395827		complement component 4A		Oryctolagus cuniculus	69	3	0.05
NCBInr	gi|291402710		complement factor H-related protein C-like		Oryctolagus cuniculus	125	3	0.1
NCBInr	gi|488566119		COP9 signalosome complex subunit 4 isoform 2		Dasypus novemcinctus	127	3	0.27
NCBInr	gi|16758920	P97536	Cullin-associated NEDD8-dissociated protein 1 (Cullin-associated and neddylation-dissociated protein 1) (TBP-interacting protein of 120 kDa A) (TBP-interacting protein 120A) (p120 CAND1)	Cand1 Tip120 Tip120a	Rattus norvegicus (Rat)	527	13	0.36
NCBInr	gi|1616601	O14672	Disintegrin and metalloproteinase domain-containing protein 10 (ADAM 10) (EC 3.4.24.81) (CDw156) (Kuzbanian protein homolog) (Mammalian disintegrin-metalloprotease) (CD antigen CD156c)	ADAM10 KUZ MADM	Homo sapiens (Human)	83	2	0.08
NCBInr	gi|1196423	P50570	Dynamin-2 (EC 3.6.5.5)	DNM2 DYN2	Homo sapiens (Human)	102	3	0.1
NCBInr	gi|296206873		E3 ubiquitin-protein ligase UBR4		Callithrix jacchus	60	3	0.02
NCBInr	gi|291396280		equilibrative nucleoside transporter 1		Oryctolagus cuniculus	127	2	0.14
NCBInr	gi|998688		erythrocyte 26 S protease subunit 12, 26 S protease S12=26 S regulatory complex non-proteasomal and non-ATPase subunit/Mov-34 protein homolog [human, HeLa cells, Peptide, 321 aa]		human, HeLa cells, Peptide, 321 aa	236	4	0.54
NCBInr	gi|291399437		erythrocyte membrane protein band 4.1 isoform 1		Oryctolagus cuniculus	779	21	1.29
NCBInr	gi|291403140		erythrocyte membrane protein band 4.2		Oryctolagus cuniculus	653	23	1.51
NCBInr	gi|4758256	P05198	Eukaryotic translation initiation factor 2 subunit 1 (Eukaryotic translation initiation factor 2 subunit alpha) (eIF-2-alpha) (eIF-2A) (eIF-2alpha)	EIF2S1 EIF2A	Homo sapiens (Human)	113	2	0.19
NCBInr	gi|4507943	O14980	Exportin-1 (Exp1) (Chromosome region maintenance 1 protein homolog)	XPO1 CRM1	Homo sapiens (Human)	149	4	0.11
NCBInr	gi|291401109	G1T0W8	Fibrinogen beta chain	FGB	Oryctolagus cuniculus (Rabbit)	225	7	0.48
NCBInr	gi|291401111		fibrinogen, alpha polypeptide		Oryctolagus cuniculus	196	6	0.33
NCBInr	gi|291401113		fibrinogen, gamma chain		Oryctolagus cuniculus	323	8	0.87
NCBInr	gi|291392188		fibronectin 1		Oryctolagus cuniculus	113	8	0.1
NCBInr	gi|432097781	L5LP48	Filamin-A	MDA_GLEAN10006504	Myotis davidii (David's myotis)	129	3	0.04
NCBInr	gi|27806297	P52556	Flavin reductase (NADPH) (FR) (EC 1.5.1.30) (Biliverdin reductase B) (BVR-B) (EC 1.3.1.24) (Biliverdin-IX beta-reductase) (Green heme-binding protein) (GHBP) (NADPH-dependent diaphorase) (NADPH-flavin reductase) (FLR)	BLVRB	Bos taurus (Bovine)	68	2	0.52
NCBInr	gi|291398479		glutamate cysteine ligase, modifier subunit-like		Oryctolagus cuniculus	74	2	0.23
NCBInr	gi|291383425		Glyceraldehyde-3-phosphate dehydrogenase-like		Oryctolagus cuniculus	414	13	3.46
NCBInr	gi|521024550	S7P825	Glycophorin-C	D623_10001254	Myotis brandtii (Brandt's bat)	54	2	0.73
NCBInr	gi|126722770	Q9TUN4	Glycoprotein IIb	GPIIb	Oryctolagus cuniculus (Rabbit)	67	3	0.09
NCBInr	gi|5107637	P62826	GTP-binding nuclear protein Ran (Androgen receptor-associated protein 24) (GTPase Ran) (Ras-like protein TC4) (Ras-related nuclear protein)	RAN ARA24 OK/SW-cl.81	Homo sapiens (Human)	176	5	1.15
NCBInr	gi|126723457	P02057	Hemoglobin subunit beta-1/2 (Beta-1/2-globin) (Hemoglobin beta-1/2 chain)	HBB1; HBB2	Oryctolagus cuniculus (Rabbit)	4171	17	525.45
NCBInr	gi|218157244	B8K136	Hemoglobin, theta 1 (Predicted) (Fragment)	HBQ1_3	Oryctolagus cuniculus (Rabbit)	65	2	0.51
NCBInr	gi|2494026	Q28640	Histidine-rich glycoprotein (Histidine-proline-rich glycoprotein) (HPRG) (Fragment)	HRG	Oryctolagus cuniculus (Rabbit)	118	7	0.46
Acari_EST	NP_002098.1	P84243	Histone H3.3	H3F3A H3.3A H3F3 PP781; H3F3B H3.3B	Homo sapiens (Human)	146	4	0.77	6e-90	gi|156314676	G894P587RP4.T0 Ixodes scapularis Pooled Non-infected Normalized Library Ixodes scapularis cDNA, mRNA sequence
Acari_EST	XP_003801940.1		histone H4-like		Otolemur garnettii	455	10	4.26	6e-49	gi|82846835	EST905457 BEA Rhipicephalus microplus cDNA clone BEAG362, mRNA sequence
NCBInr	gi|457366		Ig gamma H-chain C-region		Oryctolagus cuniculus	106	3	0.3
NCBInr	gi|165371	P01691	Ig kappa chain V region 12F2 (Fragment)		Oryctolagus cuniculus (Rabbit)	290	5	0.93
NCBInr	gi|127511	P04221	Ig mu chain C region membrane-bound form		Oryctolagus cuniculus (Rabbit)	147	8	0.62
NCBInr	gi|291393168		Importin-5-like		Oryctolagus cuniculus	147	7	0.17
NCBInr	gi|11544639	O95373	Importin-7 (Imp7) (Ran-binding protein 7) (RanBP7)	IPO7 RANBP7	Homo sapiens (Human)	78	2	0.06
NCBInr	gi|22760379	Q96P70	Importin-9 (Imp9) (Ran-binding protein 9) (RanBP9)	IPO9 IMP9 KIAA1192 RANBP9 HSPC273	Homo sapiens (Human)	185	3	0.14
NCBInr	gi|283826575	D6BRG0	Integrin beta (Fragment)		Ovis aries (Sheep)	69	2	0.08
NCBInr	gi|126723120	Q9GLY4	Inter-alpha-trypsin inhibitor heavy chain4	ITI-HC4	Oryctolagus cuniculus (Rabbit)	52	2	0.06
NCBInr	gi|291384513		Interferon-induced very large GTPase 1-like		Oryctolagus cuniculus	1312	42	0.64
NCBInr	gi|291391064		Kell blood group, metallo-endopeptidase		Oryctolagus cuniculus	103	5	0.2
NCBInr	gi|307611949		L-lactate dehydrogenase B chain		Oryctolagus cuniculus	182	6	0.83
NCBInr	gi|545688299	I7GHZ2	Macaca fascicularis brain cDNA clone: QbsB-10738, similar to human proteasome (prosome, macropain) 26S subunit, ATPase, 5(PSMC5), mRNA, RefSeq: NM_002805.4		Macaca fascicularis (Crab-eating macaque) (Cynomolgus monkey)	124	2	0.15
Acari_EST	BAE89583.1	I7GIA8	Macaca fascicularis brain cDNA clone: QflA-18471, similar to human transportin 2 (importin 3, karyopherin beta 2b) (TNPO2), mRNA, RefSeq: NM_013433.2		Macaca fascicularis (Crab-eating macaque) (Cynomolgus monkey)	128	2	0.25	3e-130	gi|282218379	CCZA13103.b1 CCZA Tetranychus urticae London larvae normalized Tetranychus urticae cDNA clone CCZA13103 5', mRNA sequence
NCBInr	gi|90075322	I7G7W6	Macaca fascicularis brain cDNA clone: QmoA-10077, similar to human tubulin, beta polypeptide paralog (MGC8685), mRNA, RefSeq: NM_178012.3		Macaca fascicularis (Crab-eating macaque) (Cynomolgus monkey)	475	14	2.4
Acari_EST	EDL36610.1		mCG3164 [Mus musculus]		Mus musculus	80	2	0.35	4e-92	gi|10708747	1567969 Amblyomma americanum larva Lambda Zap Express Amblyomma americanum cDNA, mRNA sequence
NCBInr	gi|378744199	H6V7B0	NAD(P)(+)--arginine ADP-ribosyltransferase (EC 2.4.2.31) (Mono(ADP-ribosyl)transferase)		Oryctolagus cuniculus (Rabbit)	114	5	0.62
NCBInr	gi|291406213		palmitoylated membrane protein 2 isoform 1		Oryctolagus cuniculus	50	3	0.17
NCBInr	gi|197100696	Q5RC63	Peroxiredoxin-2 (EC 1.11.1.15)	PRDX2	Pongo abelii (Sumatran orangutan) (Pongo pygmaeus abelii)	132	6	1.6
NCBInr	gi|109071444	F7H0D2	Phosphoglycerate kinase (EC 2.7.2.3)	PGK2	Macaca mulatta (Rhesus macaque)	87	2	0.15
NCBInr	gi|291395727		phospholipase D-like		Oryctolagus cuniculus	100	2	0.07
NCBInr	gi|1041645	P36970	Phospholipid hydroperoxide glutathione peroxidase, mitochondrial (PHGPx) (EC 1.11.1.12) (Glutathione peroxidase 4) (GPx-4) (GSHPx-4)	Gpx4	Rattus norvegicus (Rat)	61	2	0.37
NCBInr	gi|291402583		plasma membrane calcium ATPase 4-like isoform 1		Oryctolagus cuniculus	301	9	0.24
Acari_EST	AAL58446.1	Q8WPE3	Plasma membrane calcium-transporting ATPase (Fragment)		Porcellio scaber (Common rough woodlouse) (Oniscus granulatus)	48	2	0.22	2e-149	gi|82842177	EST900799 BEA Rhipicephalus microplus cDNA clone BEAFC19, mRNA sequence
NCBInr	gi|291392859		pregnancy-zone protein		Oryctolagus cuniculus	267	7	0.15
Acari_EST	XP_523763.4		pre-mRNA-processing-splicing factor 8		Pan troglodytes	75	2	0.23	0.0	gi|156278506	G893P537RO21.T0 Ixodes scapularis Pooled Non-infected Standard Library Ixodes scapularis cDNA, mRNA sequence
NCBInr	gi|114585933	H2QM96	Programmed cell death 6 interacting protein (Uncharacterized protein)	PDCD6IP	Pan troglodytes (Chimpanzee)	81	4	0.14
NCBInr	gi|291400329		proteasome 26S non-ATPase subunit 2		Oryctolagus cuniculus	153	7	0.25
NCBInr	gi|2780871	Q06323	Proteasome activator complex subunit 1 (11S regulator complex subunit alpha) (REG-alpha) (Activator of multicatalytic protease subunit 1) (Interferon gamma up-regulated I-5111 protein) (IGUP I-5111) (Proteasome activator 28 subunit alpha) (PA28a) (PA28alpha)	PSME1 IFI5111	Homo sapiens (Human)	80	2	0.46
NCBInr	gi|1698572	P97372	Proteasome activator complex subunit 2 (11S regulator complex subunit beta) (REG-beta) (Activator of multicatalytic protease subunit 2) (Proteasome activator 28 subunit beta) (PA28b) (PA28beta)	Psme2 Pa28b1	Mus musculus (Mouse)	87	2	0.26
NCBInr	gi|4506183	P25788	Proteasome subunit alpha type-3 (EC 3.4.25.1) (Macropain subunit C8) (Multicatalytic endopeptidase complex subunit C8) (Proteasome component C8)	PSMA3 HC8 PSC8	Homo sapiens (Human)	91	3	0.39
NCBInr	gi|4506185	P25789	Proteasome subunit alpha type-4 (EC 3.4.25.1) (Macropain subunit C9) (Multicatalytic endopeptidase complex subunit C9) (Proteasome component C9) (Proteasome subunit L)	PSMA4 HC9 PSC9	Homo sapiens (Human)	79	3	0.37
NCBInr	gi|7106387	Q9Z2U1	Proteasome subunit alpha type-5 (EC 3.4.25.1) (Macropain zeta chain) (Multicatalytic endopeptidase complex zeta chain) (Proteasome zeta chain)	Psma5	Mus musculus (Mouse)	107	2	0.27
NCBInr	gi|6755198	Q9QUM9	Proteasome subunit alpha type-6 (EC 3.4.25.1) (Macropain iota chain) (Multicatalytic endopeptidase complex iota chain) (Proteasome iota chain)	Psma6	Mus musculus (Mouse)	69	3	0.4
NCBInr	gi|12845889	O55234	Proteasome subunit beta type-5 (EC 3.4.25.1) (Macropain epsilon chain) (Multicatalytic endopeptidase complex epsilon chain) (Proteasome chain 6) (Proteasome epsilon chain) (Proteasome subunit X)	Psmb5	Mus musculus (Mouse)	61	2	0.25
NCBInr	gi|11024680	Q9QZ81	Protein argonaute-2 (Argonaute2) (EC 3.1.26.n2) (Argonaute RISC catalytic component 2) (Eukaryotic translation initiation factor 2C 2) (eIF-2C 2) (eIF2C 2) (Golgi ER protein 95 kDa) (GERp95) (Protein slicer)	Ago2 Eif2c2	Rattus norvegicus (Rat)	50	3	0.1
NCBInr	gi|2613008	O14910	Protein lin-7 homolog A (Lin-7A) (hLin-7) (Mammalian lin-seven protein 1) (MALS-1) (Tax interaction protein 33) (TIP-33) (Vertebrate lin-7 homolog 1) (Veli-1)	LIN7A MALS1 VELI1	Homo sapiens (Human)	98	2	0.31
NCBInr	gi|67970625	Q4R5H0	Protein-L-isoaspartate(D-aspartate) O-methyltransferase (PIMT) (EC 2.1.1.77) (L-isoaspartyl protein carboxyl methyltransferase) (Protein L-isoaspartyl/D-aspartyl methyltransferase) (Protein-beta-aspartate methyltransferase)	PCMT1 QnpA-11118	Macaca fascicularis (Crab-eating macaque) (Cynomolgus monkey)	322	11	2.12
NCBInr	gi|12848428	Q9CSU2	Putative uncharacterized protein (Fragment)	Psmd14	Mus musculus (Mouse)	48	2	0.24
NCBInr	gi|114794171	P62491	Ras-related protein Rab-11A (Rab-11) (YL8)	RAB11A RAB11	Homo sapiens (Human)	126	4	0.9
NCBInr	gi|2500067	P55745	Ras-related protein Rab-21	RAB21	Canis familiaris (Dog) (Canis lupus familiaris)	69	2	0.29
NCBInr	gi|504166038		rho GDP-dissociation inhibitor 1 isoform X1		Ochotona princeps	97	2	0.49
NCBInr	gi|302030284	D9ZLV6	Ribosomal protein L5		Ailuropoda melanoleuca (Giant panda)	103	2	0.2
NCBInr	gi|284005433	B7NZA0	Serine proteinase inhibitor, clade B, member 10 (Predicted)	SERPINB10	Oryctolagus cuniculus (Rabbit)	82	2	0.15
NCBInr	gi|122921194	P30153	Serine/threonine-protein phosphatase 2A 65 kDa regulatory subunit A alpha isoform (Medium tumor antigen-associated 61 kDa protein) (PP2A subunit A isoform PR65-alpha) (PP2A subunit A isoform R1-alpha)	PPP2R1A	Homo sapiens (Human)	158	6	0.34
Acari_EST	AEB61183.1	L7MRP1	Serine/threonine-protein phosphatase 2a catalytic subunit alpha isoform-like protein (Fragment)	PPP2CA	Equus caballus (Horse)	63	2	0.25	1e-41	gi|282216061	CCZA12961.g1 CCZA Tetranychus urticae London larvae normalized Tetranychus urticae cDNA clone CCZA12961 3', mRNA sequence
NCBInr	gi|527252691		serine/threonine-protein phosphatase PP1-beta catalytic subunit		Melopsittacus undulatus	77	3	0.31
NCBInr	gi|407943895	G1U9S2	Serum albumin	ALB	Oryctolagus cuniculus (Rabbit)	528	18	1.57
Acari_EST	XP_002433722.1	B7PEV0	Chaperonin subunit, putative	IscW_ISCW017824		139	4	0.51	0.0	gi|156269543	G893P517RM18.T0 Ixodes scapularis Pooled Non-infected Standard Library Ixodes scapularis cDNA, mRNA sequence
NCBInr	gi|12743893	P27170	Serum paraoxonase/arylesterase 1 (PON 1) (EC 3.1.1.2) (EC 3.1.1.81) (EC 3.1.8.1) (Aromatic esterase 1) (A-esterase 1) (Serum aryldialkylphosphatase 1)	PON1 PON	Oryctolagus cuniculus (Rabbit)	237	6	1.35
NCBInr	gi|291385276		solute carrier family 43, member 1-like		Oryctolagus cuniculus	57	3	0.16
NCBInr	gi|291397695		spectrin alpha 1-like		Oryctolagus cuniculus	4016	82	2.12
NCBInr	gi|291413632		spectrin, beta, erythrocytic (includes spherocytosis, clinical type I)-like		Oryctolagus cuniculus	6373	87	2.75
NCBInr	gi|119578757		talin 1, isoform CRA_b		Homo sapiens	64	4	0.05
NCBInr	gi|126723227	O77622	T-complex protein 1 subunit zeta (TCP-1-zeta) (CCT-zeta)	CCT6	Oryctolagus cuniculus (Rabbit)	86	2	0.12
NCBInr	gi|55217	Q01853	Transitional endoplasmic reticulum ATPase (TER ATPase) (EC 3.6.4.6) (15S Mg(2+)-ATPase p97 subunit) (Valosin-containing protein) (VCP)	Vcp	Mus musculus (Mouse)	322	12	0.54
NCBInr	gi|291393851	G1TAH7	Transketolase (EC 2.2.1.1)	TKT	Oryctolagus cuniculus (Rabbit)	83	3	0.15
NCBInr	gi|126722847	Q29504	Ubiquitin-like modifier-activating enzyme 1 (Ubiquitin-activating enzyme E1)	UBA1 UBE1	Oryctolagus cuniculus (Rabbit)	336	10	0.31
NCBInr	gi|359322272	E2R3P7	Uncharacterized protein	RNF123	Canis familiaris (Dog) (Canis lupus familiaris)	83	3	0.07
NCBInr	gi|344280280	G3UIG0	Uncharacterized protein	ACP1	Loxodonta africana (African elephant)	53	2	0.4
NCBInr	gi|126307954	F6ZC40	Uncharacterized protein	ACLY	Monodelphis domestica (Gray short-tailed opossum)	80	3	0.08
NCBInr	gi|126308210	F6Q1I1	Uncharacterized protein	KPNB1	Monodelphis domestica (Gray short-tailed opossum)	227	7	0.26
NCBInr	gi|511845451	M3YTJ8	Uncharacterized protein	PSMD11	Mustela putorius furo (European domestic ferret) (Mustela furo)	80	3	0.21
NCBInr	gi|291393150	G1T7S5	Uncharacterized protein	ABCC4	Oryctolagus cuniculus (Rabbit)	213	14	0.35
NCBInr	gi|291406414	G1SJM1	Uncharacterized protein	APOH	Oryctolagus cuniculus (Rabbit)	88	4	0.37
NCBInr	gi|291413365	G1SSV1	Uncharacterized protein	COPS8	Oryctolagus cuniculus (Rabbit)	92	4	0.71
NCBInr	gi|291388238	U3KPF0	Uncharacterized protein	CPNE3	Oryctolagus cuniculus (Rabbit)	134	4	0.24
NCBInr	gi|291416302	G1TFU9	Uncharacterized protein	LGALS3BP	Oryctolagus cuniculus (Rabbit)	71	3	0.16
NCBInr	gi|291410030	G1TUP7	Uncharacterized protein	LOC100345716	Oryctolagus cuniculus (Rabbit)	258	6	0.86
NCBInr	gi|291413344	G1SEF8	Uncharacterized protein	NAPA	Oryctolagus cuniculus (Rabbit)	66	2	0.21
NCBInr	gi|291408454	G1SPD2	Uncharacterized protein	PSMD5	Oryctolagus cuniculus (Rabbit)	104	3	0.19
NCBInr	gi|291396345	G1TB32	Uncharacterized protein	RHAG	Oryctolagus cuniculus (Rabbit)	41	2	0.23
NCBInr	gi|291398249	G1TCC1	Uncharacterized protein	SLC16A1	Oryctolagus cuniculus (Rabbit)	504	9	0.8
NCBInr	gi|291406239	G1SLY0	Uncharacterized protein	SLC4A1	Oryctolagus cuniculus (Rabbit)	5667	28	3.83
NCBInr	gi|291386558	G1SE67	Uncharacterized protein	SPR	Oryctolagus cuniculus (Rabbit)	166	4	0.55
NCBInr	gi|291408436	G1SPP0	Uncharacterized protein	STOM	Oryctolagus cuniculus (Rabbit)	127	5	0.65
NCBInr	gi|291400487	G1TCW1	Uncharacterized protein	TFRC	Oryctolagus cuniculus (Rabbit)	129	4	0.16
NCBInr	gi|545198638		uncharacterized protein LOC100053897		Equus caballus	341	15	2.85
NCBInr	gi|114646226		uncharacterized protein LOC452125 isoform 5		Pan troglodytes	67	2	0.39
NCBInr	gi|291400521		uridine monophosphate synthase		Oryctolagus cuniculus	66	2	0.12
NCBInr	gi|126722931	P22458	Vitronectin (VN) (Glycoprotein 66) (S-protein) (Serum-spreading factor)	VTN	Oryctolagus cuniculus (Rabbit)	208	7	0.51
NCBInr	gi|542154586		V-type proton ATPase catalytic subunit A isoform X1		Zonotrichia albicollis	110	4	0.21

## Sheet: S-0 fraction from unfed ticks
Supplementary Table 3. Non-redundant host proteins identified in Soluble fraction, S-0, from midgut of unfed ticks.
Database	NCBI ID	UniProt ID	Protein names	Gene names	Organism	Score	Num. of significant sequences	emPAI	E value	Accession_EST	Description_EST
NCBInr	gi|126722876	Q28665	Alpha-1-antiproteinase E (Uncharacterized protein)	LOC100008986	Oryctolagus cuniculus (Rabbit)	139	3	0.23
NCBInr	gi|311259609	F1SC20	Alpha-1B-glycoprotein	A1BG	Sus scrofa (Pig)	42	2	0.12
NCBInr	gi|291392861		alpha-2-macroglobulin		Oryctolagus cuniculus	173	5	0.1
Acari_EST	ABU63212.1	A8DUV1	Alpha-globin	Hbat1	Mus musculus (Mouse)	102	2	0.96	8e-48	gi|156341697	G894P5112FK5.T0 Ixodes scapularis Pooled Non-infected Normalized Library Ixodes scapularis cDNA, mRNA sequence
NCBInr	gi|291414104		biliverdin reductase B (flavin reductase (NADPH))-like		Oryctolagus cuniculus		2	0.33
NCBInr	gi|115452	P07452	Carbonic anhydrase 1 (EC 4.2.1.1) (Carbonate dehydratase I) (Carbonic anhydrase I) (CA-I) (Fragment)	CA1	Oryctolagus cuniculus (Rabbit)	352	9	2
NCBInr	gi|307611953	P00919	Carbonic anhydrase 2 (EC 4.2.1.1) (Carbonate dehydratase II) (Carbonic anhydrase II) (CA-II)	CA2	Oryctolagus cuniculus (Rabbit)	168	10	1.9
NCBInr	gi|528770477	S9YS49	E3 ubiquitin-protein ligase Roquin	CB1_000045004	Camelus ferus (Wild Bactrian camel)	49	3	0.06
NCBInr	gi|47522826	Q8SPS7	Haptoglobin (Zonulin) [Cleaved into: Haptoglobin alpha chain; Haptoglobin beta chain]	HP	Sus scrofa (Pig)	115	3	0.28
NCBInr	gi|126723457	P02057	Hemoglobin subunit beta-1/2 (Beta-1/2-globin) (Hemoglobin beta-1/2 chain)	HBB1; HBB2	Oryctolagus cuniculus (Rabbit)	2780	15	635.54
NCBInr	gi|47522736	P50828	Hemopexin (Hyaluronidase) (EC 3.2.1.35)	HPX	Sus scrofa (Pig)	244	6	0.45
NCBInr	gi|291400273		histidine-rich glycoprotein		Oryctolagus cuniculus		8	0.52
Acari_EST	NP_002098.1	B2R4P9	Histone H3	H3F3A H3F3B hCG_1984517 hCG_1989319	Homo sapiens (Human)	86	3	0.44	5e-90	gi|148475660	SM_A0640 Suidasia medanensis cDNA library Suidasia medanensis cDNA, mRNA sequence
Acari_EST	XP_004898163.1		histone H4-like isoform X1		Heterocephalus glabe	405	8	3.6	2e-48	gi|125488091	IS_SYNG_06D09_TEx2Seq1 Tick synganglia SMART cDNA Library Ixodes scapularis cDNA clone IS_SYNG_06D09 5', mRNA sequence
NCBInr	gi|165371	P01691	Ig kappa chain V region 12F2 (Fragment)		Oryctolagus cuniculus (Rabbit)	451	6	1.87
NCBInr	gi|441477601	L8B0X5	IgG heavy chain	IGHG	Sus scrofa (Pig)	643	12	1.32
NCBInr	gi|89242507		immunoglobulin gamma1 constant region, partial		Oryctolagus cuniculus	440	6	0.7
NCBInr	gi|343183368		immunoglobulin lambda-like polypeptide 5 precursor		Sus scrofa (Pig)	588	8	3.1
NCBInr	gi|559775234		immunoglobulin light chain constant region, partial		Sus scrofa (Pig)	286	4	1.69
NCBInr	gi|1617118	P32119	Peroxiredoxin-2 (EC 1.11.1.15) (Natural killer cell-enhancing factor B) (NKEF-B) (PRP) (Thiol-specific antioxidant protein) (TSA) (Thioredoxin peroxidase 1) (Thioredoxin-dependent peroxide reductase 1)	PRDX2 NKEFB TDPX1	Homo sapiens (Human)	121	4	0.95
NCBInr	gi|31615803	P0CG48	Polyubiquitin-C [Cleaved into: Ubiquitin]	UBC	Homo sapiens (Human)	126	4	2.95
NCBInr	gi|109103212	F6U4E5	Ribosomal protein	LOC698530	Macaca mulatta (Rhesus macaque)	54	2	0.29
NCBInr	gi|136192	P09571	Serotransferrin (Transferrin) (Beta-1 metal-binding globulin) (Siderophilin)	TF	Sus scrofa (Pig)	1735	52	14.31
NCBInr	gi|545843036		serpin A3-8		Sus scrofa (Pig)	186	5	0.5
NCBInr	gi|833798	P08835	Serum albumin	ALB	Sus scrofa (Pig)	4012	44	10.86
NCBInr	gi|111305821	P55072	Transitional endoplasmic reticulum ATPase (TER ATPase) (EC 3.6.4.6) (15S Mg(2+)-ATPase p97 subunit) (Valosin-containing protein) (VCP)	VCP	Homo sapiens (Human)	52	3	0.11
NCBInr	gi|347300308	F1RX35	Uncharacterized protein	LOC100627396 FGG	Sus scrofa (Pig)	81	3	0.21

## Sheet: P-0 fraction from unfed ticks
Pellet unfed	Fraction H
Supplementary Table 3. Non-redundant host proteins identified in Insoluble fraction, P-0, from midgut of unfed ticks.
Database	NCBI ID	UniProt ID	Protein names	Gene names	Organism	Score	Num. of significant sequences	emPAI	E value	Accession_EST	Description_EST
Acari_EST	BAG59943.1	B4DMN1	cDNA FLJ61136, highly similar to Ras-related protein Rab-11A		Homo sapiens (Human)	132	5	0.8	4e-93	gi|148482254	GD137 Glycyphagus domesticus cDNA library Glycyphagus domesticus cDNA, mRNA sequence
NCBInr	gi|90075322	I7G7W6	Macaca fascicularis brain cDNA clone: QmoA-10077, similar to human tubulin, beta polypeptide paralog (MGC8685), mRNA, RefSeq: NM_178012.3		Macaca fascicularis (Crab-eating macaque) (Cynomolgus monkey)	458	15	2.4
NCBInr	gi|109086730	F6QWJ7	Uncharacterized protein	LOC697620 EGK_19055	Macaca mulatta (Rhesus macaque)	145	3	0.66
NCBInr	gi|109120657	F7A2L5	Uncharacterized protein	LOC702606	Macaca mulatta (Rhesus macaque)	107	5	1.93
NCBInr	gi|154818367	A7UDB4	Beta-actin		Neovison vison (American mink) (Mustela vison)	1248	14	4.67
NCBInr	gi|291406239	G1SLY0	Uncharacterized protein	SLC4A1	Oryctolagus cuniculus (Rabbit)	225	7	0.25
NCBInr	gi|126723457	P02057	Hemoglobin subunit beta-1/2 (Beta-1/2-globin) (Hemoglobin beta-1/2 chain)	HBB1; HBB2	Oryctolagus cuniculus (Rabbit)	3238	15	359.1
NCBInr	gi|115452	P07452	Carbonic anhydrase 1 (EC 4.2.1.1) (Carbonate dehydratase I) (Carbonic anhydrase I) (CA-I) (Fragment)	CA1	Oryctolagus cuniculus (Rabbit)	68	2	0.28
NCBInr	gi|136192	P09571	Serotransferrin (Transferrin) (Beta-1 metal-binding globulin) (Siderophilin)	TF	Sus scrofa (Pig)	157	10	0.5
NCBInr	gi|833798	P08835	Serum albumin	ALB	Sus scrofa (Pig)	1037	24	2.22
NCBInr	gi|444731054	L9L8X2	Ankyrin-1	TREES_T100019202	Tupaia chinensis (Chinese tree shrew)	74	3	0.04
NCBInr	gi|1236646		ch4 and secrete domains of swine IgM		Sus scrofa (Pig)	539	14	1.61
NCBInr	gi|395843963		electron transfer flavoprotein-ubiquinone oxidoreductase, mitochondrial		Otolemur garnettii	77	2	0.1
NCBInr	gi|343183368		immunoglobulin lambda-like polypeptide 5 precursor		Sus scrofa (Pig)	192	6	1.16
NCBInr	gi|532109763		dolichyl-diphosphooligosaccharide--protein glycosyltransferase subunit STT3A		Ictidomys tridecemlineatus	234	4	0.17
NCBInr	gi|344294706		integrin beta-2-like		Loxodonta africana	67	2	0.07
