# Supplementary material for: Midgut proteome of an argasid tick, Ornithodoros erraticus: a comparison between unfed and engorged females
Source: Parasit Vectors. 2015 Oct 12;8:525. doi: 10.1186/s13071-015-1148-z (PMC4603979; doi:10.1186/s13071-015-1148-z)
Supplement: Additional file 5: Table S4. — Non-redundant proteins identified only in unfed ticks, classified by their molecular function using the UniProt tools. (XLSX 88 kb) [file 13071_2015_1148_MOESM5_ESM.xlsx]

## Sheet: Only Unfed__UniProt_MF
Supplementary Table 4. Non-redundant proteins identified only in unfed ticks, classified by their molecular function using the UniProt tools.
Entry	Entry name	Gene names	Protein names	Organism	Pathway	Gene ontology (biological process)	Gene ontology (molecular function)	Gene ontology (cellular component)	Gene ontology IDs	Num. of significant sequences	emPAI
Catalytic Activity
B7PCU5	B7PCU5_IXOSC	IscW_ISCW003165	2-oxoglutarate dehydrogenase, putative (EC 1.2.4.2)	Ixodes scapularis (Black-legged tick) (Deer tick)		oxoglutarate dehydrogenase (succinyl-transferring) activity; tricarboxylic acid cycle	oxoglutarate dehydrogenase (succinyl-transferring) activity; thiamine pyrophosphate binding		GO:0004591; GO:0030976; GO:0006099	2	0.07
Q16LR5	Q16LR5_AEDAE	AAEL012552	AAEL012552-PA	Aedes aegypti (Yellowfever mosquito) (Culex aegypti)		ATP synthesis coupled electron transport; NADH dehydrogenase (ubiquinone) activity	electron carrier activity; iron-sulfur cluster binding; NADH dehydrogenase (ubiquinone) activity	membrane	GO:0042773; GO:0008137; GO:0009055; GO:0051536; GO:0016020	3	0.13
B7QJI4	B7QJI4_IXOSC	IscW_ISCW023591	Acetyl-CoA hydrolase, putative (EC 3.1.2.1)	Ixodes scapularis (Black-legged tick) (Deer tick)		acetyl-CoA hydrolase activity; acetyl-CoA metabolic process	acetyl-CoA hydrolase activity		GO:0003986; GO:0006084	2	0.13
F0J974	F0J974_AMBVA		Acyl-CoA:acetate/3-ketoacid CoA transferase (Fragment)	Amblyomma variegatum (Tropical bont tick)		CoA-transferase activity	CoA-transferase activity		GO:0008410	2	0.26
E2BXE8	E2BXE8_HARSA	EAI_04817	AFG3-like protein 2	Harpegnathos saltator (Jerdon's jumping ant)		metalloendopeptidase activity	ATP binding; metalloendopeptidase activity	membrane	GO:0005524; GO:0016020; GO:0004222	4	0.51
A0A087T0N6	A0A087T0N6_9ARAC	X975_07310	Alpha-mannosidase (EC 3.2.1.-) (Fragment)	Stegodyphus mimosarum		alpha-mannosidase activity; mannose metabolic process	alpha-mannosidase activity; carbohydrate binding; zinc ion binding		GO:0004559; GO:0030246; GO:0006013; GO:0008270	2	0.19
A0A076N7C5	A0A076N7C5_MYTGA	TUBA1A	Alpha-tubulin 1a (Fragment)	Mytilus galloprovincialis (Mediterranean mussel)		GTPase activity; microtubule-based process; protein polymerization	GTPase activity; GTP binding; structural constituent of cytoskeleton	microtubule	GO:0005525; GO:0003924; GO:0005874; GO:0007017; GO:0051258; GO:0005200	3	0.38
B7PLJ7	B7PLJ7_IXOSC	IscW_ISCW005255	Apoptosis inducing factor, putative (EC 1.18.1.3)	Ixodes scapularis (Black-legged tick) (Deer tick)		ferredoxin-NAD+ reductase activity	ferredoxin-NAD+ reductase activity; flavin adenine dinucleotide binding		GO:0008860; GO:0050660	2	0.24
B7QJZ7	B7QJZ7_IXOSC	IscW_ISCW023477	ATP synthase gamma subunit, putative (EC 3.6.3.14) (Fragment)	Ixodes scapularis (Black-legged tick) (Deer tick)		ATP synthesis coupled proton transport; proton-transporting ATPase activity, rotational mechanism; proton-transporting ATP synthase activity, rotational mechanism	proton-transporting ATPase activity, rotational mechanism; proton-transporting ATP synthase activity, rotational mechanism	proton-transporting ATP synthase complex, catalytic core F(1)	GO:0015986; GO:0046933; GO:0045261; GO:0046961	2	0.5
B7Q203	B7Q203_IXOSC	IscW_ISCW009180	ATPase, putative (EC 3.6.4.3)	Ixodes scapularis (Black-legged tick) (Deer tick)		metalloendopeptidase activity; microtubule-severing ATPase activity	ATP binding; metalloendopeptidase activity; microtubule-severing ATPase activity		GO:0005524; GO:0004222; GO:0008568	3	0.26
B7PW84	B7PW84_IXOSC	IscW_ISCW019676	Beta-galactosidase (EC 3.2.1.23)	Ixodes scapularis (Black-legged tick) (Deer tick)		beta-galactosidase activity; carbohydrate metabolic process	beta-galactosidase activity		GO:0004565; GO:0005975	2	0.15
B7PAB8	B7PAB8_IXOSC	IscW_ISCW017170	Calcineurin B, putative (EC 1.6.3.1)	Ixodes scapularis (Black-legged tick) (Deer tick)		NAD(P)H oxidase activity	calcium ion binding; NAD(P)H oxidase activity		GO:0016174; GO:0005509	2	0.18
G9C5E5	G9C5E5_SCHGR		Catalase (EC 1.11.1.6) (Fragment)	Schistocerca gregaria (Desert locust)		catalase activity; hydrogen peroxide catabolic process	catalase activity; heme binding; metal ion binding		GO:0004096; GO:0020037; GO:0042744; GO:0046872	3	0.62
E9G886	E9G886_DAPPU	DAPPUDRAFT_194528	cGMP-dependent protein kinase (EC 2.7.11.12)	Daphnia pulex (Water flea)		cGMP-dependent protein kinase activity	ATP binding; cGMP binding; cGMP-dependent protein kinase activity		GO:0005524; GO:0030553; GO:0004692	2	0.08
J3JUT5	J3JUT5_DENPD	YQE_06758	Cytochrome b-c1 complex subunit Rieske, mitochondrial (EC 1.10.2.2)	Dendroctonus ponderosae (Mountain pine beetle)		ubiquinol-cytochrome-c reductase activity	2 iron, 2 sulfur cluster binding; metal ion binding; ubiquinol-cytochrome-c reductase activity	mitochondrion; respiratory chain	GO:0051537; GO:0046872; GO:0005739; GO:0070469; GO:0008121	2	0.24
B2D2D5	B2D2D5_ORNCO		Cytochrome c oxidase subunit Va (Fragment)	Ornithodoros coriaceus (Soft tick) (Argasid tick)		cytochrome-c oxidase activity	cytochrome-c oxidase activity	mitochondrial inner membrane	GO:0004129; GO:0005743	4	1.02
A0A087SVE6	A0A087SVE6_9ARAC	X975_26901	Dihydrolipoyllysine-residue succinyltransferase component of 2-oxoglutarate dehydrogenase complex, mitochondrial (Fragment)	Stegodyphus mimosarum		dihydrolipoyllysine-residue succinyltransferase activity; tricarboxylic acid cycle	dihydrolipoyllysine-residue succinyltransferase activity	oxoglutarate dehydrogenase complex	GO:0004149; GO:0045252; GO:0006099	3	0.34
B7PK61	B7PK61_IXOSC	IscW_ISCW017775	Dihydroorotase, putative (EC 3.5.2.2) (Fragment)	Ixodes scapularis (Black-legged tick) (Deer tick)		dihydropyrimidinase activity	dihydropyrimidinase activity		GO:0004157	2	0.11
B7P0P1	B7P0P1_IXOSC	IscW_ISCW016225	DNA topoisomerase 2 (EC 5.99.1.3)	Ixodes scapularis (Black-legged tick) (Deer tick)		DNA topoisomerase type II (ATP-hydrolyzing) activity; DNA topological change; oxidoreductase activity	ATP binding; DNA binding; DNA topoisomerase type II (ATP-hydrolyzing) activity; oxidoreductase activity		GO:0005524; GO:0003677; GO:0003918; GO:0006265; GO:0016491	2	0.38
Q8T4S0	Q8T4S0_AEDAE	Ef-2	Elongation factor 2	Aedes aegypti (Yellowfever mosquito) (Culex aegypti)		GTPase activity; translation elongation factor activity	GTPase activity; GTP binding; translation elongation factor activity		GO:0005525; GO:0003924; GO:0003746	2	0.24
B7Q2W0	B7Q2W0_IXOSC	IscW_ISCW020593	Fumarase, putative (EC 4.2.1.2) (Fragment)	Ixodes scapularis (Black-legged tick) (Deer tick)		fumarate hydratase activity; fumarate metabolic process; tricarboxylic acid cycle	fumarate hydratase activity	tricarboxylic acid cycle enzyme complex	GO:0004333; GO:0006106; GO:0006099; GO:0045239	2	0.22
P16378	GNAO_DROME	Galphao G-oa47A G-oalpha47A CG2204	G protein alpha o subunit (Guanine nucleotide-binding protein G(o) subunit alpha 47A)	Drosophila melanogaster (Fruit fly)		adenylate cyclase-modulating G-protein coupled receptor signaling pathway; asymmetric cell division; axon ensheathment in central nervous system; behavioral response to starvation; calcium-mediated signaling; cell adhesion involved in heart morphogenesis; cortical actin cytoskeleton organization; establishment of endothelial blood-brain barrier; establishment of glial blood-brain barrier; establi…	G-protein beta/gamma-subunit complex binding; G-protein coupled receptor binding; GTPase activity; GTP binding; metal ion binding; signal transducer activity	plasma membrane	GO:0031683; GO:0001664; GO:0007186; GO:0005525; GO:0003924; GO:0016055; GO:0007188; GO:0008356; GO:0032291; GO:0042595; GO:0019722; GO:0061343; GO:0030866; GO:0014045; GO:0060857; GO:0001737; GO:0007507; GO:0046872; GO:0045886; GO:0005886; GO:0050916; GO:0019991; GO:0004871; GO:0007419	2	0.17
B3NXU5	B3NXU5_DROER	Dere\GG19604 Dere_GG19604 GG19604	GG19604	Drosophila erecta (Fruit fly)		fumarate hydratase activity; fumarate metabolic process; tricarboxylic acid cycle	fumarate hydratase activity	tricarboxylic acid cycle enzyme complex	GO:0004333; GO:0006106; GO:0006099; GO:0045239	2	0.13
B4LZJ8	B4LZJ8_DROVI	Dvir\GJ23253 Dvir_GJ23253 GJ23253	GJ23253	Drosophila virilis (Fruit fly)		folic acid-containing compound biosynthetic process; formate-tetrahydrofolate ligase activity; methylenetetrahydrofolate dehydrogenase (NADP+) activity	ATP binding; formate-tetrahydrofolate ligase activity; methylenetetrahydrofolate dehydrogenase (NADP+) activity		GO:0005524; GO:0009396; GO:0004329; GO:0004488	2	0.07
B4NAG0	B4NAG0_DROWI	Dwil\GK11711 Dwil_GK11711 GK11711	GK11711	Drosophila willistoni (Fruit fly)		peptidase activity; signal peptide processing	peptidase activity	integral component of membrane; signal peptidase complex	GO:0016021; GO:0008233; GO:0005787; GO:0006465	2	0.36
Q2XW18	Q2XW18_RHIMP	PHGPX	Glutathione peroxidase	Rhipicephalus microplus (Cattle tick) (Boophilus microplus)		glutathione peroxidase activity; response to oxidative stress	glutathione peroxidase activity		GO:0004602; GO:0006979	2	1.12
B7PG87	B7PG87_IXOSC	IscW_ISCW017568	Glycine/serine hydroxymethyltransferase, putative (EC 2.1.2.1) (Fragment)	Ixodes scapularis (Black-legged tick) (Deer tick)		glycine hydroxymethyltransferase activity; glycine metabolic process; L-serine metabolic process; methyltransferase activity	glycine hydroxymethyltransferase activity; methyltransferase activity; pyridoxal phosphate binding		GO:0006563; GO:0004372; GO:0006544; GO:0008168; GO:0030170	2	0.13
B7PRH6	B7PRH6_IXOSC	IscW_ISCW019663	Glyoxylase, putative (EC 3.1.2.6)	Ixodes scapularis (Black-legged tick) (Deer tick)		hydroxyacylglutathione hydrolase activity	hydroxyacylglutathione hydrolase activity		GO:0004416	2	0.27
A0A087T2N4	A0A087T2N4_9ARAC	X975_07525	Guanine nucleotide-binding protein G(I) subunit alpha (Fragment)	Stegodyphus mimosarum		adenylate cyclase-modulating G-protein coupled receptor signaling pathway; GTPase activity; signal transducer activity	GTPase activity; GTP binding; signal transducer activity		GO:0005525; GO:0003924; GO:0007188; GO:0004871	2	0.51
B7PSF8	B7PSF8_IXOSC	IscW_ISCW019478	Hemocyte protein-glutamine gamma-glutamyltransferase, putative (EC 2.3.2.13) (Fragment)	Ixodes scapularis (Black-legged tick) (Deer tick)		peptide cross-linking; protein-glutamine gamma-glutamyltransferase activity	metal ion binding; protein-glutamine gamma-glutamyltransferase activity		GO:0046872; GO:0018149; GO:0003810	2	0.37
B7QB25	B7QB25_IXOSC	IscW_ISCW012387	Hexokinase, putative (EC 2.7.1.1) (Fragment)	Ixodes scapularis (Black-legged tick) (Deer tick)		glycolytic process; hexokinase activity	ATP binding; hexokinase activity		GO:0005524; GO:0006096; GO:0004396	2	0.23
B7P2U0	B7P2U0_IXOSC	IscW_ISCW001818	Homocysteine S-methyltransferase, putative (EC 2.1.1.5)	Ixodes scapularis (Black-legged tick) (Deer tick)		betaine-homocysteine S-methyltransferase activity; methionine biosynthetic process; S-adenosylmethionine-homocysteine S-methyltransferase activity	betaine-homocysteine S-methyltransferase activity; S-adenosylmethionine-homocysteine S-methyltransferase activity; zinc ion binding	cytoplasm	GO:0008898; GO:0047150; GO:0005737; GO:0009086; GO:0008270	2	0.3
B7PQP7	B7PQP7_IXOSC	IscW_ISCW005458	Hydroxyacyl-CoA dehydrogenase, putative (EC 1.1.1.211) (Fragment)	Ixodes scapularis (Black-legged tick) (Deer tick)		enoyl-CoA hydratase activity; fatty acid beta-oxidation; long-chain-3-hydroxyacyl-CoA dehydrogenase activity	coenzyme binding; enoyl-CoA hydratase activity; long-chain-3-hydroxyacyl-CoA dehydrogenase activity	mitochondrial fatty acid beta-oxidation multienzyme complex	GO:0050662; GO:0004300; GO:0006635; GO:0016509; GO:0016507	2	0.23
B7PHM9	B7PHM9_IXOSC	IscW_ISCW004116	Isocitrate dehydrogenase [NAD] subunit, mitochondrial (EC 1.1.1.41) (Fragment)	Ixodes scapularis (Black-legged tick) (Deer tick)		isocitrate dehydrogenase (NAD+) activity; tricarboxylic acid cycle	isocitrate dehydrogenase (NAD+) activity; magnesium ion binding; NAD binding		GO:0051287; GO:0004449; GO:0000287; GO:0006099	4	0.5
B7QBE5	B7QBE5_IXOSC	IscW_ISCW013475	Lipophorin receptor, putative (EC 1.11.1.8)	Ixodes scapularis (Black-legged tick) (Deer tick)		cell-matrix adhesion; iodide peroxidase activity	calcium ion binding; iodide peroxidase activity		GO:0005509; GO:0007160; GO:0004447	2	0.27
B7PJA8	B7PJA8_IXOSC	IscW_ISCW004612	Long chain fatty acid CoA ligase, putative (EC 6.2.1.3)	Ixodes scapularis (Black-legged tick) (Deer tick)		long-chain fatty acid-CoA ligase activity	long-chain fatty acid-CoA ligase activity		GO:0004467	2	0.22
B7QF74	B7QF74_IXOSC	IscW_ISCW012228	Microsomal glutathione S-transferase, putative (EC 2.5.1.18)	Ixodes scapularis (Black-legged tick) (Deer tick)		glutathione transferase activity	glutathione transferase activity		GO:0004364	2	0.43
Q09JF9	Q09JF9_ARGMO		Mitochondrial associated endoribonuclease MAR1-isochorismatase superfamily	Argas monolakensis (Mono lake bird tick)		catalytic activity	catalytic activity		GO:0003824	2	0.22
F4WQE0	F4WQE0_ACREC	G5I_08058	NADH dehydrogenase [ubiquinone] iron-sulfur protein 7, mitochondrial	Acromyrmex echinatior (Panamanian leafcutter ant) (Acromyrmex octospinosus echinatior)		NADH dehydrogenase (ubiquinone) activity	4 iron, 4 sulfur cluster binding; metal ion binding; NADH dehydrogenase (ubiquinone) activity; quinone binding		GO:0051539; GO:0008137; GO:0046872; GO:0048038	2	0.2
B7PNX4	B7PNX4_IXOSC	IscW_ISCW005985	NADH:ubiquinone oxidoreductase, NDUFV1/51kDa subunit, putative (EC 1.6.99.3)	Ixodes scapularis (Black-legged tick) (Deer tick)		NADH dehydrogenase (ubiquinone) activity	4 iron, 4 sulfur cluster binding; FMN binding; NAD binding; NADH dehydrogenase (ubiquinone) activity		GO:0051539; GO:0010181; GO:0051287; GO:0008137	2	0.13
B7PBH7	B7PBH7_IXOSC	IscW_ISCW003299	NADH-ubiquinone reductase, putative (EC 1.6.5.3)	Ixodes scapularis (Black-legged tick) (Deer tick)		ATP synthesis coupled electron transport; NADH dehydrogenase (ubiquinone) activity	electron carrier activity; iron-sulfur cluster binding; NADH dehydrogenase (ubiquinone) activity	membrane	GO:0042773; GO:0008137; GO:0009055; GO:0051536; GO:0016020	2	0.22
B7PVG5	B7PVG5_IXOSC	IscW_ISCW007252	Obg-like ATPase 1	Ixodes scapularis (Black-legged tick) (Deer tick)		ATPase activity	ATPase activity; ATP binding; GTP binding; ribosomal large subunit binding; ribosome binding	cytoplasm	GO:0005524; GO:0016887; GO:0005525; GO:0005737; GO:0043023; GO:0043022	2	0.22
B7P591	B7P591_IXOSC	IscW_ISCW015611	Phosphoribosylamidoimidazole-succinocarboxamide synthase, putative (EC 4.1.1.21) (EC 6.3.2.6) (Fragment)	Ixodes scapularis (Black-legged tick) (Deer tick)		'de novo' IMP biosynthetic process; phosphoribosylaminoimidazole carboxylase activity; phosphoribosylaminoimidazolesuccinocarboxamide synthase activity	ATP binding; phosphoribosylaminoimidazole carboxylase activity; phosphoribosylaminoimidazolesuccinocarboxamide synthase activity		GO:0006189; GO:0005524; GO:0004638; GO:0004639	2	0.21
A7RKR4	A7RKR4_NEMVE	v1g179073	Predicted protein	Nematostella vectensis (Starlet sea anemone)		aconitate hydratase activity; tricarboxylic acid cycle	4 iron, 4 sulfur cluster binding; aconitate hydratase activity		GO:0051539; GO:0003994; GO:0006099	3	0.37
A7SNP7	A7SNP7_NEMVE	v1g125111	Predicted protein	Nematostella vectensis (Starlet sea anemone)		acyl-CoA dehydrogenase activity	acyl-CoA dehydrogenase activity; flavin adenine dinucleotide binding		GO:0003995; GO:0050660	2	0.16
B7P573	B7P573_IXOSC	IscW_ISCW001592	Processing peptidase beta subunit, putative (EC 3.4.24.64)	Ixodes scapularis (Black-legged tick) (Deer tick)		metalloendopeptidase activity	metal ion binding; metalloendopeptidase activity		GO:0046872; GO:0004222	2	0.13
F0J9K5	F0J9K5_AMBVA		Proteasome alpha type 1 (Fragment)	Amblyomma variegatum (Tropical bont tick)		threonine-type endopeptidase activity; ubiquitin-dependent protein catabolic process	threonine-type endopeptidase activity	proteasome core complex, alpha-subunit complex	GO:0019773; GO:0004298; GO:0006511	2	0.26
B0W3G3	B0W3G3_CULQU	CpipJ_CPIJ001707	Proteasome subunit alpha type (EC 3.4.25.1)	Culex quinquefasciatus (Southern house mosquito) (Culex pungens)		threonine-type endopeptidase activity; ubiquitin-dependent protein catabolic process	threonine-type endopeptidase activity	cytoplasm; nucleus; proteasome core complex, alpha-subunit complex	GO:0005737; GO:0005634; GO:0019773; GO:0004298; GO:0006511	3	0.4
B7PNN1	B7PNN1_IXOSC	IscW_ISCW005463	Proteasome subunit alpha type (EC 3.4.25.1)	Ixodes scapularis (Black-legged tick) (Deer tick)		threonine-type endopeptidase activity; ubiquitin-dependent protein catabolic process	threonine-type endopeptidase activity	cytoplasm; nucleus; proteasome core complex, alpha-subunit complex	GO:0005737; GO:0005634; GO:0019773; GO:0004298; GO:0006511	2	0.38
B7Q5F6	B7Q5F6_IXOSC	IscW_ISCW021572	Proteasome subunit alpha type (EC 3.4.25.1)	Ixodes scapularis (Black-legged tick) (Deer tick)		threonine-type endopeptidase activity; ubiquitin-dependent protein catabolic process	threonine-type endopeptidase activity	cytoplasm; nucleus; proteasome core complex, alpha-subunit complex	GO:0005737; GO:0005634; GO:0019773; GO:0004298; GO:0006511	4	0.51
C3XSS5	C3XSS5_BRAFL	BRAFLDRAFT_114223	Proteasome subunit alpha type (EC 3.4.25.1)	Branchiostoma floridae (Florida lancelet) (Amphioxus)		threonine-type endopeptidase activity; ubiquitin-dependent protein catabolic process	threonine-type endopeptidase activity	cytoplasm; nucleus; proteasome core complex, alpha-subunit complex	GO:0005737; GO:0005634; GO:0019773; GO:0004298; GO:0006511	2	0.48
Q6QZV2	Q6QZV2_ORNMO		Proteasome subunit alpha type (EC 3.4.25.1)	Ornithodoros moubata (Soft tick) (Argasid tick)		threonine-type endopeptidase activity; ubiquitin-dependent protein catabolic process	threonine-type endopeptidase activity	cytoplasm; nucleus; proteasome core complex, alpha-subunit complex	GO:0005737; GO:0005634; GO:0019773; GO:0004298; GO:0006511	2	0.27
A0A087SWI0	A0A087SWI0_9ARAC	X975_11816	Proteasome subunit alpha type (EC 3.4.25.1) (Fragment)	Stegodyphus mimosarum		threonine-type endopeptidase activity; ubiquitin-dependent protein catabolic process	threonine-type endopeptidase activity	proteasome core complex, alpha-subunit complex	GO:0019773; GO:0004298; GO:0006511	3	0.36
A0A087UGE8	A0A087UGE8_9ARAC	X975_14477	Proteasome subunit alpha type (EC 3.4.25.1) (Fragment)	Stegodyphus mimosarum		threonine-type endopeptidase activity; ubiquitin-dependent protein catabolic process	threonine-type endopeptidase activity	proteasome core complex, alpha-subunit complex	GO:0019773; GO:0004298; GO:0006511	3	0.52
B7P1C8	B7P1C8_IXOSC	IscW_ISCW000621	Protein hu-li tai shao, putative (EC 4.1.2.17)	Ixodes scapularis (Black-legged tick) (Deer tick)		L-fuculose-phosphate aldolase activity	L-fuculose-phosphate aldolase activity	cytoskeleton	GO:0008738; GO:0005856	2	0.09
A0A087TRU6	A0A087TRU6_9ARAC	X975_04548	Purine nucleoside phosphorylase (Fragment)	Stegodyphus mimosarum		nucleoside metabolic process; purine-nucleoside phosphorylase activity	purine-nucleoside phosphorylase activity		GO:0009116; GO:0004731	2	0.28
R4UJE6	R4UJE6_COPFO		Putative ATP synthase oligomycin sensitivity conferral protein	Coptotermes formosanus (Formosan subterranean termite)		ATP synthesis coupled proton transport; proton-transporting ATP synthase activity, rotational mechanism	proton-transporting ATP synthase activity, rotational mechanism		GO:0015986; GO:0046933	2	0.29
C3Y7Q0	C3Y7Q0_BRAFL	BRAFLDRAFT_259692	Putative uncharacterized protein	Branchiostoma floridae (Florida lancelet) (Amphioxus)		deoxyribonucleotide catabolic process; deoxyribose-phosphate aldolase activity	deoxyribose-phosphate aldolase activity	cytoplasm	GO:0005737; GO:0009264; GO:0004139	2	0.23
C3ZV84	C3ZV84_BRAFL	BRAFLDRAFT_99415	Putative uncharacterized protein	Branchiostoma floridae (Florida lancelet) (Amphioxus)		sulfuric ester hydrolase activity	sulfuric ester hydrolase activity		GO:0008484	2	0.12
E9GK07	E9GK07_DAPPU	DAPPUDRAFT_212175	Putative uncharacterized protein	Daphnia pulex (Water flea)		gluconeogenesis; phosphoenolpyruvate carboxykinase (GTP) activity	GTP binding; phosphoenolpyruvate carboxykinase (GTP) activity		GO:0005525; GO:0006094; GO:0004613	2	0.23
E9HHW5	E9HHW5_DAPPU	DAPPUDRAFT_301272	Putative uncharacterized protein	Daphnia pulex (Water flea)		ligase activity	ligase activity		GO:0016874	3	0.18
Q86GF8	Q86GF8_ANTYA		Putative uncharacterized protein	Antheraea yamamai (Japanese oak silkmoth)		aconitate hydratase activity; tricarboxylic acid cycle	4 iron, 4 sulfur cluster binding; aconitate hydratase activity		GO:0051539; GO:0003994; GO:0006099	2	0.08
E9I420	E9I420_DAPPU	DAPPUDRAFT_70042	Putative uncharacterized protein (Fragment)	Daphnia pulex (Water flea)		biotin carboxylase activity; gluconeogenesis; pyruvate carboxylase activity	ATP binding; biotin carboxylase activity; DNA binding; pyruvate carboxylase activity		GO:0005524; GO:0003677; GO:0004075; GO:0006094; GO:0004736	2	0.34
E9IZ29	E9IZ29_SOLIN	SINV_06190	Putative uncharacterized protein (Fragment)	Solenopsis invicta (Red imported fire ant) (Solenopsis wagneri)		calcium-transporting ATPase activity	ATP binding; calcium-transporting ATPase activity	integral component of membrane	GO:0005524; GO:0005388; GO:0016021	5	0.6
A0A087US86	A0A087US86_9ARAC	X975_01785	Ras-related protein Rap-1b (Fragment)	Stegodyphus mimosarum		GTPase activity; intracellular protein transport; nucleocytoplasmic transport; small GTPase mediated signal transduction	GTPase activity; GTP binding	intracellular; membrane	GO:0005525; GO:0003924; GO:0005622; GO:0006886; GO:0016020; GO:0006913; GO:0007264	7	1.51
B7PKX9	B7PKX9_IXOSC	IscW_ISCW018962	RAS-related protein, putative (EC 3.1.4.12)	Ixodes scapularis (Black-legged tick) (Deer tick)		protein transport; small GTPase mediated signal transduction; sphingomyelin phosphodiesterase activity	GTP binding; sphingomyelin phosphodiesterase activity		GO:0005525; GO:0015031; GO:0007264; GO:0004767	4	0.78
Q6AWP8	Q6AWP8_DROME		RE70805p	Drosophila melanogaster (Fruit fly)		ATP citrate synthase activity; cellular carbohydrate metabolic process; succinate-CoA ligase (ADP-forming) activity	ATP binding; ATP citrate synthase activity; cofactor binding; succinate-CoA ligase (ADP-forming) activity	cytoplasm	GO:0005524; GO:0003878; GO:0044262; GO:0048037; GO:0005737; GO:0004775	2	0.05
B7PXW8	B7PXW8_IXOSC	IscW_ISCW020703	Signal peptidase complex, subunit SPC25, putative	Ixodes scapularis (Black-legged tick) (Deer tick)		peptidase activity; signal peptide processing	peptidase activity	integral component of membrane; signal peptidase complex	GO:0016021; GO:0008233; GO:0005787; GO:0006465	2	0.31
C3ZJI0	C3ZJI0_BRAFL	BRAFLDRAFT_76762	Signal peptidase I (EC 3.4.21.89)	Branchiostoma floridae (Florida lancelet) (Amphioxus)		serine-type peptidase activity; signal peptide processing	serine-type peptidase activity	integral component of membrane	GO:0016021; GO:0008236; GO:0006465	6	0.77
B7PN29	B7PN29_IXOSC	IscW_ISCW018528	Steroid membrane receptor Hpr6.6/25-Dx, putative (EC 1.3.1.74)	Ixodes scapularis (Black-legged tick) (Deer tick)		2-alkenal reductase [NAD(P)] activity	2-alkenal reductase [NAD(P)] activity; heme binding		GO:0032440; GO:0020037	3	0.37
B7Q5P1	B7Q5P1_IXOSC	IscW_ISCW011750	Succinyl-CoA ligase subunit beta (EC 6.2.1.-) (Fragment)	Ixodes scapularis (Black-legged tick) (Deer tick)		succinate-CoA ligase (ADP-forming) activity	ATP binding; succinate-CoA ligase (ADP-forming) activity		GO:0005524; GO:0004775	3	0.39
W8BDC2	W8BDC2_CERCA	TKTL2	Transketolase-like protein 2	Ceratitis capitata (Mediterranean fruit fly) (Tephritis capitata)		catalytic activity	catalytic activity		GO:0003824	2	0.1
F0J9D2	F0J9D2_AMBVA		Translational elongation factor-2 (Fragment)	Amblyomma variegatum (Tropical bont tick)		GTPase activity; translation elongation factor activity	GTPase activity; GTP binding; translation elongation factor activity		GO:0005525; GO:0003924; GO:0003746	2	0.23
M7AMU4	M7AMU4_CHEMY	UY3_16360	Ubiquitin-like modifier-activating enzyme 1	Chelonia mydas (Green sea-turtle) (Chelonia agassizi)		cellular protein modification process; small GTPase mediated signal transduction; small protein activating enzyme activity	ATP binding; GTP binding; small protein activating enzyme activity	intracellular; membrane	GO:0005524; GO:0005525; GO:0006464; GO:0005622; GO:0016020; GO:0007264; GO:0008641	7	0.26
A0A087ZWI7	A0A087ZWI7_APIME	ran	Uncharacterized protein	Apis mellifera (Honeybee)		GTPase activity; intracellular protein transport; nucleocytoplasmic transport; small GTPase mediated signal transduction	GTPase activity; GTP binding	intracellular; membrane	GO:0005525; GO:0003924; GO:0005622; GO:0006886; GO:0016020; GO:0006913; GO:0007264	3	0.46
A0A088ARU9	A0A088ARU9_APIME	LOC552328	Uncharacterized protein	Apis mellifera (Honeybee)		glycogen (starch) synthase activity; glycogen biosynthetic process	glycogen (starch) synthase activity		GO:0004373; GO:0005978	2	0.08
G6D2B9	G6D2B9_DANPL	KGM_16016	Uncharacterized protein	Danaus plexippus (Monarch butterfly)		aconitate hydratase activity; tricarboxylic acid cycle	4 iron, 4 sulfur cluster binding; aconitate hydratase activity		GO:0051539; GO:0003994; GO:0006099	3	0.38
J3JV29	J3JV29_DENPD	D910_04784	Uncharacterized protein	Dendroctonus ponderosae (Mountain pine beetle)		NADH dehydrogenase (ubiquinone) activity	NADH dehydrogenase (ubiquinone) activity		GO:0008137	5	0.6
J3JX27	J3JX27_DENPD		Uncharacterized protein	Dendroctonus ponderosae (Mountain pine beetle)		transferase activity, transferring glycosyl groups	transferase activity, transferring glycosyl groups		GO:0016757	2	0.27
T1FN77	T1FN77_HELRO	HELRODRAFT_185731	Uncharacterized protein	Helobdella robusta (Californian leech)		ATP synthesis coupled electron transport; NADH dehydrogenase (ubiquinone) activity	electron carrier activity; iron-sulfur cluster binding; NADH dehydrogenase (ubiquinone) activity	membrane	GO:0042773; GO:0008137; GO:0009055; GO:0051536; GO:0016020	3	0.13
T1FNX9	T1FNX9_HELRO	HELRODRAFT_186294	Uncharacterized protein	Helobdella robusta (Californian leech)		'de novo' IMP biosynthetic process; phosphoribosylaminoimidazolesuccinocarboxamide synthase activity	ATP binding; phosphoribosylaminoimidazolesuccinocarboxamide synthase activity		GO:0006189; GO:0005524; GO:0004639	2	0.14
V3ZAA7	V3ZAA7_LOTGI	LOTGIDRAFT_194019	Uncharacterized protein	Lottia gigantea (Giant owl limpet)		G-protein coupled receptor signaling pathway; GTPase activity; signal transducer activity	GTPase activity; GTP binding; signal transducer activity		GO:0007186; GO:0005525; GO:0003924; GO:0004871	3	0.26
E5T3E1	E5T3E1_TRISP	Tsp_13756	Vacuolar ATP synthase catalytic subunit A (Fragment)	Trichinella spiralis (Trichina worm)		ATP hydrolysis coupled proton transport; hydrolase activity, acting on acid anhydrides, catalyzing transmembrane movement of substances	ATP binding; hydrolase activity, acting on acid anhydrides, catalyzing transmembrane movement of substances	proton-transporting two-sector ATPase complex, catalytic domain	GO:0005524; GO:0015991; GO:0016820; GO:0033178	2	0.23
										212	26.36
Peroxidase activity
B7QBE5	B7QBE5_IXOSC	IscW_ISCW013475	Lipophorin receptor, putative (EC 1.11.1.8)	Ixodes scapularis (Black-legged tick) (Deer tick)		cell-matrix adhesion; iodide peroxidase activity	calcium ion binding; iodide peroxidase activity		GO:0005509; GO:0007160; GO:0004447	2	0.27
G9C5E5	G9C5E5_SCHGR		Catalase (EC 1.11.1.6) (Fragment)	Schistocerca gregaria (Desert locust)		catalase activity; hydrogen peroxide catabolic process	catalase activity; heme binding; metal ion binding		GO:0004096; GO:0020037; GO:0042744; GO:0046872	3	0.62
Q2XW18	Q2XW18_RHIMP	PHGPX	Glutathione peroxidase	Rhipicephalus microplus (Cattle tick) (Boophilus microplus)		glutathione peroxidase activity; response to oxidative stress	glutathione peroxidase activity		GO:0004602; GO:0006979	2	1.12
										7	2.01
Signal Transducer activity
A0A087T2N4	A0A087T2N4_9ARAC	X975_07525	Guanine nucleotide-binding protein G(I) subunit alpha (Fragment)	Stegodyphus mimosarum		adenylate cyclase-modulating G-protein coupled receptor signaling pathway; GTPase activity; signal transducer activity	GTPase activity; GTP binding; signal transducer activity		GO:0005525; GO:0003924; GO:0007188; GO:0004871	2	0.51
P16378	GNAO_DROME	Galphao G-oa47A G-oalpha47A CG2204	G protein alpha o subunit (Guanine nucleotide-binding protein G(o) subunit alpha 47A)	Drosophila melanogaster (Fruit fly)		adenylate cyclase-modulating G-protein coupled receptor signaling pathway; asymmetric cell division; axon ensheathment in central nervous system; behavioral response to starvation; calcium-mediated signaling; cell adhesion involved in heart morphogenesis; cortical actin cytoskeleton organization; establishment of endothelial blood-brain barrier; establishment of glial blood-brain barrier; establi…	G-protein beta/gamma-subunit complex binding; G-protein coupled receptor binding; GTPase activity; GTP binding; metal ion binding; signal transducer activity	plasma membrane	GO:0031683; GO:0001664; GO:0007186; GO:0005525; GO:0003924; GO:0016055; GO:0007188; GO:0008356; GO:0032291; GO:0042595; GO:0019722; GO:0061343; GO:0030866; GO:0014045; GO:0060857; GO:0001737; GO:0007507; GO:0046872; GO:0045886; GO:0005886; GO:0050916; GO:0019991; GO:0004871; GO:0007419	2	0.17
V3ZAA7	V3ZAA7_LOTGI	LOTGIDRAFT_194019	Uncharacterized protein	Lottia gigantea (Giant owl limpet)		G-protein coupled receptor signaling pathway; GTPase activity; signal transducer activity	GTPase activity; GTP binding; signal transducer activity		GO:0007186; GO:0005525; GO:0003924; GO:0004871	3	0.26
										7	0.94
Structural molecule activity
A0A060XZL2	A0A060XZL2_ONCMY	GSONMT00013545001	Oncorhynchus mykiss genomic scaffold, scaffold_2323 (Fragment)	Oncorhynchus mykiss (Rainbow trout) (Salmo gairdneri)		microtubule-based process	GTP binding; structural constituent of cytoskeleton	microtubule	GO:0005525; GO:0005874; GO:0007017; GO:0005200	10	2.74
A0A076N7C5	A0A076N7C5_MYTGA	TUBA1A	Alpha-tubulin 1a (Fragment)	Mytilus galloprovincialis (Mediterranean mussel)		GTPase activity; microtubule-based process; protein polymerization	GTPase activity; GTP binding; structural constituent of cytoskeleton	microtubule	GO:0005525; GO:0003924; GO:0005874; GO:0007017; GO:0051258; GO:0005200	3	0.38
B7PR90	B7PR90_IXOSC	IscW_ISCW019130	Ribosomal protein L13A, putative	Ixodes scapularis (Black-legged tick) (Deer tick)		translation	structural constituent of ribosome	large ribosomal subunit	GO:0015934; GO:0003735; GO:0006412	2	0.82
B7Q520	B7Q520_IXOSC	IscW_ISCW021021	Protein 4.1G, putative	Ixodes scapularis (Black-legged tick) (Deer tick)			structural molecule activity	cytoplasm; cytoskeleton; extrinsic component of membrane	GO:0005737; GO:0005856; GO:0019898; GO:0005198	2	0.07
C8CLS3	C8CLS3_9BILA	rpl-2	Large subunit ribosomal protein 2 (Fragment)	Koerneria sudhausi		translation	structural constituent of ribosome	ribosome	GO:0005840; GO:0003735; GO:0006412	2	0.25
J3JYK5	J3JYK5_DENPD		Uncharacterized protein	Dendroctonus ponderosae (Mountain pine beetle)		translation	structural constituent of ribosome	ribosome	GO:0005840; GO:0003735; GO:0006412	2	0.78
J9JR68	J9JR68_ACYPI	LOC100167470	Uncharacterized protein	Acyrthosiphon pisum (Pea aphid)			extracellular matrix structural constituent	collagen trimer	GO:0005581; GO:0005201	2	0.06
P32100	RL7_DROME	RpL7 CG4897	60S ribosomal protein L7	Drosophila melanogaster (Fruit fly)		centrosome duplication; mitotic spindle elongation; mitotic spindle organization; pupariation	RNA binding; structural constituent of ribosome	ribosome	GO:0003723; GO:0051298; GO:0000022; GO:0007052; GO:0035073; GO:0005840; GO:0003735	7	1.43
Q09JL5	Q09JL5_ARGMO		Ribosomal protein L44	Argas monolakensis (Mono lake bird tick)		translation	structural constituent of ribosome	ribosome	GO:0005840; GO:0003735; GO:0006412	2	0.6
Q09JQ3	Q09JQ3_ARGMO		Ribosomal protein S17	Argas monolakensis (Mono lake bird tick)		translation	structural constituent of ribosome	ribosome	GO:0005840; GO:0003735; GO:0006412	2	0.83
Q0PXY3	Q0PXY3_DIACI		Putative ribosomal protein S23e	Diaphorina citri (Asian citrus psyllid)		translation	structural constituent of ribosome	small ribosomal subunit	GO:0015935; GO:0003735; GO:0006412	2	0.47
Q1W2A3	Q1W2A3_9HEMI		Putative ribosomal protein 49	Graphocephala atropunctata		translation	structural constituent of ribosome	ribosome	GO:0005840; GO:0003735; GO:0006412	4	1.9
Q4PM17	Q4PM17_IXOSC		Ribosomal protein L35a	Ixodes scapularis (Black-legged tick) (Deer tick)		translation	structural constituent of ribosome	ribosome	GO:0005840; GO:0003735; GO:0006412	5	1.47
Q4PM27	Q4PM27_IXOSC	IscW_ISCW000476	Ribosomal protein L11 (Ribosomal protein L11, putative)	Ixodes scapularis (Black-legged tick) (Deer tick)		translation	structural constituent of ribosome	ribosome	GO:0005840; GO:0003735; GO:0006412	2	0.29
R9TE18	R9TE18_ACAPC		40S ribosomal protein S7	Acartia pacifica (Copepod)		translation	structural constituent of ribosome	ribosome	GO:0005840; GO:0003735; GO:0006412	2	0.32
V4CHJ2	V4CHJ2_LOTGI	LOTGIDRAFT_139452	Uncharacterized protein	Lottia gigantea (Giant owl limpet)			phospholipid binding; structural constituent of cytoskeleton	spectrin	GO:0005543; GO:0008091; GO:0005200	2	0.02
										51	12.43
Transporter activity
B2D2D5	B2D2D5_ORNCO		Cytochrome c oxidase subunit Va (Fragment)	Ornithodoros coriaceus (Soft tick) (Argasid tick)		cytochrome-c oxidase activity	cytochrome-c oxidase activity	mitochondrial inner membrane	GO:0004129; GO:0005743	4	1.02
B7QJZ7	B7QJZ7_IXOSC	IscW_ISCW023477	ATP synthase gamma subunit, putative (EC 3.6.3.14) (Fragment)	Ixodes scapularis (Black-legged tick) (Deer tick)		ATP synthesis coupled proton transport; proton-transporting ATPase activity, rotational mechanism; proton-transporting ATP synthase activity, rotational mechanism	proton-transporting ATPase activity, rotational mechanism; proton-transporting ATP synthase activity, rotational mechanism	proton-transporting ATP synthase complex, catalytic core F(1)	GO:0015986; GO:0046933; GO:0045261; GO:0046961	2	0.5
E5T3E1	E5T3E1_TRISP	Tsp_13756	Vacuolar ATP synthase catalytic subunit A (Fragment)	Trichinella spiralis (Trichina worm)		ATP hydrolysis coupled proton transport; hydrolase activity, acting on acid anhydrides, catalyzing transmembrane movement of substances	ATP binding; hydrolase activity, acting on acid anhydrides, catalyzing transmembrane movement of substances	proton-transporting two-sector ATPase complex, catalytic domain	GO:0005524; GO:0015991; GO:0016820; GO:0033178	2	0.23
E9IZ29	E9IZ29_SOLIN	SINV_06190	Putative uncharacterized protein (Fragment)	Solenopsis invicta (Red imported fire ant) (Solenopsis wagneri)		calcium-transporting ATPase activity	ATP binding; calcium-transporting ATPase activity	integral component of membrane	GO:0005524; GO:0005388; GO:0016021	5	0.6
J3JUT5	J3JUT5_DENPD	YQE_06758	Cytochrome b-c1 complex subunit Rieske, mitochondrial (EC 1.10.2.2)	Dendroctonus ponderosae (Mountain pine beetle)		ubiquinol-cytochrome-c reductase activity	2 iron, 2 sulfur cluster binding; metal ion binding; ubiquinol-cytochrome-c reductase activity	mitochondrion; respiratory chain	GO:0051537; GO:0046872; GO:0005739; GO:0070469; GO:0008121	2	0.24
R4UJE6	R4UJE6_COPFO		Putative ATP synthase oligomycin sensitivity conferral protein	Coptotermes formosanus (Formosan subterranean termite)		ATP synthesis coupled proton transport; proton-transporting ATP synthase activity, rotational mechanism	proton-transporting ATP synthase activity, rotational mechanism		GO:0015986; GO:0046933	2	0.29
										17	2.88
Binding activity
A0A060XZL2	A0A060XZL2_ONCMY	GSONMT00013545001	Oncorhynchus mykiss genomic scaffold, scaffold_2323 (Fragment)	Oncorhynchus mykiss (Rainbow trout) (Salmo gairdneri)		microtubule-based process	GTP binding; structural constituent of cytoskeleton	microtubule	GO:0005525; GO:0005874; GO:0007017; GO:0005200	10	2.74
A0A076N7C5	A0A076N7C5_MYTGA	TUBA1A	Alpha-tubulin 1a (Fragment)	Mytilus galloprovincialis (Mediterranean mussel)		GTPase activity; microtubule-based process; protein polymerization	GTPase activity; GTP binding; structural constituent of cytoskeleton	microtubule	GO:0005525; GO:0003924; GO:0005874; GO:0007017; GO:0051258; GO:0005200	3	0.38
A0A087T0N6	A0A087T0N6_9ARAC	X975_07310	Alpha-mannosidase (EC 3.2.1.-) (Fragment)	Stegodyphus mimosarum		alpha-mannosidase activity; mannose metabolic process	alpha-mannosidase activity; carbohydrate binding; zinc ion binding		GO:0004559; GO:0030246; GO:0006013; GO:0008270	2	0.19
A0A087T2N4	A0A087T2N4_9ARAC	X975_07525	Guanine nucleotide-binding protein G(I) subunit alpha (Fragment)	Stegodyphus mimosarum		adenylate cyclase-modulating G-protein coupled receptor signaling pathway; GTPase activity; signal transducer activity	GTPase activity; GTP binding; signal transducer activity		GO:0005525; GO:0003924; GO:0007188; GO:0004871	2	0.51
A0A087TFH3	A0A087TFH3_9ARAC	X975_00883	Myosin regulatory light chain 2 (Fragment)	Stegodyphus mimosarum			calcium ion binding		GO:0005509	3	0.4
A0A087TV31	A0A087TV31_9ARAC	X975_03878	Actin-binding LIM protein 1 (Fragment)	Stegodyphus mimosarum		cytoskeleton organization	zinc ion binding		GO:0007010; GO:0008270	2	0.22
A0A087U4Y5	A0A087U4Y5_9ARAC	X975_15944	EH domain-containing protein 1 (Fragment)	Stegodyphus mimosarum			calcium ion binding		GO:0005509	2	0.24
A0A087US86	A0A087US86_9ARAC	X975_01785	Ras-related protein Rap-1b (Fragment)	Stegodyphus mimosarum		GTPase activity; intracellular protein transport; nucleocytoplasmic transport; small GTPase mediated signal transduction	GTPase activity; GTP binding	intracellular; membrane	GO:0005525; GO:0003924; GO:0005622; GO:0006886; GO:0016020; GO:0006913; GO:0007264	7	1.51
A0A087ZWI7	A0A087ZWI7_APIME	ran	Uncharacterized protein	Apis mellifera (Honeybee)		GTPase activity; intracellular protein transport; nucleocytoplasmic transport; small GTPase mediated signal transduction	GTPase activity; GTP binding	intracellular; membrane	GO:0005525; GO:0003924; GO:0005622; GO:0006886; GO:0016020; GO:0006913; GO:0007264	3	0.46
A6N9N8	A6N9N8_ORNPR		Mitochondrial F1F0-ATP synthase subunit c/ATP9/proteolipid	Ornithodoros parkeri (Soft tick) (Argasid tick)		ATP hydrolysis coupled proton transport; ATP synthesis coupled proton transport; hydrogen ion transmembrane transporter activity	hydrogen ion transmembrane transporter activity; lipid binding	integral component of membrane; proton-transporting ATP synthase complex, coupling factor F(o)	GO:0015991; GO:0015986; GO:0015078; GO:0016021; GO:0008289; GO:0045263	2	0.33
A7RKR4	A7RKR4_NEMVE	v1g179073	Predicted protein	Nematostella vectensis (Starlet sea anemone)		aconitate hydratase activity; tricarboxylic acid cycle	4 iron, 4 sulfur cluster binding; aconitate hydratase activity		GO:0051539; GO:0003994; GO:0006099	3	0.37
A7SNP7	A7SNP7_NEMVE	v1g125111	Predicted protein	Nematostella vectensis (Starlet sea anemone)		acyl-CoA dehydrogenase activity	acyl-CoA dehydrogenase activity; flavin adenine dinucleotide binding		GO:0003995; GO:0050660	2	0.16
B0WZ74	B0WZ74_CULQU	CpipJ_CPIJ012420	Histone H3c	Culex quinquefasciatus (Southern house mosquito) (Culex pungens)			DNA binding	nucleosome; nucleus	GO:0003677; GO:0000786; GO:0005634	5	1.56
B4LZJ8	B4LZJ8_DROVI	Dvir\GJ23253 Dvir_GJ23253 GJ23253	GJ23253	Drosophila virilis (Fruit fly)		folic acid-containing compound biosynthetic process; formate-tetrahydrofolate ligase activity; methylenetetrahydrofolate dehydrogenase (NADP+) activity	ATP binding; formate-tetrahydrofolate ligase activity; methylenetetrahydrofolate dehydrogenase (NADP+) activity		GO:0005524; GO:0009396; GO:0004329; GO:0004488	2	0.07
B5X445	B5X445_SALSA	RB11B	Ras-related protein Rab-11B	Salmo salar (Atlantic salmon)		protein transport; small GTPase mediated signal transduction	GTP binding		GO:0005525; GO:0015031; GO:0007264	5	0.9
B7P0P1	B7P0P1_IXOSC	IscW_ISCW016225	DNA topoisomerase 2 (EC 5.99.1.3)	Ixodes scapularis (Black-legged tick) (Deer tick)		DNA topoisomerase type II (ATP-hydrolyzing) activity; DNA topological change; oxidoreductase activity	ATP binding; DNA binding; DNA topoisomerase type II (ATP-hydrolyzing) activity; oxidoreductase activity		GO:0005524; GO:0003677; GO:0003918; GO:0006265; GO:0016491	2	0.38
B7P2U0	B7P2U0_IXOSC	IscW_ISCW001818	Homocysteine S-methyltransferase, putative (EC 2.1.1.5)	Ixodes scapularis (Black-legged tick) (Deer tick)		betaine-homocysteine S-methyltransferase activity; methionine biosynthetic process; S-adenosylmethionine-homocysteine S-methyltransferase activity	betaine-homocysteine S-methyltransferase activity; S-adenosylmethionine-homocysteine S-methyltransferase activity; zinc ion binding	cytoplasm	GO:0008898; GO:0047150; GO:0005737; GO:0009086; GO:0008270	2	0.3
B7P573	B7P573_IXOSC	IscW_ISCW001592	Processing peptidase beta subunit, putative (EC 3.4.24.64)	Ixodes scapularis (Black-legged tick) (Deer tick)		metalloendopeptidase activity	metal ion binding; metalloendopeptidase activity		GO:0046872; GO:0004222	2	0.13
B7P591	B7P591_IXOSC	IscW_ISCW015611	Phosphoribosylamidoimidazole-succinocarboxamide synthase, putative (EC 4.1.1.21) (EC 6.3.2.6) (Fragment)	Ixodes scapularis (Black-legged tick) (Deer tick)		'de novo' IMP biosynthetic process; phosphoribosylaminoimidazole carboxylase activity; phosphoribosylaminoimidazolesuccinocarboxamide synthase activity	ATP binding; phosphoribosylaminoimidazole carboxylase activity; phosphoribosylaminoimidazolesuccinocarboxamide synthase activity		GO:0006189; GO:0005524; GO:0004638; GO:0004639	2	0.21
B7PAB8	B7PAB8_IXOSC	IscW_ISCW017170	Calcineurin B, putative (EC 1.6.3.1)	Ixodes scapularis (Black-legged tick) (Deer tick)		NAD(P)H oxidase activity	calcium ion binding; NAD(P)H oxidase activity		GO:0016174; GO:0005509	2	0.18
B7PBH7	B7PBH7_IXOSC	IscW_ISCW003299	NADH-ubiquinone reductase, putative (EC 1.6.5.3)	Ixodes scapularis (Black-legged tick) (Deer tick)		ATP synthesis coupled electron transport; NADH dehydrogenase (ubiquinone) activity	electron carrier activity; iron-sulfur cluster binding; NADH dehydrogenase (ubiquinone) activity	membrane	GO:0042773; GO:0008137; GO:0009055; GO:0051536; GO:0016020	2	0.22
B7PCU5	B7PCU5_IXOSC	IscW_ISCW003165	2-oxoglutarate dehydrogenase, putative (EC 1.2.4.2)	Ixodes scapularis (Black-legged tick) (Deer tick)		oxoglutarate dehydrogenase (succinyl-transferring) activity; tricarboxylic acid cycle	oxoglutarate dehydrogenase (succinyl-transferring) activity; thiamine pyrophosphate binding		GO:0004591; GO:0030976; GO:0006099	2	0.07
B7PG87	B7PG87_IXOSC	IscW_ISCW017568	Glycine/serine hydroxymethyltransferase, putative (EC 2.1.2.1) (Fragment)	Ixodes scapularis (Black-legged tick) (Deer tick)		glycine hydroxymethyltransferase activity; glycine metabolic process; L-serine metabolic process; methyltransferase activity	glycine hydroxymethyltransferase activity; methyltransferase activity; pyridoxal phosphate binding		GO:0006563; GO:0004372; GO:0006544; GO:0008168; GO:0030170	2	0.13
B7PHM9	B7PHM9_IXOSC	IscW_ISCW004116	Isocitrate dehydrogenase [NAD] subunit, mitochondrial (EC 1.1.1.41) (Fragment)	Ixodes scapularis (Black-legged tick) (Deer tick)		isocitrate dehydrogenase (NAD+) activity; tricarboxylic acid cycle	isocitrate dehydrogenase (NAD+) activity; magnesium ion binding; NAD binding		GO:0051287; GO:0004449; GO:0000287; GO:0006099	4	0.6
B7PKX9	B7PKX9_IXOSC	IscW_ISCW018962	RAS-related protein, putative (EC 3.1.4.12)	Ixodes scapularis (Black-legged tick) (Deer tick)		protein transport; small GTPase mediated signal transduction; sphingomyelin phosphodiesterase activity	GTP binding; sphingomyelin phosphodiesterase activity		GO:0005525; GO:0015031; GO:0007264; GO:0004767	4	0.78
B7PLJ7	B7PLJ7_IXOSC	IscW_ISCW005255	Apoptosis inducing factor, putative (EC 1.18.1.3)	Ixodes scapularis (Black-legged tick) (Deer tick)		ferredoxin-NAD+ reductase activity	ferredoxin-NAD+ reductase activity; flavin adenine dinucleotide binding		GO:0008860; GO:0050660	2	0.24
B7PN29	B7PN29_IXOSC	IscW_ISCW018528	Steroid membrane receptor Hpr6.6/25-Dx, putative (EC 1.3.1.74)	Ixodes scapularis (Black-legged tick) (Deer tick)		2-alkenal reductase [NAD(P)] activity	2-alkenal reductase [NAD(P)] activity; heme binding		GO:0032440; GO:0020037	3	0.37
B7PNX4	B7PNX4_IXOSC	IscW_ISCW005985	NADH:ubiquinone oxidoreductase, NDUFV1/51kDa subunit, putative (EC 1.6.99.3)	Ixodes scapularis (Black-legged tick) (Deer tick)		NADH dehydrogenase (ubiquinone) activity	4 iron, 4 sulfur cluster binding; FMN binding; NAD binding; NADH dehydrogenase (ubiquinone) activity		GO:0051539; GO:0010181; GO:0051287; GO:0008137	2	0.13
B7PQP7	B7PQP7_IXOSC	IscW_ISCW005458	Hydroxyacyl-CoA dehydrogenase, putative (EC 1.1.1.211) (Fragment)	Ixodes scapularis (Black-legged tick) (Deer tick)		enoyl-CoA hydratase activity; fatty acid beta-oxidation; long-chain-3-hydroxyacyl-CoA dehydrogenase activity	coenzyme binding; enoyl-CoA hydratase activity; long-chain-3-hydroxyacyl-CoA dehydrogenase activity	mitochondrial fatty acid beta-oxidation multienzyme complex	GO:0050662; GO:0004300; GO:0006635; GO:0016509; GO:0016507	2	0.23
B7PSE1	B7PSE1_IXOSC	IscW_ISCW007479	Aspartate/glutamate carrier protein, putative	Ixodes scapularis (Black-legged tick) (Deer tick)		transmembrane transport	calcium ion binding	integral component of membrane	GO:0005509; GO:0016021; GO:0055085	3	0.15
B7PSF8	B7PSF8_IXOSC	IscW_ISCW019478	Hemocyte protein-glutamine gamma-glutamyltransferase, putative (EC 2.3.2.13) (Fragment)	Ixodes scapularis (Black-legged tick) (Deer tick)		peptide cross-linking; protein-glutamine gamma-glutamyltransferase activity	metal ion binding; protein-glutamine gamma-glutamyltransferase activity		GO:0046872; GO:0018149; GO:0003810	2	0.37
B7PVG5	B7PVG5_IXOSC	IscW_ISCW007252	Obg-like ATPase 1	Ixodes scapularis (Black-legged tick) (Deer tick)		ATPase activity	ATPase activity; ATP binding; GTP binding; ribosomal large subunit binding; ribosome binding	cytoplasm	GO:0005524; GO:0016887; GO:0005525; GO:0005737; GO:0043023; GO:0043022	2	0.22
B7Q0Z0	B7Q0Z0_IXOSC	IscW_ISCW009274	GTP-binding ADP-ribosylation factor ARF6, putative	Ixodes scapularis (Black-legged tick) (Deer tick)		small GTPase mediated signal transduction	GTP binding	intracellular	GO:0005525; GO:0005622; GO:0007264	4	0.71
B7Q203	B7Q203_IXOSC	IscW_ISCW009180	ATPase, putative (EC 3.6.4.3)	Ixodes scapularis (Black-legged tick) (Deer tick)		metalloendopeptidase activity; microtubule-severing ATPase activity	ATP binding; metalloendopeptidase activity; microtubule-severing ATPase activity		GO:0005524; GO:0004222; GO:0008568	3	0.26
B7Q5P1	B7Q5P1_IXOSC	IscW_ISCW011750	Succinyl-CoA ligase subunit beta (EC 6.2.1.-) (Fragment)	Ixodes scapularis (Black-legged tick) (Deer tick)		succinate-CoA ligase (ADP-forming) activity	ATP binding; succinate-CoA ligase (ADP-forming) activity		GO:0005524; GO:0004775	3	0.39
B7Q6Y7	B7Q6Y7_IXOSC	IscW_ISCW011438	RNA-binding protein musashi, putative	Ixodes scapularis (Black-legged tick) (Deer tick)			nucleic acid binding; nucleotide binding		GO:0003676; GO:0000166	2	0.24
B7QB25	B7QB25_IXOSC	IscW_ISCW012387	Hexokinase, putative (EC 2.7.1.1) (Fragment)	Ixodes scapularis (Black-legged tick) (Deer tick)		glycolytic process; hexokinase activity	ATP binding; hexokinase activity		GO:0005524; GO:0006096; GO:0004396	2	0.23
B7QBE5	B7QBE5_IXOSC	IscW_ISCW013475	Lipophorin receptor, putative (EC 1.11.1.8)	Ixodes scapularis (Black-legged tick) (Deer tick)		cell-matrix adhesion; iodide peroxidase activity	calcium ion binding; iodide peroxidase activity		GO:0005509; GO:0007160; GO:0004447	2	0.27
B7QLK0	B7QLK0_IXOSC	IscW_ISCW015020	RNA binding motif-containing protein, putative	Ixodes scapularis (Black-legged tick) (Deer tick)			nucleic acid binding; nucleotide binding		GO:0003676; GO:0000166	2	0.33
C1BU91	C1BU91_LEPSM	RAS	Ras-like protein	Lepeophtheirus salmonis (Salmon louse)		GTP catabolic process; small GTPase mediated signal transduction	GTP binding	membrane	GO:0005525; GO:0006184; GO:0016020; GO:0007264	2	0.34
E0VXR9	E0VXR9_PEDHC	Phum_PHUM504010	Histone H4	Pediculus humanus subsp. corporis (Body louse)		nucleosome assembly	DNA binding	nucleosome; nucleus	GO:0003677; GO:0000786; GO:0006334; GO:0005634	9	4.26
E2BXE8	E2BXE8_HARSA	EAI_04817	AFG3-like protein 2	Harpegnathos saltator (Jerdon's jumping ant)		metalloendopeptidase activity	ATP binding; metalloendopeptidase activity	membrane	GO:0005524; GO:0016020; GO:0004222	4	0.51
E5T3E1	E5T3E1_TRISP	Tsp_13756	Vacuolar ATP synthase catalytic subunit A (Fragment)	Trichinella spiralis (Trichina worm)		ATP hydrolysis coupled proton transport; hydrolase activity, acting on acid anhydrides, catalyzing transmembrane movement of substances	ATP binding; hydrolase activity, acting on acid anhydrides, catalyzing transmembrane movement of substances	proton-transporting two-sector ATPase complex, catalytic domain	GO:0005524; GO:0015991; GO:0016820; GO:0033178	2	0.23
E9G2Y1	E9G2Y1_DAPPU	DAPPUDRAFT_313136	Putative uncharacterized protein	Daphnia pulex (Water flea)		cell cycle arrest	calcium ion binding		GO:0005509; GO:0007050	2	0.01
E9G886	E9G886_DAPPU	DAPPUDRAFT_194528	cGMP-dependent protein kinase (EC 2.7.11.12)	Daphnia pulex (Water flea)		cGMP-dependent protein kinase activity	ATP binding; cGMP binding; cGMP-dependent protein kinase activity		GO:0005524; GO:0030553; GO:0004692	2	0.08
E9GK07	E9GK07_DAPPU	DAPPUDRAFT_212175	Putative uncharacterized protein	Daphnia pulex (Water flea)		gluconeogenesis; phosphoenolpyruvate carboxykinase (GTP) activity	GTP binding; phosphoenolpyruvate carboxykinase (GTP) activity		GO:0005525; GO:0006094; GO:0004613	2	0.2
E9GXM6	E9GXM6_DAPPU	DAPPUDRAFT_249965	Putative uncharacterized protein	Daphnia pulex (Water flea)			heme binding		GO:0020037	4	0.23
E9I420	E9I420_DAPPU	DAPPUDRAFT_70042	Putative uncharacterized protein (Fragment)	Daphnia pulex (Water flea)		biotin carboxylase activity; gluconeogenesis; pyruvate carboxylase activity	ATP binding; biotin carboxylase activity; DNA binding; pyruvate carboxylase activity		GO:0005524; GO:0003677; GO:0004075; GO:0006094; GO:0004736	2	0.34
E9IY49	E9IY49_SOLIN	SINV_15432	Putative uncharacterized protein (Fragment)	Solenopsis invicta (Red imported fire ant) (Solenopsis wagneri)		small GTPase mediated signal transduction	GTP binding	intracellular	GO:0005525; GO:0005622; GO:0007264	2	0.325
E9IZ29	E9IZ29_SOLIN	SINV_06190	Putative uncharacterized protein (Fragment)	Solenopsis invicta (Red imported fire ant) (Solenopsis wagneri)		calcium-transporting ATPase activity	ATP binding; calcium-transporting ATPase activity	integral component of membrane	GO:0005524; GO:0005388; GO:0016021	5	0.6
F0J8Z3	F0J8Z3_AMBVA		Mitochondrial chaperonin Cpn60/Hsp60p (Fragment)	Amblyomma variegatum (Tropical bont tick)		protein refolding	ATP binding	cytoplasm	GO:0005524; GO:0005737; GO:0042026	6	0.78
F0J9D2	F0J9D2_AMBVA		Translational elongation factor-2 (Fragment)	Amblyomma variegatum (Tropical bont tick)		GTPase activity; translation elongation factor activity	GTPase activity; GTP binding; translation elongation factor activity		GO:0005525; GO:0003924; GO:0003746	2	0.23
F4WQE0	F4WQE0_ACREC	G5I_08058	NADH dehydrogenase [ubiquinone] iron-sulfur protein 7, mitochondrial	Acromyrmex echinatior (Panamanian leafcutter ant) (Acromyrmex octospinosus echinatior)		NADH dehydrogenase (ubiquinone) activity	4 iron, 4 sulfur cluster binding; metal ion binding; NADH dehydrogenase (ubiquinone) activity; quinone binding		GO:0051539; GO:0008137; GO:0046872; GO:0048038	2	0.2
G6D2B9	G6D2B9_DANPL	KGM_16016	Uncharacterized protein	Danaus plexippus (Monarch butterfly)		aconitate hydratase activity; tricarboxylic acid cycle	4 iron, 4 sulfur cluster binding; aconitate hydratase activity		GO:0051539; GO:0003994; GO:0006099	3	0.38
G9C5E5	G9C5E5_SCHGR		Catalase (EC 1.11.1.6) (Fragment)	Schistocerca gregaria (Desert locust)		catalase activity; hydrogen peroxide catabolic process	catalase activity; heme binding; metal ion binding		GO:0004096; GO:0020037; GO:0042744; GO:0046872	3	0.62
J3JUT5	J3JUT5_DENPD	YQE_06758	Cytochrome b-c1 complex subunit Rieske, mitochondrial (EC 1.10.2.2)	Dendroctonus ponderosae (Mountain pine beetle)		ubiquinol-cytochrome-c reductase activity	2 iron, 2 sulfur cluster binding; metal ion binding; ubiquinol-cytochrome-c reductase activity	mitochondrion; respiratory chain	GO:0051537; GO:0046872; GO:0005739; GO:0070469; GO:0008121	2	0.24
K7N8M7	K7N8M7_HAELO		Myosin alkali light chain protein	Haemaphysalis longicornis (Bush tick)			calcium ion binding		GO:0005509	2	0.78
M7AMU4	M7AMU4_CHEMY	UY3_16360	Ubiquitin-like modifier-activating enzyme 1	Chelonia mydas (Green sea-turtle) (Chelonia agassizi)		cellular protein modification process; small GTPase mediated signal transduction; small protein activating enzyme activity	ATP binding; GTP binding; small protein activating enzyme activity	intracellular; membrane	GO:0005524; GO:0005525; GO:0006464; GO:0005622; GO:0016020; GO:0007264; GO:0008641	7	0.26
M9WB33	M9WB33_ORNMO		Heat shock protein 90	Ornithodoros moubata (Soft tick) (Argasid tick)		protein folding; response to stress	ATP binding		GO:0005524; GO:0006457; GO:0006950	2	0.2
P16378	GNAO_DROME	Galphao G-oa47A G-oalpha47A CG2204	G protein alpha o subunit (Guanine nucleotide-binding protein G(o) subunit alpha 47A)	Drosophila melanogaster (Fruit fly)		adenylate cyclase-modulating G-protein coupled receptor signaling pathway; asymmetric cell division; axon ensheathment in central nervous system; behavioral response to starvation; calcium-mediated signaling; cell adhesion involved in heart morphogenesis; cortical actin cytoskeleton organization; establishment of endothelial blood-brain barrier; establishment of glial blood-brain barrier; establi…	G-protein beta/gamma-subunit complex binding; G-protein coupled receptor binding; GTPase activity; GTP binding; metal ion binding; signal transducer activity	plasma membrane	GO:0031683; GO:0001664; GO:0007186; GO:0005525; GO:0003924; GO:0016055; GO:0007188; GO:0008356; GO:0032291; GO:0042595; GO:0019722; GO:0061343; GO:0030866; GO:0014045; GO:0060857; GO:0001737; GO:0007507; GO:0046872; GO:0045886; GO:0005886; GO:0050916; GO:0019991; GO:0004871; GO:0007419	2	0.17
P32100	RL7_DROME	RpL7 CG4897	60S ribosomal protein L7	Drosophila melanogaster (Fruit fly)		centrosome duplication; mitotic spindle elongation; mitotic spindle organization; pupariation	RNA binding; structural constituent of ribosome	ribosome	GO:0003723; GO:0051298; GO:0000022; GO:0007052; GO:0035073; GO:0005840; GO:0003735	7	1.43
Q09JN6	Q09JN6_ARGMO		ADP ribosylation factor 79F	Argas monolakensis (Mono lake bird tick)		small GTPase mediated signal transduction	GTP binding	intracellular	GO:0005525; GO:0005622; GO:0007264	4	0.57
Q16LR5	Q16LR5_AEDAE	AAEL012552	AAEL012552-PA	Aedes aegypti (Yellowfever mosquito) (Culex aegypti)		ATP synthesis coupled electron transport; NADH dehydrogenase (ubiquinone) activity	electron carrier activity; iron-sulfur cluster binding; NADH dehydrogenase (ubiquinone) activity	membrane	GO:0042773; GO:0008137; GO:0009055; GO:0051536; GO:0016020	3	0.13
Q26335	Q26335_DROSP	nSyb n-syb CG17248	N-syb protein	Drosophila sp. (Fruit fly)		exocytosis; neurotransmitter secretion; synaptic vesicle docking involved in exocytosis; vesicle fusion; vesicle-mediated transport	SNAP receptor activity; SNARE binding	integral component of membrane; plasma membrane; SNARE complex; synaptic vesicle; terminal bouton	GO:0005484; GO:0000149; GO:0031201; GO:0006887; GO:0016021; GO:0007269; GO:0005886; GO:0008021; GO:0016081; GO:0043195; GO:0006906; GO:0016192	3	0.65
Q4PKE5	Q4PKE5_AEDAE	act-5	Actin 5	Aedes aegypti (Yellowfever mosquito) (Culex aegypti)			ATP binding	cytoplasm; cytoskeleton	GO:0005524; GO:0005737; GO:0005856	11	7.35
Q6AWP8	Q6AWP8_DROME		RE70805p	Drosophila melanogaster (Fruit fly)		ATP citrate synthase activity; cellular carbohydrate metabolic process; succinate-CoA ligase (ADP-forming) activity	ATP binding; ATP citrate synthase activity; cofactor binding; succinate-CoA ligase (ADP-forming) activity	cytoplasm	GO:0005524; GO:0003878; GO:0044262; GO:0048037; GO:0005737; GO:0004775	2	0.05
Q86GF8	Q86GF8_ANTYA		Putative uncharacterized protein	Antheraea yamamai (Japanese oak silkmoth)		aconitate hydratase activity; tricarboxylic acid cycle	4 iron, 4 sulfur cluster binding; aconitate hydratase activity		GO:0051539; GO:0003994; GO:0006099	2	0.08
Q8T4S0	Q8T4S0_AEDAE	Ef-2	Elongation factor 2	Aedes aegypti (Yellowfever mosquito) (Culex aegypti)		GTPase activity; translation elongation factor activity	GTPase activity; GTP binding; translation elongation factor activity		GO:0005525; GO:0003924; GO:0003746	2	0.24
R7U9J3	R7U9J3_CAPTE	CAPTEDRAFT_227582	Uncharacterized protein	Capitella teleta (Polychaete worm)		protein transport; small GTPase mediated signal transduction	GTP binding		GO:0005525; GO:0015031; GO:0007264	2	0.25
T1FN77	T1FN77_HELRO	HELRODRAFT_185731	Uncharacterized protein	Helobdella robusta (Californian leech)		ATP synthesis coupled electron transport; NADH dehydrogenase (ubiquinone) activity	electron carrier activity; iron-sulfur cluster binding; NADH dehydrogenase (ubiquinone) activity	membrane	GO:0042773; GO:0008137; GO:0009055; GO:0051536; GO:0016020	3	0.13
T1FNX9	T1FNX9_HELRO	HELRODRAFT_186294	Uncharacterized protein	Helobdella robusta (Californian leech)		'de novo' IMP biosynthetic process; phosphoribosylaminoimidazolesuccinocarboxamide synthase activity	ATP binding; phosphoribosylaminoimidazolesuccinocarboxamide synthase activity		GO:0006189; GO:0005524; GO:0004639	2	0.14
V3ZAA7	V3ZAA7_LOTGI	LOTGIDRAFT_194019	Uncharacterized protein	Lottia gigantea (Giant owl limpet)		G-protein coupled receptor signaling pathway; GTPase activity; signal transducer activity	GTPase activity; GTP binding; signal transducer activity		GO:0007186; GO:0005525; GO:0003924; GO:0004871	3	0.26
V3ZM20	V3ZM20_LOTGI	LOTGIDRAFT_207166	Uncharacterized protein	Lottia gigantea (Giant owl limpet)		nucleosome assembly	DNA binding	nucleosome; nucleus	GO:0003677; GO:0000786; GO:0006334; GO:0005634	3	1.04
V4CHJ2	V4CHJ2_LOTGI	LOTGIDRAFT_139452	Uncharacterized protein	Lottia gigantea (Giant owl limpet)			phospholipid binding; structural constituent of cytoskeleton	spectrin	GO:0005543; GO:0008091; GO:0005200	2	0.02
W8BKR6	W8BKR6_CERCA	PLST	Plastin-3	Ceratitis capitata (Mediterranean fruit fly) (Tephritis capitata)			calcium ion binding		GO:0005509	2	0.09
										229	40595
Electron Carrier activity
B2D2D5	B2D2D5_ORNCO		Cytochrome c oxidase subunit Va (Fragment)	Ornithodoros coriaceus (Soft tick) (Argasid tick)		cytochrome-c oxidase activity	cytochrome-c oxidase activity	mitochondrial inner membrane	GO:0004129; GO:0005743	4	1.02
B7PBH7	B7PBH7_IXOSC	IscW_ISCW003299	NADH-ubiquinone reductase, putative (EC 1.6.5.3)	Ixodes scapularis (Black-legged tick) (Deer tick)		ATP synthesis coupled electron transport; NADH dehydrogenase (ubiquinone) activity	electron carrier activity; iron-sulfur cluster binding; NADH dehydrogenase (ubiquinone) activity	membrane	GO:0042773; GO:0008137; GO:0009055; GO:0051536; GO:0016020	2	0.22
B7QAW3	B7QAW3_IXOSC	IscW_ISCW012010	Electron transfer flavoprotein, beta subunit, putative	Ixodes scapularis (Black-legged tick) (Deer tick)			electron carrier activity		GO:0009055	3	0.66
Q16LR5	Q16LR5_AEDAE	AAEL012552	AAEL012552-PA	Aedes aegypti (Yellowfever mosquito) (Culex aegypti)		ATP synthesis coupled electron transport; NADH dehydrogenase (ubiquinone) activity	electron carrier activity; iron-sulfur cluster binding; NADH dehydrogenase (ubiquinone) activity	membrane	GO:0042773; GO:0008137; GO:0009055; GO:0051536; GO:0016020	3	0.13
T1FN77	T1FN77_HELRO	HELRODRAFT_185731	Uncharacterized protein	Helobdella robusta (Californian leech)		ATP synthesis coupled electron transport; NADH dehydrogenase (ubiquinone) activity	electron carrier activity; iron-sulfur cluster binding; NADH dehydrogenase (ubiquinone) activity	membrane	GO:0042773; GO:0008137; GO:0009055; GO:0051536; GO:0016020	3	0.13
										15	2.16
Enzyme regulator activity
D6W687	D6W687_TRICA	TcasGA2_TC004675	Putative uncharacterized protein	Tribolium castaneum (Red flour beetle)		enzyme regulator activity; regulation of protein catabolic process	enzyme regulator activity	proteasome complex	GO:0030234; GO:0000502; GO:0042176	2	0.07
B7PIZ1	B7PIZ1_IXOSC	IscW_ISCW017892	GDI-1 GDP dissociation inhibitor, putative (Fragment)	Ixodes scapularis (Black-legged tick) (Deer tick)		protein transport; Rab GDP-dissociation inhibitor activity	Rab GDP-dissociation inhibitor activity		GO:0005093; GO:0015031	2	0.13
										4	0.2

## Sheet: Only Fed__UniProt_MF
Supplementary Table 4. Non-redundant proteins identified only in fed ticks, classified by their molecular function using the UniProt tools.
Entry	Entry name	Gene names	Protein names	Organism	Pathway	Gene ontology (biological process)	Gene ontology (molecular function)	Gene ontology (cellular component)	Gene ontology IDs	Num. of significant sequences	emPAI
Catalytic activity
P48601	PRS4_DROME	Rpt2 P26s4 Pros26.4 CG5289	26S protease regulatory subunit 4 (P26s4)	Drosophila melanogaster (Fruit fly)		cell proliferation; cellular process; cellular response to DNA damage stimulus; hydrolase activity; mitotic spindle elongation; mitotic spindle organization; proteasome-mediated ubiquitin-dependent protein catabolic process; proteolysis; spindle assembly involved in mitosis	ATP binding; hydrolase activity	cytoplasm; nucleus; proteasome regulatory particle; proteasome regulatory particle, base subcomplex	GO:0005524; GO:0008283; GO:0009987; GO:0006974; GO:0005737; GO:0016787; GO:0000022; GO:0007052; GO:0005634; GO:0005838; GO:0008540; GO:0043161; GO:0006508; GO:0090307	2	0.14
I3NDY4	I3NDY4_SPETR	PFKL	6-phosphofructokinase (EC 2.7.1.11) (Phosphohexokinase)	Spermophilus tridecemlineatus (Thirteen-lined ground squirrel) (Ictidomys tridecemlineatus)	PATHWAY: Carbohydrate degradation; glycolysis; D-glyceraldehyde 3-phosphate and glycerone phosphate from D-glucose: step 3/4. {ECO:0000256|PIRNR:PIRNR000533}.	6-phosphofructokinase activity; fructose 1,6-bisphosphate metabolic process; fructose 6-phosphate metabolic process; glycolytic process; negative regulation of insulin secretion; protein oligomerization; response to glucose	6-phosphofructokinase activity; ATP binding; fructose-6-phosphate binding; fructose binding	6-phosphofructokinase complex; extracellular vesicular exosome; membrane	GO:0003872; GO:0005945; GO:0005524; GO:0070062; GO:0030388; GO:0006002; GO:0070061; GO:0070095; GO:0006096; GO:0016020; GO:0046676; GO:0051259; GO:0009749	4	0.21
Q0C737	Q0C737_AEDAE	AAEL000006	AAEL000006-PA	Aedes aegypti (Yellowfever mosquito) (Culex aegypti)		gluconeogenesis; phosphoenolpyruvate carboxykinase (GTP) activity	GTP binding; phosphoenolpyruvate carboxykinase (GTP) activity		GO:0005525; GO:0006094; GO:0004613	3	0.14
B7QAH9	B7QAH9_IXOSC	IscW_ISCW021913	Acetyl-CoA carboxylase, putative (EC 6.4.1.3) (Fragment)	Ixodes scapularis (Black-legged tick) (Deer tick)		acetyl-CoA carboxylase activity; fatty acid biosynthetic process; propionyl-CoA carboxylase activity	acetyl-CoA carboxylase activity; ATP binding; propionyl-CoA carboxylase activity		GO:0005524; GO:0003989; GO:0006633; GO:0004658	5	0.18
B7Q579	B7Q579_IXOSC	IscW_ISCW021356	Acylamino-acid-releasing enzyme, putative (EC 3.4.19.1)	Ixodes scapularis (Black-legged tick) (Deer tick)		serine-type peptidase activity	serine-type peptidase activity		GO:0008236	2	0.08
M7BLK4	M7BLK4_CHEMY	UY3_04687	Adenylate kinase isoenzyme 5	Chelonia mydas (Green sea-turtle) (Chelonia agassizi)		adenylate kinase activity; ATP metabolic process; nucleoside diphosphate kinase activity; nucleoside triphosphate biosynthetic process	adenylate kinase activity; ATP binding; nucleoside diphosphate kinase activity	cytoplasm	GO:0005524; GO:0046034; GO:0004017; GO:0005737; GO:0004550; GO:0009142	5	0.12
Q6DJQ3	Q6DJQ3_XENTR	aldh9a1 TEgg018l09.1-001	Aldehyde dehydrogenase 9 family, member A1	Xenopus tropicalis (Western clawed frog) (Silurana tropicalis)		oxidoreductase activity, acting on the aldehyde or oxo group of donors, NAD or NADP as acceptor	oxidoreductase activity, acting on the aldehyde or oxo group of donors, NAD or NADP as acceptor		GO:0016620	2	0.12
B7Q8W6	B7Q8W6_IXOSC	IscW_ISCW010532	Alkyl hydroperoxide reductase, thiol specific antioxidant, putative (EC 1.11.1.15)	Ixodes scapularis (Black-legged tick) (Deer tick)		peroxidase activity; peroxiredoxin activity	peroxidase activity; peroxiredoxin activity		GO:0004601; GO:0051920	2	0.27
B7Q3D3	B7Q3D3_IXOSC	IscW_ISCW009919	ATP-citrate synthase, putative (EC 2.3.3.8)	Ixodes scapularis (Black-legged tick) (Deer tick)		ATP citrate synthase activity; cellular carbohydrate metabolic process	ATP citrate synthase activity		GO:0003878; GO:0044262	3	0.19
B7PA01	B7PA01_IXOSC	IscW_ISCW002701	ATP-dependent RNA helicase, putative	Ixodes scapularis (Black-legged tick) (Deer tick)		helicase activity	ATP binding; helicase activity; nucleic acid binding		GO:0005524; GO:0004386; GO:0003676	2	0.13
B7P648	B7P648_IXOSC	IscW_ISCW001614	Beta-1,4-N-acetylgalactosaminyl transferase (BRE-4), putative (EC 2.4.1.90)	Ixodes scapularis (Black-legged tick) (Deer tick)		carbohydrate metabolic process; N-acetyllactosamine synthase activity	N-acetyllactosamine synthase activity		GO:0003945; GO:0005975	2	0.15
Q4TH54	Q4TH54_TETNG	GSTENG00000754001	Chromosome undetermined SCAF3232, whole genome shotgun sequence (Fragment)	Tetraodon nigroviridis (Spotted green pufferfish) (Chelonodon nigroviridis)		GTPase activity; microtubule-based process; protein polymerization	GTPase activity; GTP binding; structural constituent of cytoskeleton	microtubule	GO:0005525; GO:0003924; GO:0005874; GO:0007017; GO:0051258; GO:0005200	5	0.71
Q8HQI9	Q8HQI9_IXOPE	COII	Cytochrome c oxidase subunit 2	Ixodes persulcatus (Taiga tick)		cytochrome-c oxidase activity; electron transport chain	copper ion binding; cytochrome-c oxidase activity	integral component of membrane; mitochondrial inner membrane; respiratory chain	GO:0005507; GO:0004129; GO:0022900; GO:0016021; GO:0005743; GO:0070469	2	0.35
B7PCX0	B7PCX0_IXOSC	IscW_ISCW002401	Dehydrogenase, putative (EC 1.1.1.146)	Ixodes scapularis (Black-legged tick) (Deer tick)		11-beta-hydroxysteroid dehydrogenase (NADP+) activity	11-beta-hydroxysteroid dehydrogenase (NADP+) activity		GO:0070524	2	0.25
A0A087TD00	A0A087TD00_9ARAC	X975_10315	Dolichyl-diphosphooligosaccharide--protein glycosyltransferase subunit STT3A (Fragment)	Stegodyphus mimosarum		oligosaccharyl transferase activity; protein glycosylation	oligosaccharyl transferase activity	membrane	GO:0016020; GO:0004576; GO:0006486	4	0.64
A0A087USC7	A0A087USC7_9ARAC	X975_05806	Dynein heavy chain, cytoplasmic (Fragment)	Stegodyphus mimosarum		microtubule-based movement; microtubule motor activity	microtubule motor activity	dynein complex	GO:0030286; GO:0003777; GO:0007018	2	0.33
B7PXU2	B7PXU2_IXOSC	IscW_ISCW009225	E1-E2 ATPase, putative (EC 3.6.3.8) (Fragment)	Ixodes scapularis (Black-legged tick) (Deer tick)		calcium-transporting ATPase activity	ATP binding; calcium-transporting ATPase activity; metal ion binding	integral component of membrane	GO:0005524; GO:0005388; GO:0016021; GO:0046872	2	0.24
B7Q5G4	B7Q5G4_IXOSC	IscW_ISCW021581	Endocytosis/signaling protein EHD1, putative	Ixodes scapularis (Black-legged tick) (Deer tick)		GTPase activity	GTPase activity; GTP binding		GO:0005525; GO:0003924	2	0.18
U6PA25	U6PA25_HAECO	HCOI_01121300	Endonuclease exonuclease phosphatase and Short-chain dehydrogenase reductase SDR and Sterol-binding domain containing protein	Haemonchus contortus (Barber pole worm)		endonuclease activity; exonuclease activity; oxidoreductase activity	endonuclease activity; exonuclease activity; oxidoreductase activity		GO:0004519; GO:0004527; GO:0016491	2	0.07
A0A087TCT9	A0A087TCT9_9ARAC	X975_06667	Formimidoyltransferase-cyclodeaminase (Fragment)	Stegodyphus mimosarum		cellular metabolic process; transferase activity	folic acid binding; transferase activity		GO:0044237; GO:0005542; GO:0016740	2	0.28
B7P1Z8	B7P1Z8_IXOSC	IscW_ISCW016090	Heat shock protein, putative (EC 1.3.1.74)	Ixodes scapularis (Black-legged tick) (Deer tick)		2-alkenal reductase [NAD(P)] activity	2-alkenal reductase [NAD(P)] activity; ATP binding		GO:0032440; GO:0005524	2	0.07
B7QBL3	B7QBL3_IXOSC	IscW_ISCW012913	Histidine ammonia-lyase (EC 4.3.1.3)	Ixodes scapularis (Black-legged tick) (Deer tick)	PATHWAY: Amino-acid degradation; L-histidine degradation into L-glutamate; N-formimidoyl-L-glutamate from L-histidine: step 1/3. {ECO:0000256|RuleBase:RU004479}.	biosynthetic process; histidine ammonia-lyase activity; histidine catabolic process to glutamate and formamide; histidine catabolic process to glutamate and formate	histidine ammonia-lyase activity	cytoplasm	GO:0009058; GO:0005737; GO:0004397; GO:0019556; GO:0019557	2	0.09
F0J9C4	F0J9C4_AMBVA		Hypothetical conserved protein 750 (Fragment)	Amblyomma variegatum (Tropical bont tick)		GTPase activity	GTPase activity; nickel cation binding		GO:0003924; GO:0016151	2	0.27
B7PCV9	B7PCV9_IXOSC	IscW_ISCW017166	Lysosomal acid phosphatase, putative (EC 3.1.3.2)	Ixodes scapularis (Black-legged tick) (Deer tick)		acid phosphatase activity	acid phosphatase activity		GO:0003993	2	0.21
B7P2P0	B7P2P0_IXOSC	IscW_ISCW001521	Membrane protein, putative (EC 1.5.1.9)	Ixodes scapularis (Black-legged tick) (Deer tick)		saccharopine dehydrogenase (NAD+, L-glutamate-forming) activity	saccharopine dehydrogenase (NAD+, L-glutamate-forming) activity		GO:0047131	2	0.23
E0VNT1	E0VNT1_PEDHC	Phum_PHUM344210	Myosin-9, putative	Pediculus humanus subsp. corporis (Body louse)		motor activity	ATP binding; motor activity	myosin complex	GO:0005524; GO:0003774; GO:0016459	4	0.06
A7S5Z9	A7S5Z9_NEMVE	v1g166855	Predicted protein	Nematostella vectensis (Starlet sea anemone)		rRNA processing; S-adenosylmethionine-dependent methyltransferase activity	RNA binding; S-adenosylmethionine-dependent methyltransferase activity		GO:0003723; GO:0008757; GO:0006364	2	0.15
Q86GY8	Q86GY8_RHIAP		Proteasome-like protein	Rhipicephalus appendiculatus (Brown ear tick)		hydrolase activity; protein catabolic process	ATP binding; hydrolase activity	cytoplasm; proteasome complex	GO:0005524; GO:0005737; GO:0016787; GO:0000502; GO:0030163	4	0.33
M7CBK1	M7CBK1_CHEMY	UY3_00674	Protein DDI1 like protein 2	Chelonia mydas (Green sea-turtle) (Chelonia agassizi)		aspartic-type endopeptidase activity	aspartic-type endopeptidase activity		GO:0004190	2	0.06
A5LHW0	A5LHW0_HAELO	HlPDI-1	Protein disulfide isomerase-1	Haemaphysalis longicornis (Bush tick)		cell redox homeostasis; isomerase activity	isomerase activity		GO:0045454; GO:0016853	2	0.14
I1WDI0	I1WDI0_HAELO		Putative 17 beta-hydroxysteroid dehydrogenase	Haemaphysalis longicornis (Bush tick)		oxidoreductase activity	oxidoreductase activity		GO:0016491	2	0.34
G6DRF2	G6DRF2_DANPL	KGM_05076	Putative 3-hydroxyacyl-coa dehyrogenase	Danaus plexippus (Monarch butterfly)		3-hydroxyacyl-CoA dehydrogenase activity; fatty acid metabolic process	3-hydroxyacyl-CoA dehydrogenase activity		GO:0003857; GO:0006631	2	0.32
C3ZLX5	C3ZLX5_BRAFL	BRAFLDRAFT_124573	Putative uncharacterized protein	Branchiostoma floridae (Florida lancelet) (Amphioxus)		GTPase activity	GTPase activity; nickel cation binding		GO:0003924; GO:0016151	2	0.25
C3ZUG8	C3ZUG8_BRAFL	BRAFLDRAFT_115397	Putative uncharacterized protein	Branchiostoma floridae (Florida lancelet) (Amphioxus)		nucleotide biosynthetic process; ribonucleoside monophosphate biosynthetic process; ribose phosphate diphosphokinase activity	magnesium ion binding; ribose phosphate diphosphokinase activity		GO:0000287; GO:0009165; GO:0009156; GO:0004749	5	1.24
D6WIB0	D6WIB0_TRICA	TcasGA2_TC002817	Putative uncharacterized protein	Tribolium castaneum (Red flour beetle)		NADH dehydrogenase (ubiquinone) activity	NADH dehydrogenase (ubiquinone) activity		GO:0008137	3	0.37
E9HGS0	E9HGS0_DAPPU	DAPPUDRAFT_228809	Putative uncharacterized protein	Daphnia pulex (Water flea)		electron transport chain; oxidoreductase activity, acting on the CH-CH group of donors; tricarboxylic acid cycle	flavin adenine dinucleotide binding; oxidoreductase activity, acting on the CH-CH group of donors		GO:0022900; GO:0050660; GO:0016627; GO:0006099	2	0.22
C3ZL90	C3ZL90_BRAFL	BRAFLDRAFT_218590	Putative uncharacterized protein (Fragment)	Branchiostoma floridae (Florida lancelet) (Amphioxus)		ATP-dependent helicase activity	ATP binding; ATP-dependent helicase activity; nucleic acid binding		GO:0005524; GO:0008026; GO:0003676	2	0.26
E9IB79	E9IB79_SOLIN	SINV_15529	Putative uncharacterized protein (Fragment)	Solenopsis invicta (Red imported fire ant) (Solenopsis wagneri)		GTPase activity	calcium ion binding; GTPase activity; GTP binding		GO:0005525; GO:0003924; GO:0005509	3	0.29
B7QCA1	B7QCA1_IXOSC	IscW_ISCW013457	RNA-binding translational regulator IRP, putative (EC 4.2.1.3) (Fragment)	Ixodes scapularis (Black-legged tick) (Deer tick)		aconitate hydratase activity	aconitate hydratase activity		GO:0003994	2	0.23
B7PPI3	B7PPI3_IXOSC	IscW_ISCW018425	Secreted protein, putative (EC 5.3.4.1)	Ixodes scapularis (Black-legged tick) (Deer tick)		protein disulfide isomerase activity; protein secretion	protein disulfide isomerase activity	endoplasmic reticulum lumen	GO:0005788; GO:0003756; GO:0009306	2	0.26
B7QGY5	B7QGY5_IXOSC	IscW_ISCW014549	Serine/threonine-protein phosphatase (EC 3.1.3.16)	Ixodes scapularis (Black-legged tick) (Deer tick)		phosphoprotein phosphatase activity	phosphoprotein phosphatase activity		GO:0004721	3	0.34
A0A087UYK2	A0A087UYK2_9ARAC	X975_16479	Signal peptidase I (EC 3.4.21.89) (Fragment)	Stegodyphus mimosarum		serine-type peptidase activity; signal peptide processing	serine-type peptidase activity	integral component of membrane	GO:0016021; GO:0008236; GO:0006465	2	0.21
H0ZBV9	H0ZBV9_TAEGU	TALDO1	Transaldolase (EC 2.2.1.2)	Taeniopygia guttata (Zebra finch) (Poephila guttata)	PATHWAY: Carbohydrate degradation; pentose phosphate pathway; D-glyceraldehyde 3-phosphate and beta-D-fructose 6-phosphate from D-ribose 5-phosphate and D-xylulose 5-phosphate (non-oxidative stage): step 2/3. {ECO:0000256|RuleBase:RU000501}.	pentose-phosphate shunt; sedoheptulose-7-phosphate:D-glyceraldehyde-3-phosphate glyceronetransferase activity	sedoheptulose-7-phosphate:D-glyceraldehyde-3-phosphate glyceronetransferase activity	cytoplasm; extracellular vesicular exosome; nucleus	GO:0005737; GO:0070062; GO:0005634; GO:0006098; GO:0004801	2	0.18
B7QC74	B7QC74_IXOSC	IscW_ISCW012592	Transcription factor containing NAC and TS-N domains, putative (EC 3.6.3.8)	Ixodes scapularis (Black-legged tick) (Deer tick)		calcium-transporting ATPase activity	calcium-transporting ATPase activity		GO:0005388	4	0.8
B7P1Y8	B7P1Y8_IXOSC	IscW_ISCW000011	Translation initiation factor 3 and TGF-beta interacting protein, putative (EC 2.3.1.48)	Ixodes scapularis (Black-legged tick) (Deer tick)		histone acetyltransferase activity; translation initiation factor activity	histone acetyltransferase activity; translation initiation factor activity		GO:0004402; GO:0003743	4	0.77
W5J570	W5J570_ANODA	AND_009265	Tubulin alpha chain (Uncharacterized protein)	Anopheles darlingi (Mosquito)		GTPase activity; microtubule-based process; protein polymerization	GTPase activity; GTP binding; structural constituent of cytoskeleton	cytoplasm; microtubule	GO:0005525; GO:0003924; GO:0005737; GO:0005874; GO:0007017; GO:0051258; GO:0005200	12	2.73
B7P5B3	B7P5B3_IXOSC	IscW_ISCW015782	U5 snRNP-specific protein, putative (Fragment)	Ixodes scapularis (Black-legged tick) (Deer tick)		GTPase activity	GTPase activity; GTP binding		GO:0005525; GO:0003924	3	0.1
B7PR84	B7PR84_IXOSC	IscW_ISCW019123	Ubiquitin-activating enzyme E1, putative (Fragment)	Ixodes scapularis (Black-legged tick) (Deer tick)		cellular protein modification process; ligase activity; small protein activating enzyme activity	ATP binding; ligase activity; small protein activating enzyme activity		GO:0005524; GO:0006464; GO:0016874; GO:0008641	2	0.23
P35129	UBC2_CAEEL	let-70 ubc-2 M7.1	Ubiquitin-conjugating enzyme E2 2 (EC 6.3.2.19) (Lethal protein 70) (Ubiquitin carrier protein 2) (Ubiquitin-protein ligase 2)	Caenorhabditis elegans	PATHWAY: Protein modification; protein ubiquitination. {ECO:0000255|PROSITE-ProRule:PRU00388}.	acid-amino acid ligase activity; protein ubiquitination; protein ubiquitination involved in ubiquitin-dependent protein catabolic process; ubiquitin-protein transferase activity	acid-amino acid ligase activity; ATP binding; ubiquitin protein ligase binding; ubiquitin-protein transferase activity		GO:0005524; GO:0016881; GO:0016567; GO:0042787; GO:0031625; GO:0004842	2	0.44
M7BSZ4	M7BSZ4_CHEMY	UY3_02467	Uncharacterized protein	Chelonia mydas (Green sea-turtle) (Chelonia agassizi)		GTPase activity; intracellular protein transport; nucleocytoplasmic transport; small GTPase mediated signal transduction	GTPase activity; GTP binding		GO:0005525; GO:0003924; GO:0006886; GO:0006913; GO:0007264	6	0.28
T1FM18	T1FM18_HELRO	HELRODRAFT_184821	Uncharacterized protein	Helobdella robusta (Californian leech)		G-protein coupled receptor signaling pathway; GTPase activity; signal transducer activity	GTPase activity; GTP binding; signal transducer activity		GO:0007186; GO:0005525; GO:0003924; GO:0004871	3	0.26
T1FVK5	T1FVK5_HELRO	HELRODRAFT_194011	Uncharacterized protein	Helobdella robusta (Californian leech)		oxidoreductase activity, acting on the aldehyde or oxo group of donors, NAD or NADP as acceptor	oxidoreductase activity, acting on the aldehyde or oxo group of donors, NAD or NADP as acceptor		GO:0016620	2	0.12
V4A788	V4A788_LOTGI	LOTGIDRAFT_216694	Uncharacterized protein	Lottia gigantea (Giant owl limpet)		glycine catabolic process; glycine dehydrogenase (decarboxylating) activity	glycine dehydrogenase (decarboxylating) activity; pyridoxal phosphate binding		GO:0006546; GO:0004375; GO:0030170	2	0.06
B7PHT7	B7PHT7_IXOSC	IscW_ISCW003812	Uridine cytidine kinase I, putative (EC 2.7.1.48)	Ixodes scapularis (Black-legged tick) (Deer tick)		uridine kinase activity	ATP binding; uridine kinase activity		GO:0005524; GO:0004849	2	0.18
B7QDF5	B7QDF5_IXOSC	IscW_ISCW022132	Vacuolar H+-ATPase V1 sector, subunit B, putative (EC 3.6.3.15)	Ixodes scapularis (Black-legged tick) (Deer tick)		ATP hydrolysis coupled proton transport; ATP metabolic process; hydrolase activity, acting on acid anhydrides, catalyzing transmembrane movement of substances	ATP binding; hydrolase activity, acting on acid anhydrides, catalyzing transmembrane movement of substances	proton-transporting two-sector ATPase complex, catalytic domain	GO:0005524; GO:0015991; GO:0046034; GO:0016820; GO:0033178	3	0.33
G6CKL7	G6CKL7_DANPL	KGM_13688	V-type proton ATPase subunit E	Danaus plexippus (Monarch butterfly)		ATP hydrolysis coupled proton transport; proton-transporting ATPase activity, rotational mechanism	proton-transporting ATPase activity, rotational mechanism	proton-transporting two-sector ATPase complex, catalytic domain	GO:0015991; GO:0046961; GO:0033178	2	0.33
										158	17.53
Cytochrome-c oxidase activity
Q8HQI9	Q8HQI9_IXOPE	COII	Cytochrome c oxidase subunit 2	Ixodes persulcatus (Taiga tick)		cytochrome-c oxidase activity; electron transport chain	copper ion binding; cytochrome-c oxidase activity	integral component of membrane; mitochondrial inner membrane; respiratory chain	GO:0005507; GO:0004129; GO:0022900; GO:0016021; GO:0005743; GO:0070469	2	0.35
										2	0.35
Signal transducer activity
T1FM18	T1FM18_HELRO	HELRODRAFT_184821	Uncharacterized protein	Helobdella robusta (Californian leech)		G-protein coupled receptor signaling pathway; GTPase activity; signal transducer activity	GTPase activity; GTP binding; signal transducer activity		GO:0007186; GO:0005525; GO:0003924; GO:0004871	3	0.26
										3	0.26
Rho GDP-dissociation inhibitor activity
B7Q1I8	B7Q1I8_IXOSC	IscW_ISCW020878	Rho GDP dissociation inhibitor, putative (Fragment)	Ixodes scapularis (Black-legged tick) (Deer tick)		Rho GDP-dissociation inhibitor activity	Rho GDP-dissociation inhibitor activity	cytoplasm	GO:0005094; GO:0005737	4	0.71
										4	0.71
Structural molecule activity
A5I8N9	A5I8N9_9ACAR		Ribosomal protein L23	Haemaphysalis qinghaiensis		translation	nucleotide binding; structural constituent of ribosome	ribosome	GO:0000166; GO:0005840; GO:0003735; GO:0006412	9	2.4
A6N9Y3	A6N9Y3_ORNPR		40S ribosomal protein S27	Ornithodoros parkeri (Soft tick) (Argasid tick)		translation	metal ion binding; structural constituent of ribosome	ribosome	GO:0046872; GO:0005840; GO:0003735; GO:0006412	2	0.48
A6N9Z2	A6N9Z2_ORNPR		60s ribosomal protein L34	Ornithodoros parkeri (Soft tick) (Argasid tick)		translation	structural constituent of ribosome	ribosome	GO:0005840; GO:0003735; GO:0006412	2	0.56
B7PF67	B7PF67_IXOSC	IscW_ISCW004687	Putative uncharacterized protein	Ixodes scapularis (Black-legged tick) (Deer tick)			structural constituent of ribosome	mitochondrial small ribosomal subunit	GO:0005763; GO:0003735	2	0.29
B7QAA7	B7QAA7_IXOSC	IscW_ISCW012850	Coatomer beta subunit, putative (Fragment)	Ixodes scapularis (Black-legged tick) (Deer tick)		intracellular protein transport; vesicle-mediated transport	structural molecule activity	COPI vesicle coat	GO:0030126; GO:0006886; GO:0005198; GO:0016192	3	0.12
B7QCH5	B7QCH5_IXOSC	IscW_ISCW022475	Coatomer gamma subunit, putative (Fragment)	Ixodes scapularis (Black-legged tick) (Deer tick)		intracellular protein transport; vesicle-mediated transport	structural molecule activity	COPI vesicle coat	GO:0030126; GO:0006886; GO:0005198; GO:0016192	3	0.14
B7QP21	B7QP21_IXOSC	IscW_ISCW015484	Ribosomal protein S15Aa, putative	Ixodes scapularis (Black-legged tick) (Deer tick)		translation	structural constituent of ribosome	ribosome	GO:0005840; GO:0003735; GO:0006412	2	0.42
G0WV55	G0WV55_DERVA		Alpha-catenin	Dermacentor variabilis (American dog tick)		cell adhesion	structural molecule activity	actin cytoskeleton	GO:0015629; GO:0007155; GO:0005198	2	0.07
K7J204	K7J204_NASVI	RpL32	Uncharacterized protein	Nasonia vitripennis (Parasitic wasp)		translation	structural constituent of ribosome	ribosome	GO:0005840; GO:0003735; GO:0006412	3	0.89
Q09JQ4	Q09JQ4_ARGMO		Ribosomal protein S19	Argas monolakensis (Mono lake bird tick)		translation	structural constituent of ribosome	ribosome	GO:0005840; GO:0003735; GO:0006412	5	1.18
Q4PMB4	Q4PMB4_IXOSC		60S acidic ribosomal protein P0	Ixodes scapularis (Black-legged tick) (Deer tick)		ribosome biogenesis; translational elongation	structural constituent of ribosome	ribosome	GO:0005840; GO:0042254; GO:0003735; GO:0006414	4	0.44
Q4TH54	Q4TH54_TETNG	GSTENG00000754001	Chromosome undetermined SCAF3232, whole genome shotgun sequence (Fragment)	Tetraodon nigroviridis (Spotted green pufferfish) (Chelonodon nigroviridis)		GTPase activity; microtubule-based process; protein polymerization	GTPase activity; GTP binding; structural constituent of cytoskeleton	microtubule	GO:0005525; GO:0003924; GO:0005874; GO:0007017; GO:0051258; GO:0005200	5	0.71
Q56FC4	Q56FC4_LYSTE	RpS14	Ribosomal protein S14	Lysiphlebus testaceipes (Greenbugs aphid parastoid)		translation	structural constituent of ribosome	ribosome	GO:0005840; GO:0003735; GO:0006412	5	1.51
W5J570	W5J570_ANODA	AND_009265	Tubulin alpha chain (Uncharacterized protein)	Anopheles darlingi (Mosquito)		GTPase activity; microtubule-based process; protein polymerization	GTPase activity; GTP binding; structural constituent of cytoskeleton	cytoplasm; microtubule	GO:0005525; GO:0003924; GO:0005737; GO:0005874; GO:0007017; GO:0051258; GO:0005200	12	2.73
										59	11.94
Transporter activity
A0A087U0D4	A0A087U0D4_9ARAC	X975_22063	AP-1 complex subunit beta-1 (Fragment)	Stegodyphus mimosarum		intracellular protein transport; protein transporter activity; vesicle-mediated transport	protein transporter activity	membrane coat	GO:0006886; GO:0030117; GO:0008565; GO:0016192	3	0.38
B7P806	B7P806_IXOSC	IscW_ISCW016976	Vesicle docking protein P115, putative	Ixodes scapularis (Black-legged tick) (Deer tick)		intracellular protein transport; protein transporter activity; vesicle fusion with Golgi apparatus	protein transporter activity	Golgi membrane	GO:0000139; GO:0006886; GO:0008565; GO:0048280	2	0.08
B7PXU2	B7PXU2_IXOSC	IscW_ISCW009225	E1-E2 ATPase, putative (EC 3.6.3.8) (Fragment)	Ixodes scapularis (Black-legged tick) (Deer tick)		calcium-transporting ATPase activity	ATP binding; calcium-transporting ATPase activity; metal ion binding	integral component of membrane	GO:0005524; GO:0005388; GO:0016021; GO:0046872	2	0.24
B7Q6V9	B7Q6V9_IXOSC	IscW_ISCW011108	AP-2 complex subunit beta-1, putative	Ixodes scapularis (Black-legged tick) (Deer tick)		intracellular protein transport; protein transporter activity; vesicle-mediated transport	protein transporter activity	clathrin adaptor complex	GO:0030131; GO:0006886; GO:0008565; GO:0016192	5	0.17
B7QC74	B7QC74_IXOSC	IscW_ISCW012592	Transcription factor containing NAC and TS-N domains, putative (EC 3.6.3.8)	Ixodes scapularis (Black-legged tick) (Deer tick)		calcium-transporting ATPase activity	calcium-transporting ATPase activity		GO:0005388	4	0.8
B7QDF5	B7QDF5_IXOSC	IscW_ISCW022132	Vacuolar H+-ATPase V1 sector, subunit B, putative (EC 3.6.3.15)	Ixodes scapularis (Black-legged tick) (Deer tick)		ATP hydrolysis coupled proton transport; ATP metabolic process; hydrolase activity, acting on acid anhydrides, catalyzing transmembrane movement of substances	ATP binding; hydrolase activity, acting on acid anhydrides, catalyzing transmembrane movement of substances	proton-transporting two-sector ATPase complex, catalytic domain	GO:0005524; GO:0015991; GO:0046034; GO:0016820; GO:0033178	3	0.33
B7QFJ6	B7QFJ6_IXOSC	IscW_ISCW021910	Cationic amino acid transporter, putative	Ixodes scapularis (Black-legged tick) (Deer tick)		amino acid transmembrane transporter activity	amino acid transmembrane transporter activity	integral component of membrane	GO:0015171; GO:0016021	2	0.21
E2BR28	E2BR28_HARSA	EAI_12323	Importin subunit beta-1	Harpegnathos saltator (Jerdon's jumping ant)		intracellular protein transport; nucleocytoplasmic transport; protein transporter activity	protein transporter activity		GO:0006886; GO:0006913; GO:0008565	2	0.22
G6CKL7	G6CKL7_DANPL	KGM_13688	V-type proton ATPase subunit E	Danaus plexippus (Monarch butterfly)		ATP hydrolysis coupled proton transport; proton-transporting ATPase activity, rotational mechanism	proton-transporting ATPase activity, rotational mechanism	proton-transporting two-sector ATPase complex, catalytic domain	GO:0015991; GO:0046961; GO:0033178	2	0.33
Q8HQI9	Q8HQI9_IXOPE	COII	Cytochrome c oxidase subunit 2	Ixodes persulcatus (Taiga tick)		cytochrome-c oxidase activity; electron transport chain	copper ion binding; cytochrome-c oxidase activity	integral component of membrane; mitochondrial inner membrane; respiratory chain	GO:0005507; GO:0004129; GO:0022900; GO:0016021; GO:0005743; GO:0070469	2	0.35
										27	3.11
Binding
A0A067RDC2	A0A067RDC2_ZOONE	L798_09307	T-complex protein 1 subunit delta	Zootermopsis nevadensis (Dampwood termite)		protein folding	ATP binding	cytoplasm	GO:0005524; GO:0005737; GO:0006457	2	0.37
A0A087TCT9	A0A087TCT9_9ARAC	X975_06667	Formimidoyltransferase-cyclodeaminase (Fragment)	Stegodyphus mimosarum		cellular metabolic process; transferase activity	folic acid binding; transferase activity		GO:0044237; GO:0005542; GO:0016740	2	0.28
A0A087U1A2	A0A087U1A2_9ARAC	X975_14796	Copper chaperone for superoxide dismutase (Fragment)	Stegodyphus mimosarum		metal ion transport; oxidation-reduction process; superoxide metabolic process	metal ion binding		GO:0046872; GO:0030001; GO:0055114; GO:0006801	2	0.24
A1YJH5	A1YJH5_9ARAC		Histone H3 (Fragment)	Anelosimus may			DNA binding	nucleosome; nucleus	GO:0003677; GO:0000786; GO:0005634	2	0.58
A5I8N9	A5I8N9_9ACAR		Ribosomal protein L23	Haemaphysalis qinghaiensis		translation	nucleotide binding; structural constituent of ribosome	ribosome	GO:0000166; GO:0005840; GO:0003735; GO:0006412	9	2.4
A6N9Y3	A6N9Y3_ORNPR		40S ribosomal protein S27	Ornithodoros parkeri (Soft tick) (Argasid tick)		translation	metal ion binding; structural constituent of ribosome	ribosome	GO:0046872; GO:0005840; GO:0003735; GO:0006412	2	0.48
A7S5Z9	A7S5Z9_NEMVE	v1g166855	Predicted protein	Nematostella vectensis (Starlet sea anemone)		rRNA processing; S-adenosylmethionine-dependent methyltransferase activity	RNA binding; S-adenosylmethionine-dependent methyltransferase activity		GO:0003723; GO:0008757; GO:0006364	2	0.15
B3MME2	B3MME2_DROAN	Dana\GF15575 Dana_GF15575 GF15575	GF15575	Drosophila ananassae (Fruit fly)		protein refolding	ATP binding	cytoplasm	GO:0005524; GO:0005737; GO:0042026	4	0.21
B7P173	B7P173_IXOSC	IscW_ISCW016116	Xpa-binding protein, putative (Fragment)	Ixodes scapularis (Black-legged tick) (Deer tick)			nucleotide binding		GO:0000166	2	0.3
B7P1Y8	B7P1Y8_IXOSC	IscW_ISCW000011	Translation initiation factor 3 and TGF-beta interacting protein, putative (EC 2.3.1.48)	Ixodes scapularis (Black-legged tick) (Deer tick)		histone acetyltransferase activity; translation initiation factor activity	histone acetyltransferase activity; translation initiation factor activity		GO:0004402; GO:0003743	4	0.77
B7P1Z8	B7P1Z8_IXOSC	IscW_ISCW016090	Heat shock protein, putative (EC 1.3.1.74)	Ixodes scapularis (Black-legged tick) (Deer tick)		2-alkenal reductase [NAD(P)] activity	2-alkenal reductase [NAD(P)] activity; ATP binding		GO:0032440; GO:0005524	2	0.07
B7P595	B7P595_IXOSC	IscW_ISCW001739	Proline and glutamine-rich splicing factor (SFPQ), putative	Ixodes scapularis (Black-legged tick) (Deer tick)			nucleic acid binding; nucleotide binding		GO:0003676; GO:0000166	2	0.18
B7P5B3	B7P5B3_IXOSC	IscW_ISCW015782	U5 snRNP-specific protein, putative (Fragment)	Ixodes scapularis (Black-legged tick) (Deer tick)		GTPase activity	GTPase activity; GTP binding		GO:0005525; GO:0003924	3	0.1
B7PA01	B7PA01_IXOSC	IscW_ISCW002701	ATP-dependent RNA helicase, putative	Ixodes scapularis (Black-legged tick) (Deer tick)		helicase activity	ATP binding; helicase activity; nucleic acid binding		GO:0005524; GO:0004386; GO:0003676	2	0.13
B7PHT7	B7PHT7_IXOSC	IscW_ISCW003812	Uridine cytidine kinase I, putative (EC 2.7.1.48)	Ixodes scapularis (Black-legged tick) (Deer tick)		uridine kinase activity	ATP binding; uridine kinase activity		GO:0005524; GO:0004849	2	0.18
B7PR84	B7PR84_IXOSC	IscW_ISCW019123	Ubiquitin-activating enzyme E1, putative (Fragment)	Ixodes scapularis (Black-legged tick) (Deer tick)		cellular protein modification process; ligase activity; small protein activating enzyme activity	ATP binding; ligase activity; small protein activating enzyme activity		GO:0005524; GO:0006464; GO:0016874; GO:0008641	2	0.23
B7PXU2	B7PXU2_IXOSC	IscW_ISCW009225	E1-E2 ATPase, putative (EC 3.6.3.8) (Fragment)	Ixodes scapularis (Black-legged tick) (Deer tick)		calcium-transporting ATPase activity	ATP binding; calcium-transporting ATPase activity; metal ion binding	integral component of membrane	GO:0005524; GO:0005388; GO:0016021; GO:0046872	2	0.24
B7Q355	B7Q355_IXOSC	IscW_ISCW020306	Eukaryotic translation initiation factor 3 subunit A (eIF3a) (Eukaryotic translation initiation factor 3 subunit 10)	Ixodes scapularis (Black-legged tick) (Deer tick)		formation of translation preinitiation complex; regulation of translational initiation; translation initiation factor activity	translation initiation factor activity	eukaryotic 43S preinitiation complex; eukaryotic 48S preinitiation complex; eukaryotic translation initiation factor 3 complex	GO:0016282; GO:0033290; GO:0005852; GO:0001731; GO:0006446; GO:0003743	2	0.05
B7Q5G4	B7Q5G4_IXOSC	IscW_ISCW021581	Endocytosis/signaling protein EHD1, putative	Ixodes scapularis (Black-legged tick) (Deer tick)		GTPase activity	GTPase activity; GTP binding		GO:0005525; GO:0003924	2	0.18
B7QAH9	B7QAH9_IXOSC	IscW_ISCW021913	Acetyl-CoA carboxylase, putative (EC 6.4.1.3) (Fragment)	Ixodes scapularis (Black-legged tick) (Deer tick)		acetyl-CoA carboxylase activity; fatty acid biosynthetic process; propionyl-CoA carboxylase activity	acetyl-CoA carboxylase activity; ATP binding; propionyl-CoA carboxylase activity		GO:0005524; GO:0003989; GO:0006633; GO:0004658	5	0.18
B7QDF5	B7QDF5_IXOSC	IscW_ISCW022132	Vacuolar H+-ATPase V1 sector, subunit B, putative (EC 3.6.3.15)	Ixodes scapularis (Black-legged tick) (Deer tick)		ATP hydrolysis coupled proton transport; ATP metabolic process; hydrolase activity, acting on acid anhydrides, catalyzing transmembrane movement of substances	ATP binding; hydrolase activity, acting on acid anhydrides, catalyzing transmembrane movement of substances	proton-transporting two-sector ATPase complex, catalytic domain	GO:0005524; GO:0015991; GO:0046034; GO:0016820; GO:0033178	3	0.33
B7QJ21	B7QJ21_IXOSC	IscW_ISCW023397	Chaperonin complex component, TCP-1 eta subunit, putative	Ixodes scapularis (Black-legged tick) (Deer tick)		protein folding	ATP binding	cytoplasm	GO:0005524; GO:0005737; GO:0006457	2	0.21
C1BQW8	C1BQW8_CALRO	SAR1B	GTP-binding protein SAR1b	Caligus rogercresseyi (Sea louse)		intracellular protein transport; vesicle-mediated transport	GTP binding	endoplasmic reticulum; Golgi apparatus	GO:0005525; GO:0005794; GO:0005783; GO:0006886; GO:0016192	2	0.64
C3ZL90	C3ZL90_BRAFL	BRAFLDRAFT_218590	Putative uncharacterized protein (Fragment)	Branchiostoma floridae (Florida lancelet) (Amphioxus)		ATP-dependent helicase activity	ATP binding; ATP-dependent helicase activity; nucleic acid binding		GO:0005524; GO:0008026; GO:0003676	2	0.26
C3ZLX5	C3ZLX5_BRAFL	BRAFLDRAFT_124573	Putative uncharacterized protein	Branchiostoma floridae (Florida lancelet) (Amphioxus)		GTPase activity	GTPase activity; nickel cation binding		GO:0003924; GO:0016151	2	0.25
C3ZUG8	C3ZUG8_BRAFL	BRAFLDRAFT_115397	Putative uncharacterized protein	Branchiostoma floridae (Florida lancelet) (Amphioxus)		nucleotide biosynthetic process; ribonucleoside monophosphate biosynthetic process; ribose phosphate diphosphokinase activity	magnesium ion binding; ribose phosphate diphosphokinase activity		GO:0000287; GO:0009165; GO:0009156; GO:0004749	5	1.24
E0VNT1	E0VNT1_PEDHC	Phum_PHUM344210	Myosin-9, putative	Pediculus humanus subsp. corporis (Body louse)		motor activity	ATP binding; motor activity	myosin complex	GO:0005524; GO:0003774; GO:0016459	4	0.06
E1AC53	E1AC53_POLVA		Heat shock protein 70	Polypedilum vanderplanki (Sleeping chironomid)			ATP binding		GO:0005524	12	0.94
E9HGS0	E9HGS0_DAPPU	DAPPUDRAFT_228809	Putative uncharacterized protein	Daphnia pulex (Water flea)		electron transport chain; oxidoreductase activity, acting on the CH-CH group of donors; tricarboxylic acid cycle	flavin adenine dinucleotide binding; oxidoreductase activity, acting on the CH-CH group of donors		GO:0022900; GO:0050660; GO:0016627; GO:0006099	2	0.22
E9IB79	E9IB79_SOLIN	SINV_15529	Putative uncharacterized protein (Fragment)	Solenopsis invicta (Red imported fire ant) (Solenopsis wagneri)		GTPase activity	calcium ion binding; GTPase activity; GTP binding		GO:0005525; GO:0003924; GO:0005509	3	0.29
F0J987	F0J987_AMBVA		Endoplasmic reticulum glucose-regulated protein (Fragment)	Amblyomma variegatum (Tropical bont tick)		protein folding; response to stress	ATP binding		GO:0005524; GO:0006457; GO:0006950	4	0.67
F0J9C4	F0J9C4_AMBVA		Hypothetical conserved protein 750 (Fragment)	Amblyomma variegatum (Tropical bont tick)		GTPase activity	GTPase activity; nickel cation binding		GO:0003924; GO:0016151	2	0.27
F0J9U9	F0J9U9_AMBVA		RAS oncogene family member RAB2	Amblyomma variegatum (Tropical bont tick)		protein transport; small GTPase mediated signal transduction	GTP binding		GO:0005525; GO:0015031; GO:0007264	6	1.04
F0J9W5	F0J9W5_AMBVA		RNA-binding protein LARK	Amblyomma variegatum (Tropical bont tick)			nucleic acid binding; nucleotide binding		GO:0003676; GO:0000166	2	0.35
I3NDY4	I3NDY4_SPETR	PFKL	6-phosphofructokinase (EC 2.7.1.11) (Phosphohexokinase)	Spermophilus tridecemlineatus (Thirteen-lined ground squirrel) (Ictidomys tridecemlineatus)	PATHWAY: Carbohydrate degradation; glycolysis; D-glyceraldehyde 3-phosphate and glycerone phosphate from D-glucose: step 3/4. {ECO:0000256|PIRNR:PIRNR000533}.	6-phosphofructokinase activity; fructose 1,6-bisphosphate metabolic process; fructose 6-phosphate metabolic process; glycolytic process; negative regulation of insulin secretion; protein oligomerization; response to glucose	6-phosphofructokinase activity; ATP binding; fructose-6-phosphate binding; fructose binding	6-phosphofructokinase complex; extracellular vesicular exosome; membrane	GO:0003872; GO:0005945; GO:0005524; GO:0070062; GO:0030388; GO:0006002; GO:0070061; GO:0070095; GO:0006096; GO:0016020; GO:0046676; GO:0051259; GO:0009749	4	0.21
J9K556	J9K556_ACYPI		Uncharacterized protein	Acyrthosiphon pisum (Pea aphid)		ER to Golgi vesicle-mediated transport; intracellular protein transport	zinc ion binding	COPII vesicle coat	GO:0030127; GO:0006888; GO:0006886; GO:0008270	4	0.16
M3ZQR7	M3ZQR7_XIPMA	ARF5 (1 of 2)	Uncharacterized protein	Xiphophorus maculatus (Southern platyfish) (Platypoecilus maculatus)		small GTPase mediated signal transduction	GTP binding	intracellular	GO:0005525; GO:0005622; GO:0007264	2	0.36
M7BLK4	M7BLK4_CHEMY	UY3_04687	Adenylate kinase isoenzyme 5	Chelonia mydas (Green sea-turtle) (Chelonia agassizi)		adenylate kinase activity; ATP metabolic process; nucleoside diphosphate kinase activity; nucleoside triphosphate biosynthetic process	adenylate kinase activity; ATP binding; nucleoside diphosphate kinase activity	cytoplasm	GO:0005524; GO:0046034; GO:0004017; GO:0005737; GO:0004550; GO:0009142	5	0.12
M7BSZ4	M7BSZ4_CHEMY	UY3_02467	Uncharacterized protein	Chelonia mydas (Green sea-turtle) (Chelonia agassizi)		GTPase activity; intracellular protein transport; nucleocytoplasmic transport; small GTPase mediated signal transduction	GTPase activity; GTP binding		GO:0005525; GO:0003924; GO:0006886; GO:0006913; GO:0007264	6	0.28
P35129	UBC2_CAEEL	let-70 ubc-2 M7.1	Ubiquitin-conjugating enzyme E2 2 (EC 6.3.2.19) (Lethal protein 70) (Ubiquitin carrier protein 2) (Ubiquitin-protein ligase 2)	Caenorhabditis elegans	PATHWAY: Protein modification; protein ubiquitination. {ECO:0000255|PROSITE-ProRule:PRU00388}.	acid-amino acid ligase activity; protein ubiquitination; protein ubiquitination involved in ubiquitin-dependent protein catabolic process; ubiquitin-protein transferase activity	acid-amino acid ligase activity; ATP binding; ubiquitin protein ligase binding; ubiquitin-protein transferase activity		GO:0005524; GO:0016881; GO:0016567; GO:0042787; GO:0031625; GO:0004842	2	0.44
P48601	PRS4_DROME	Rpt2 P26s4 Pros26.4 CG5289	26S protease regulatory subunit 4 (P26s4)	Drosophila melanogaster (Fruit fly)		cell proliferation; cellular process; cellular response to DNA damage stimulus; hydrolase activity; mitotic spindle elongation; mitotic spindle organization; proteasome-mediated ubiquitin-dependent protein catabolic process; proteolysis; spindle assembly involved in mitosis	ATP binding; hydrolase activity	cytoplasm; nucleus; proteasome regulatory particle; proteasome regulatory particle, base subcomplex	GO:0005524; GO:0008283; GO:0009987; GO:0006974; GO:0005737; GO:0016787; GO:0000022; GO:0007052; GO:0005634; GO:0005838; GO:0008540; GO:0043161; GO:0006508; GO:0090307	2	0.14
Q0C737	Q0C737_AEDAE	AAEL000006	AAEL000006-PA	Aedes aegypti (Yellowfever mosquito) (Culex aegypti)		gluconeogenesis; phosphoenolpyruvate carboxykinase (GTP) activity	GTP binding; phosphoenolpyruvate carboxykinase (GTP) activity		GO:0005525; GO:0006094; GO:0004613	3	0.14
Q0ZBX3	Q0ZBX3_GRYPE	AG-0383F-Gp	Putative accessory gland protein (Fragment)	Gryllus pennsylvanicus (Field cricket)		protein folding	ATP binding		GO:0005524; GO:0006457	2	0.24
Q4TH54	Q4TH54_TETNG	GSTENG00000754001	Chromosome undetermined SCAF3232, whole genome shotgun sequence (Fragment)	Tetraodon nigroviridis (Spotted green pufferfish) (Chelonodon nigroviridis)		GTPase activity; microtubule-based process; protein polymerization	GTPase activity; GTP binding; structural constituent of cytoskeleton	microtubule	GO:0005525; GO:0003924; GO:0005874; GO:0007017; GO:0051258; GO:0005200	5	0.71
Q6P378	ACTG_XENTR	actg1	Actin, cytoplasmic 2 (Actin, cytoplasmic, type 5) (Gamma-actin) [Cleaved into: Actin, cytoplasmic 2, N-terminally processed]	Xenopus tropicalis (Western clawed frog) (Silurana tropicalis)			ATP binding	cytoplasm; cytoskeleton	GO:0005524; GO:0005737; GO:0005856	16	7.82
Q86GY8	Q86GY8_RHIAP		Proteasome-like protein	Rhipicephalus appendiculatus (Brown ear tick)		hydrolase activity; protein catabolic process	ATP binding; hydrolase activity	cytoplasm; proteasome complex	GO:0005524; GO:0005737; GO:0016787; GO:0000502; GO:0030163	4	0.33
Q8HQI9	Q8HQI9_IXOPE	COII	Cytochrome c oxidase subunit 2	Ixodes persulcatus (Taiga tick)		cytochrome-c oxidase activity; electron transport chain	copper ion binding; cytochrome-c oxidase activity	integral component of membrane; mitochondrial inner membrane; respiratory chain	GO:0005507; GO:0004129; GO:0022900; GO:0016021; GO:0005743; GO:0070469	2	0.35
S5MNS9	S5MNS9_BOMMO		Truncated actin-4	Bombyx mori (Silk moth)			ATP binding	cytoplasm; cytoskeleton	GO:0005524; GO:0005737; GO:0005856	15	7.25
T1FM18	T1FM18_HELRO	HELRODRAFT_184821	Uncharacterized protein	Helobdella robusta (Californian leech)		G-protein coupled receptor signaling pathway; GTPase activity; signal transducer activity	GTPase activity; GTP binding; signal transducer activity		GO:0007186; GO:0005525; GO:0003924; GO:0004871	3	0.26
V4A788	V4A788_LOTGI	LOTGIDRAFT_216694	Uncharacterized protein	Lottia gigantea (Giant owl limpet)		glycine catabolic process; glycine dehydrogenase (decarboxylating) activity	glycine dehydrogenase (decarboxylating) activity; pyridoxal phosphate binding		GO:0006546; GO:0004375; GO:0030170	2	0.06
W5J570	W5J570_ANODA	AND_009265	Tubulin alpha chain (Uncharacterized protein)	Anopheles darlingi (Mosquito)		GTPase activity; microtubule-based process; protein polymerization	GTPase activity; GTP binding; structural constituent of cytoskeleton	cytoplasm; microtubule	GO:0005525; GO:0003924; GO:0005737; GO:0005874; GO:0007017; GO:0051258; GO:0005200	12	2.73
										195	35.69
Antioxidant activity
B7Q8W6	B7Q8W6_IXOSC	IscW_ISCW010532	Alkyl hydroperoxide reductase, thiol specific antioxidant, putative (EC 1.11.1.15)	Ixodes scapularis (Black-legged tick) (Deer tick)		peroxidase activity; peroxiredoxin activity	peroxidase activity; peroxiredoxin activity		GO:0004601; GO:0051920	2	0.27
										2	0.27

## Sheet: Both, Unfed and Fed_UniProt_MF
Supplementary Table 4. Non-redundant proteins identified both groups of ticks, unfed and fed, classified by their molecular function using the UniProt tools.
Entry	Entry name	Gene names	Protein names	Organism	Pathway	Gene ontology (biological process)	Gene ontology (molecular function)	Gene ontology (cellular component)	Gene ontology IDs	Num. of significant sequences (Unfed ticks)	Num. of significant sequences (Fed ticks)	emPAI (Unfed ticks)	emPAI (Fed ticks)
Catalytic activity
A0A087T5U3	A0A087T5U3_9ARAC	X975_07424	26S protease regulatory subunit 8 (Fragment)	Stegodyphus mimosarum		peptidase activity; protein catabolic process	ATP binding; peptidase activity	cytoplasm	GO:0005524; GO:0005737; GO:0008233; GO:0030163	3	3	0.34	0.3
A0A087UP57	A0A087UP57_9ARAC	X975_08150	Guanine nucleotide-binding protein G(Q) subunit alpha (Fragment)	Stegodyphus mimosarum		G-protein coupled receptor signaling pathway; GTPase activity; signal transducer activity	GTPase activity; GTP binding; signal transducer activity		GO:0007186; GO:0005525; GO:0003924; GO:0004871	3	4	0.4	0.56
A0A087UPP3	A0A087UPP3_9ARAC	X975_04123	Dihydrolipoyl dehydrogenase (EC 1.8.1.4) (Fragment)	Stegodyphus mimosarum		cell redox homeostasis; dihydrolipoyl dehydrogenase activity	dihydrolipoyl dehydrogenase activity; flavin adenine dinucleotide binding		GO:0045454; GO:0004148; GO:0050660	2	2	0.33	0.32
A0A087UUW8	A0A087UUW8_9ARAC	X975_11669	26S protease regulatory subunit 6B (Fragment)	Stegodyphus mimosarum		peptidase activity; protein catabolic process	ATP binding; peptidase activity	cytoplasm	GO:0005524; GO:0005737; GO:0008233; GO:0030163	2	3	0.22	0.34
A0A088ASQ1	A0A088ASQ1_APIME	LOC413266	Obg-like ATPase 1	Apis mellifera (Honeybee)		ATPase activity	ATPase activity; ATP binding; GTP binding; ribosomal large subunit binding; ribosome binding	cytoplasm	GO:0005524; GO:0016887; GO:0005525; GO:0005737; GO:0043023; GO:0043022	3	3	0.24	0.24
A1KXI6	A1KXI6_BLOTA		Blo t aldehyde dehydrogenase allergen	Blomia tropicalis (Mite)		oxidoreductase activity, acting on the aldehyde or oxo group of donors, NAD or NADP as acceptor	oxidoreductase activity, acting on the aldehyde or oxo group of donors, NAD or NADP as acceptor		GO:0016620	2	3	0.44	0.49
A6N9N4	A6N9N4_ORNPR		Nucleoside diphosphate kinase	Ornithodoros parkeri (Soft tick) (Argasid tick)		CTP biosynthetic process; GTP biosynthetic process; nucleoside diphosphate kinase activity; UTP biosynthetic process	ATP binding; nucleoside diphosphate kinase activity		GO:0005524; GO:0006241; GO:0006183; GO:0006228; GO:0004550	2	2	0.43	0.29
A6N9Q6	A6N9Q6_ORNPR		Ferritin (EC 1.16.3.1)	Ornithodoros parkeri (Soft tick) (Argasid tick)		cellular iron ion homeostasis; ferroxidase activity; iron ion transport	ferric iron binding; ferroxidase activity		GO:0006879; GO:0008199; GO:0004322; GO:0006826	2	2	0.36	0.36
A6N9S1	A6N9S1_ORNPR		Thioredoxin peroxidase	Ornithodoros parkeri (Soft tick) (Argasid tick)		peroxidase activity; peroxiredoxin activity	peroxidase activity; peroxiredoxin activity		GO:0004601; GO:0051920	6	3	1.5	0.54
A6NA14	A6NA14_ORNPR		Truncated peroxiredoxin (Fragment)	Ornithodoros parkeri (Soft tick) (Argasid tick)		peroxiredoxin activity	peroxiredoxin activity		GO:0051920	3	3	0.55	0.55
A7BFI9	A7BFI9_HAELO	VCP	Valosin containing protein	Haemaphysalis longicornis (Bush tick)		hydrolase activity	ATP binding; hydrolase activity		GO:0005524; GO:0016787	5	7	0.85	1.02
A9P774	A9P774_RHIMP	bmPEPCK	Phosphoenolpyruvate carboxykinase	Rhipicephalus microplus (Cattle tick) (Boophilus microplus)		gluconeogenesis; kinase activity; phosphoenolpyruvate carboxykinase (GTP) activity	GTP binding; kinase activity; phosphoenolpyruvate carboxykinase (GTP) activity		GO:0005525; GO:0006094; GO:0016301; GO:0004613	3	2	0.55	0.31
B2ZWT4	B2ZWT4_HAELO	CyPA	Peptidyl-prolyl cis-trans isomerase (EC 5.2.1.8)	Haemaphysalis longicornis (Bush tick)		peptidyl-prolyl cis-trans isomerase activity; protein folding	peptidyl-prolyl cis-trans isomerase activity		GO:0003755; GO:0006457	3	3	0.84	0.84
B7P1Q2	B7P1Q2_IXOSC	IscW_ISCW001340	Myosin heavy chain, skeletal muscle or cardiac muscle, putative (EC 1.3.1.74)	Ixodes scapularis (Black-legged tick) (Deer tick)		2-alkenal reductase [NAD(P)] activity; motor activity	2-alkenal reductase [NAD(P)] activity; ATP binding; motor activity	myosin complex	GO:0032440; GO:0005524; GO:0003774; GO:0016459	26	9	0.85	2.45
B7P1U8	B7P1U8_IXOSC	IscW_ISCW000012	Spectrin alpha chain, putative (EC 3.1.3.48)	Ixodes scapularis (Black-legged tick) (Deer tick)		protein tyrosine phosphatase activity	calcium ion binding; protein tyrosine phosphatase activity		GO:0005509; GO:0004725	34	13	1.04	0.69
B7P335	B7P335_IXOSC	IscW_ISCW001580	Short-chain alcohol dehydrogenase, putative (EC 1.1.1.100) (Fragment)	Ixodes scapularis (Black-legged tick) (Deer tick)		3-oxoacyl-[acyl-carrier-protein] reductase (NADPH) activity	3-oxoacyl-[acyl-carrier-protein] reductase (NADPH) activity		GO:0004316	2	2	0.33	0.33
B7P3M8	B7P3M8_IXOSC	IscW_ISCW015967	D-3-phosphoglycerate dehydrogenase, putative (EC 1.1.1.95) (Fragment)	Ixodes scapularis (Black-legged tick) (Deer tick)		L-serine biosynthetic process; phosphoglycerate dehydrogenase activity	NAD binding; phosphoglycerate dehydrogenase activity		GO:0006564; GO:0051287; GO:0004617	2	2	0.59	0.23
B7P4E1	B7P4E1_IXOSC	IscW_ISCW000393	Glutamate dehydrogenase	Ixodes scapularis (Black-legged tick) (Deer tick)		cellular amino acid metabolic process; oxidoreductase activity, acting on the CH-NH2 group of donors, NAD or NADP as acceptor	oxidoreductase activity, acting on the CH-NH2 group of donors, NAD or NADP as acceptor		GO:0006520; GO:0016639	3	3	0.17	0.28
B7P4Q8	B7P4Q8_IXOSC	IscW_ISCW001657	Inosine-5'-monophosphate dehydrogenase (EC 1.1.1.205)	Ixodes scapularis (Black-legged tick) (Deer tick)	PATHWAY: Purine metabolism; XMP biosynthesis via de novo pathway; XMP from IMP: step 1/1. {ECO:0000256|RuleBase:RU003928}.	GMP biosynthetic process; IMP dehydrogenase activity	adenyl nucleotide binding; IMP dehydrogenase activity; metal ion binding		GO:0006177; GO:0003938; GO:0030554; GO:0046872	6	8	0.91	1.7
B7P4Y1	B7P4Y1_IXOSC	IscW_ISCW015944	Adenosylhomocysteinase (EC 3.3.1.1)	Ixodes scapularis (Black-legged tick) (Deer tick)	PATHWAY: Amino-acid biosynthesis; L-homocysteine biosynthesis; L-homocysteine from S-adenosyl-L-homocysteine: step 1/1. {ECO:0000256|RuleBase:RU000548}.	adenosylhomocysteinase activity; one-carbon metabolic process	adenosylhomocysteinase activity		GO:0004013; GO:0006730	3	4	0.36	0.65
B7P526	B7P526_IXOSC	IscW_ISCW001016	Reductase, putative (EC 1.1.1.100)	Ixodes scapularis (Black-legged tick) (Deer tick)		3-oxoacyl-[acyl-carrier-protein] reductase (NADPH) activity	3-oxoacyl-[acyl-carrier-protein] reductase (NADPH) activity		GO:0004316	2	3	0.23	0.4
B7P592	B7P592_IXOSC	IscW_ISCW015613	Amidophosphoribosyltransferase (ATase) (EC 2.4.2.14) (Glutamine phosphoribosylpyrophosphate amidotransferase)	Ixodes scapularis (Black-legged tick) (Deer tick)	PATHWAY: Purine metabolism; IMP biosynthesis via de novo pathway; N(1)-(5-phospho-D-ribosyl)glycinamide from 5-phospho-alpha-D-ribose 1-diphosphate: step 1/2. {ECO:0000256|PIRNR:PIRNR000485}.	'de novo' IMP biosynthetic process; amidophosphoribosyltransferase activity; nucleoside metabolic process; purine nucleobase biosynthetic process	amidophosphoribosyltransferase activity; iron-sulfur cluster binding; metal ion binding		GO:0006189; GO:0004044; GO:0051536; GO:0046872; GO:0009116; GO:0009113	2	3	0.24	0.19
B7P5C4	B7P5C4_IXOSC	IscW_ISCW015864	Translation initiation factor 4F, helicase subunit, putative (Fragment)	Ixodes scapularis (Black-legged tick) (Deer tick)		ATP-dependent helicase activity; translation initiation factor activity	ATP binding; ATP-dependent helicase activity; translation initiation factor activity		GO:0005524; GO:0008026; GO:0003743	2	4	0.18	0.63
B7P5Y3	B7P5Y3_IXOSC	IscW_ISCW000885	Alpha-1,4 glucan phosphorylase (EC 2.4.1.1)	Ixodes scapularis (Black-legged tick) (Deer tick)		carbohydrate metabolic process; glycogen phosphorylase activity	glycogen phosphorylase activity; pyridoxal phosphate binding		GO:0005975; GO:0008184; GO:0030170	6	3	0.46	0.15
B7P620	B7P620_IXOSC	IscW_ISCW000555	Succinate dehydrogenase, putative (EC 1.3.5.1) (Fragment)	Ixodes scapularis (Black-legged tick) (Deer tick)		electron transport chain; succinate dehydrogenase (ubiquinone) activity; tricarboxylic acid cycle	flavin adenine dinucleotide binding; succinate dehydrogenase (ubiquinone) activity		GO:0022900; GO:0050660; GO:0008177; GO:0006099	8	6	0.79	0.49
B7P6C7	B7P6C7_IXOSC	IscW_ISCW016507	RAB-18, putative (EC 3.1.4.12)	Ixodes scapularis (Black-legged tick) (Deer tick)		protein transport; small GTPase mediated signal transduction; sphingomyelin phosphodiesterase activity	GTP binding; sphingomyelin phosphodiesterase activity		GO:0005525; GO:0015031; GO:0007264; GO:0004767	2	2	0.32	0.32
B7P6S9	B7P6S9_IXOSC	IscW_ISCW000202	Tick legumain, putative (EC 3.4.22.34)	Ixodes scapularis (Black-legged tick) (Deer tick)		attachment of GPI anchor to protein; cysteine-type endopeptidase activity; GPI-anchor transamidase activity	cysteine-type endopeptidase activity; GPI-anchor transamidase activity	GPI-anchor transamidase complex	GO:0003923; GO:0042765; GO:0016255; GO:0004197	2	2	0.17	0.17
B7P8X6	B7P8X6_IXOSC	IscW_ISCW016777	Cdc42 protein, putative (EC 3.1.4.12) (Fragment)	Ixodes scapularis (Black-legged tick) (Deer tick)		small GTPase mediated signal transduction; sphingomyelin phosphodiesterase activity	GTP binding; sphingomyelin phosphodiesterase activity	intracellular	GO:0005525; GO:0005622; GO:0007264; GO:0004767	8	3	1.19	0.38
B7P986	B7P986_IXOSC	IscW_ISCW017017	GARS/AIRS/GART, putative (EC 2.1.2.2) (EC 6.3.3.1) (EC 6.3.4.13)	Ixodes scapularis (Black-legged tick) (Deer tick)		'de novo' IMP biosynthetic process; phosphoribosylamine-glycine ligase activity; phosphoribosylformylglycinamidine cyclo-ligase activity; phosphoribosylglycinamide formyltransferase activity; purine nucleobase biosynthetic process	ATP binding; metal ion binding; phosphoribosylamine-glycine ligase activity; phosphoribosylformylglycinamidine cyclo-ligase activity; phosphoribosylglycinamide formyltransferase activity	cytoplasm	GO:0006189; GO:0005524; GO:0005737; GO:0046872; GO:0004637; GO:0004641; GO:0004644; GO:0009113	3	3	0.09	0.18
B7P9E4	B7P9E4_IXOSC	IscW_ISCW002538	Na+/K+ ATPase, alpha subunit, putative (EC 3.6.3.9) (Fragment)	Ixodes scapularis (Black-legged tick) (Deer tick)		ATP biosynthetic process; sodium:potassium-exchanging ATPase activity	ATP binding; metal ion binding; sodium:potassium-exchanging ATPase activity	integral component of membrane	GO:0005524; GO:0006754; GO:0016021; GO:0046872; GO:0005391	26	19	3.41	1.78
B7P9Z3	B7P9Z3_IXOSC	IscW_ISCW017327	Phosphoribosylformylglycinamidine synthase, putative (EC 6.3.5.3)	Ixodes scapularis (Black-legged tick) (Deer tick)		'de novo' IMP biosynthetic process; phosphoribosylformylglycinamidine synthase activity	phosphoribosylformylglycinamidine synthase activity		GO:0006189; GO:0004642	5	8	0.12	0.2
B7PA58	B7PA58_IXOSC	IscW_ISCW003100	Putative uncharacterized protein (Fragment)	Ixodes scapularis (Black-legged tick) (Deer tick)		aminopeptidase activity; metalloexopeptidase activity	aminopeptidase activity; manganese ion binding; metalloexopeptidase activity	cytoplasm	GO:0004177; GO:0005737; GO:0030145; GO:0008235	2	2	0.14	0.14
B7PA92	B7PA92_IXOSC	IscW_ISCW017133	Beta tubulin	Ixodes scapularis (Black-legged tick) (Deer tick)		GTPase activity; microtubule-based process; protein polymerization	GTPase activity; GTP binding; structural constituent of cytoskeleton	cytoplasm; microtubule	GO:0005525; GO:0003924; GO:0005737; GO:0005874; GO:0007017; GO:0051258; GO:0005200	13	6	3.21	0.46
B7PAB9	B7PAB9_IXOSC	IscW_ISCW017171	Methylmalonate semialdehyde dehydrogenase, putative (EC 1.2.1.18)	Ixodes scapularis (Black-legged tick) (Deer tick)		malonate-semialdehyde dehydrogenase (acetylating) activity; methylmalonate-semialdehyde dehydrogenase (acylating) activity	malonate-semialdehyde dehydrogenase (acetylating) activity; methylmalonate-semialdehyde dehydrogenase (acylating) activity		GO:0018478; GO:0004491	2	3	0.24	0.46
B7PCD1	B7PCD1_IXOSC	IscW_ISCW001976	NAD(P) transhydrogenase, putative (EC 1.6.1.2)	Ixodes scapularis (Black-legged tick) (Deer tick)		NAD(P)+ transhydrogenase (AB-specific) activity; proton transport	NAD(P)+ transhydrogenase (AB-specific) activity; NADP binding	integral component of membrane	GO:0008750; GO:0050661; GO:0016021; GO:0015992	5	4	0.15	0.12
B7PCD2	B7PCD2_IXOSC	IscW_ISCW001977	Isocitrate dehydrogenase [NADP] (EC 1.1.1.42)	Ixodes scapularis (Black-legged tick) (Deer tick)		isocitrate dehydrogenase (NADP+) activity; isocitrate metabolic process; tricarboxylic acid cycle	isocitrate dehydrogenase (NADP+) activity; magnesium ion binding; NAD binding		GO:0051287; GO:0004450; GO:0006102; GO:0000287; GO:0006099	4	5	0.49	0.68
B7PGD5	B7PGD5_IXOSC	IscW_ISCW004246	Serine hydroxymethyltransferase (EC 2.1.2.1) (Fragment)	Ixodes scapularis (Black-legged tick) (Deer tick)	PATHWAY: One-carbon metabolism; tetrahydrofolate interconversion. {ECO:0000256|RuleBase:RU000585}.	glycine hydroxymethyltransferase activity; glycine metabolic process; L-serine metabolic process; methyltransferase activity; tetrahydrofolate interconversion	glycine hydroxymethyltransferase activity; methyltransferase activity; pyridoxal phosphate binding		GO:0006563; GO:0004372; GO:0006544; GO:0008168; GO:0030170; GO:0035999	4	4	0.45	0.28
B7PH43	B7PH43_IXOSC	IscW_ISCW003527	Alpha tubulin	Ixodes scapularis (Black-legged tick) (Deer tick)		GTPase activity; microtubule-based process; protein polymerization	GTPase activity; GTP binding; structural constituent of cytoskeleton	cytoplasm; microtubule	GO:0005525; GO:0003924; GO:0005737; GO:0005874; GO:0007017; GO:0051258; GO:0005200	14	8	1.42	1.25
B7PH44	B7PH44_IXOSC	IscW_ISCW003528	Malate dehydrogenase, putative (EC 1.1.1.37)	Ixodes scapularis (Black-legged tick) (Deer tick)		cellular carbohydrate metabolic process; L-malate dehydrogenase activity; malate metabolic process	L-malate dehydrogenase activity		GO:0030060; GO:0044262; GO:0006108	5	5	1.21	0.69
B7PHP6	B7PHP6_IXOSC	IscW_ISCW018238	4-hydroxyphenylpyruvate dioxygenase	Ixodes scapularis (Black-legged tick) (Deer tick)		4-hydroxyphenylpyruvate dioxygenase activity; aromatic amino acid family metabolic process	4-hydroxyphenylpyruvate dioxygenase activity; metal ion binding		GO:0003868; GO:0009072; GO:0046872	2	2	0.21	0.21
B7PJA9	B7PJA9_IXOSC	IscW_ISCW004613	Killer toxin-resistance protein, putative	Ixodes scapularis (Black-legged tick) (Deer tick)		protein glycosylation; UDP-glucose:glycoprotein glucosyltransferase activity	UDP-glucose:glycoprotein glucosyltransferase activity		GO:0003980; GO:0006486	2	2	0.08	0.08
B7PJP4	B7PJP4_IXOSC	IscW_ISCW017658	Dolichyl-diphosphooligosaccharide--protein glycosyltransferase 48 kDa subunit (Oligosaccharyl transferase 48 kDa subunit) (EC 2.4.99.18) (Fragment)	Ixodes scapularis (Black-legged tick) (Deer tick)	PATHWAY: Protein modification; protein glycosylation. {ECO:0000256|RuleBase:RU361142}.	dolichyl-diphosphooligosaccharide-protein glycotransferase activity; protein N-linked glycosylation via asparagine	dolichyl-diphosphooligosaccharide-protein glycotransferase activity	endoplasmic reticulum membrane; integral component of membrane	GO:0004579; GO:0005789; GO:0016021; GO:0018279	2	2	0.21	0.14
B7PKM5	B7PKM5_IXOSC	IscW_ISCW018577	Short-chain dehydrogenase, putative (EC 1.1.1.10) (EC 2.3.1.176) (Fragment)	Ixodes scapularis (Black-legged tick) (Deer tick)		L-xylulose reductase (NADP+) activity; propanoyl-CoA C-acyltransferase activity	L-xylulose reductase (NADP+) activity; propanoyl-CoA C-acyltransferase activity		GO:0050038; GO:0033814	2	3	0.15	0.24
B7PKN7	B7PKN7_IXOSC	IscW_ISCW018543	GMP synthase, putative (EC 6.3.1.5) (EC 6.3.5.2) (Fragment)	Ixodes scapularis (Black-legged tick) (Deer tick)		GMP biosynthetic process; GMP synthase (glutamine-hydrolyzing) activity; NAD+ synthase activity; pyrophosphatase activity	ATP binding; GMP synthase (glutamine-hydrolyzing) activity; NAD+ synthase activity; pyrophosphatase activity		GO:0005524; GO:0006177; GO:0003922; GO:0008795; GO:0016462	5	3	0.36	0.51
B7PKP9	B7PKP9_IXOSC	IscW_ISCW018700	Glyceraldehyde-3-phosphate dehydrogenase (EC 1.2.1.12)	Ixodes scapularis (Black-legged tick) (Deer tick)	PATHWAY: Carbohydrate degradation; glycolysis; pyruvate from D-glyceraldehyde 3-phosphate: step 1/5. {ECO:0000256|RuleBase:RU361160}.	glucose metabolic process; glyceraldehyde-3-phosphate dehydrogenase (NAD+) (phosphorylating) activity; glycolytic process	glyceraldehyde-3-phosphate dehydrogenase (NAD+) (phosphorylating) activity; NAD binding; NADP binding		GO:0051287; GO:0050661; GO:0006006; GO:0004365; GO:0006096	3	6	0.3	1.6
B7PN09	B7PN09_IXOSC	IscW_ISCW018507	Ribose-phosphate pyrophosphokinase 1, putative (EC 2.7.6.1)	Ixodes scapularis (Black-legged tick) (Deer tick)		kinase activity; nucleotide biosynthetic process; ribose phosphate diphosphokinase activity	kinase activity; magnesium ion binding; ribose phosphate diphosphokinase activity		GO:0016301; GO:0000287; GO:0009165; GO:0004749	2	8	0.19	1.73
B7PQ21	B7PQ21_IXOSC	IscW_ISCW019100	DEAD box ATP-dependent RNA helicase, putative (Fragment)	Ixodes scapularis (Black-legged tick) (Deer tick)		ATP-dependent helicase activity	ATP binding; ATP-dependent helicase activity; nucleic acid binding		GO:0005524; GO:0008026; GO:0003676	2	2	0.25	0.25
B7PQE0	B7PQE0_IXOSC	IscW_ISCW006283	Coatomer, alpha chain, putative (EC 2.3.1.48) (Fragment)	Ixodes scapularis (Black-legged tick) (Deer tick)		histone acetyltransferase activity; intracellular protein transport; vesicle-mediated transport	histone acetyltransferase activity; structural molecule activity	COPI vesicle coat	GO:0030126; GO:0004402; GO:0006886; GO:0005198; GO:0016192	2	2	0.06	0.06
B7PQP6	B7PQP6_IXOSC	IscW_ISCW005457	Acetyl-CoA acetyltransferase, putative (EC 2.3.1.16) (Fragment)	Ixodes scapularis (Black-legged tick) (Deer tick)		acetyl-CoA C-acyltransferase activity	acetyl-CoA C-acyltransferase activity		GO:0003988	2	2	0.25	0.15
B7PSJ2	B7PSJ2_IXOSC	IscW_ISCW007139	Proteasome subunit alpha type (EC 3.4.25.1)	Ixodes scapularis (Black-legged tick) (Deer tick)		threonine-type endopeptidase activity; ubiquitin-dependent protein catabolic process	threonine-type endopeptidase activity	cytoplasm; nucleus; proteasome core complex, alpha-subunit complex	GO:0005737; GO:0005634; GO:0019773; GO:0004298; GO:0006511	3	3	0.4	0.39
B7PT93	B7PT93_IXOSC	IscW_ISCW008489	Lysine-ketoglutarate reductase, putative (EC 1.5.1.8)	Ixodes scapularis (Black-legged tick) (Deer tick)		saccharopine dehydrogenase (NADP+, L-lysine-forming) activity	saccharopine dehydrogenase (NADP+, L-lysine-forming) activity		GO:0047130	3	6	0.24	0.26
B7PUI6	B7PUI6_IXOSC	IscW_ISCW007915	ABC transporter, putative (EC 1.3.1.74) (Fragment)	Ixodes scapularis (Black-legged tick) (Deer tick)		2-alkenal reductase [NAD(P)] activity; ATPase activity, coupled to transmembrane movement of substances	2-alkenal reductase [NAD(P)] activity; ATPase activity, coupled to transmembrane movement of substances; ATP binding	integral component of membrane	GO:0032440; GO:0005524; GO:0042626; GO:0016021	2	3	0.36	0.08
B7PV68	B7PV68_IXOSC	IscW_ISCW007783	Aminoimidazole-4-carboxamide ribonucleotidetransformylase/IMP cyclohydrolase, putative (EC 2.1.2.3) (Fragment)	Ixodes scapularis (Black-legged tick) (Deer tick)		IMP cyclohydrolase activity; phosphoribosylaminoimidazolecarboxamide formyltransferase activity; purine nucleotide biosynthetic process	IMP cyclohydrolase activity; phosphoribosylaminoimidazolecarboxamide formyltransferase activity		GO:0003937; GO:0004643; GO:0006164	9	9	1.06	0.92
B7PZG8	B7PZG8_IXOSC	IscW_ISCW020189	Aldehyde dehydrogenase, putative (EC 1.2.1.3)	Ixodes scapularis (Black-legged tick) (Deer tick)		aldehyde dehydrogenase (NAD) activity	aldehyde dehydrogenase (NAD) activity		GO:0004029	4	3	0.4	0.41
B7Q2V4	B7Q2V4_IXOSC	IscW_ISCW020587	Glycine N-methyltransferase, putative (EC 2.1.1.20)	Ixodes scapularis (Black-legged tick) (Deer tick)		glycine N-methyltransferase activity	glycine N-methyltransferase activity		GO:0017174	2	2	0.21	0.43
B7Q2Y6	B7Q2Y6_IXOSC	IscW_ISCW008741	26S proteasome regulatory complex, ATPase RPT6, putative (EC 3.6.4.3) (Fragment)	Ixodes scapularis (Black-legged tick) (Deer tick)		microtubule-severing ATPase activity; protein catabolic process	ATP binding; microtubule-severing ATPase activity	cytoplasm; proteasome complex	GO:0005524; GO:0005737; GO:0008568; GO:0000502; GO:0030163	3	2	0.27	0.17
B7Q349	B7Q349_IXOSC	IscW_ISCW020299	Elongation factor 1-alpha	Ixodes scapularis (Black-legged tick) (Deer tick)		GTPase activity; nucleotidyltransferase activity; translation elongation factor activity	GTPase activity; GTP binding; nucleotidyltransferase activity; translation elongation factor activity	cytoplasm	GO:0005525; GO:0003924; GO:0005737; GO:0016779; GO:0003746	8	4	2.15	0.37
B7Q3I2	B7Q3I2_IXOSC	IscW_ISCW009586	Citrate synthase (Fragment)	Ixodes scapularis (Black-legged tick) (Deer tick)		cellular carbohydrate metabolic process; citrate (Si)-synthase activity; tricarboxylic acid cycle	citrate (Si)-synthase activity		GO:0044262; GO:0004108; GO:0006099	3	2	0.33	0.13
B7Q3T6	B7Q3T6_IXOSC	IscW_ISCW009711	THO complex subunit, putative (EC 2.3.1.48)	Ixodes scapularis (Black-legged tick) (Deer tick)		histone acetyltransferase activity	histone acetyltransferase activity		GO:0004402	3	3	0.28	0.28
B7Q5G8	B7Q5G8_IXOSC	IscW_ISCW021585	Spectrin beta chain, putative (EC 3.1.3.48)	Ixodes scapularis (Black-legged tick) (Deer tick)		protein tyrosine phosphatase activity	phospholipid binding; protein tyrosine phosphatase activity; structural constituent of cytoskeleton	spectrin	GO:0005543; GO:0004725; GO:0008091; GO:0005200	8	8	1.54	1.54
B7Q8U6	B7Q8U6_IXOSC	IscW_ISCW021148	Adenosine kinase, putative (EC 2.7.1.20)	Ixodes scapularis (Black-legged tick) (Deer tick)		adenosine kinase activity; phosphotransferase activity, alcohol group as acceptor; purine ribonucleoside salvage	adenosine kinase activity; phosphotransferase activity, alcohol group as acceptor		GO:0004001; GO:0016773; GO:0006166	2	2	0.18	0.18
B7Q9C2	B7Q9C2_IXOSC	IscW_ISCW010968	Calcium-transporting ATPase (EC 3.6.3.8)	Ixodes scapularis (Black-legged tick) (Deer tick)		calcium-transporting ATPase activity	ATP binding; calcium-transporting ATPase activity; metal ion binding	integral component of membrane	GO:0005524; GO:0005388; GO:0016021; GO:0046872	4	2	0.11	0.06
B7QCK2	B7QCK2_IXOSC	IscW_ISCW011988	ATP synthase subunit alpha	Ixodes scapularis (Black-legged tick) (Deer tick)		ATP hydrolysis coupled proton transport; ATP synthesis coupled proton transport; proton-transporting ATPase activity, rotational mechanism; proton-transporting ATP synthase activity, rotational mechanism	ATP binding; proton-transporting ATPase activity, rotational mechanism; proton-transporting ATP synthase activity, rotational mechanism	proton-transporting ATP synthase complex, catalytic core F(1)	GO:0005524; GO:0015991; GO:0015986; GO:0046933; GO:0045261; GO:0046961	13	10	2.22	1.33
B7QE46	B7QE46_IXOSC	IscW_ISCW012509	ATP synthase subunit beta (EC 3.6.3.14)	Ixodes scapularis (Black-legged tick) (Deer tick)		ATP hydrolysis coupled proton transport; ATP synthesis coupled proton transport; proton-transporting ATP synthase activity, rotational mechanism	ATP binding; proton-transporting ATP synthase activity, rotational mechanism	proton-transporting ATP synthase complex, catalytic core F(1)	GO:0005524; GO:0015991; GO:0015986; GO:0046933; GO:0045261	8	9	1.39	0.88
B7QE89	B7QE89_IXOSC	IscW_ISCW022325	Oligosaccharyl transferase, putative (EC 2.4.1.119) (Fragment)	Ixodes scapularis (Black-legged tick) (Deer tick)		dolichyl-diphosphooligosaccharide-protein glycotransferase activity; protein glycosylation	dolichyl-diphosphooligosaccharide-protein glycotransferase activity	membrane	GO:0004579; GO:0016020; GO:0006486	3	2	0.12	0.08
B7QEM6	B7QEM6_IXOSC	IscW_ISCW012366	NADH-ubiquinone oxidoreductase, NDUFS3/30 kDa subunit, putative (EC 1.6.5.3)	Ixodes scapularis (Black-legged tick) (Deer tick)		NADH dehydrogenase (ubiquinone) activity	NADH dehydrogenase (ubiquinone) activity		GO:0008137	3	3	0.32	0.41
B7QF46	B7QF46_IXOSC	IscW_ISCW022662	Ns1 binding protein, putative (EC 1.1.3.9) (Fragment)	Ixodes scapularis (Black-legged tick) (Deer tick)		galactose oxidase activity	galactose oxidase activity		GO:0045480	3	3	0.14	0.14
B7QFX7	B7QFX7_IXOSC	IscW_ISCW021969	RAB-9 and, putative (EC 3.1.4.12)	Ixodes scapularis (Black-legged tick) (Deer tick)		protein transport; small GTPase mediated signal transduction; sphingomyelin phosphodiesterase activity	GTP binding; sphingomyelin phosphodiesterase activity		GO:0005525; GO:0015031; GO:0007264; GO:0004767	11	7	4.04	1.15
B7QIB6	B7QIB6_IXOSC	IscW_ISCW023654	GTP-binding nuclear protein RAN1, putative (EC 3.1.4.12)	Ixodes scapularis (Black-legged tick) (Deer tick)		GTPase activity; intracellular protein transport; nucleocytoplasmic transport; small GTPase mediated signal transduction; sphingomyelin phosphodiesterase activity	GTPase activity; GTP binding; sphingomyelin phosphodiesterase activity		GO:0005525; GO:0003924; GO:0006886; GO:0006913; GO:0007264; GO:0004767	3	6	0.67	1.83
B7QIJ3	B7QIJ3_IXOSC	IscW_ISCW023109	Quinone oxidoreductase, putative (EC 1.6.5.5) (Fragment)	Ixodes scapularis (Black-legged tick) (Deer tick)		NADPH:quinone reductase activity	NADPH:quinone reductase activity; zinc ion binding		GO:0003960; GO:0008270	3	3	0.53	0.27
B7QJH6	B7QJH6_IXOSC	IscW_ISCW013566	Alpha-actinin, putative (EC 1.3.1.74) (EC 3.1.3.48)	Ixodes scapularis (Black-legged tick) (Deer tick)		2-alkenal reductase [NAD(P)] activity; actin crosslink formation; actin filament bundle assembly; protein tyrosine phosphatase activity	2-alkenal reductase [NAD(P)] activity; calcium ion binding; protein tyrosine phosphatase activity		GO:0032440; GO:0051764; GO:0051017; GO:0005509; GO:0004725	15	12	1.06	0.44
B7QKE4	B7QKE4_IXOSC	IscW_ISCW023707	Glycerol-3-phosphate dehydrogenase (EC 1.1.5.3)	Ixodes scapularis (Black-legged tick) (Deer tick)		glycerol-3-phosphate metabolic process; sn-glycerol-3-phosphate:ubiquinone-8 oxidoreductase activity	calcium ion binding; sn-glycerol-3-phosphate:ubiquinone-8 oxidoreductase activity	glycerol-3-phosphate dehydrogenase complex	GO:0005509; GO:0009331; GO:0006072; GO:0052591	2	2	0.08	0.18
B7QMV1	B7QMV1_IXOSC	IscW_ISCW015380	Elongation factor, putative	Ixodes scapularis (Black-legged tick) (Deer tick)		GTPase activity; translation elongation factor activity	GTPase activity; GTP binding; translation elongation factor activity		GO:0005525; GO:0003924; GO:0003746	9	16	0.88	2.22
B7QNI9	B7QNI9_IXOSC	IscW_ISCW023912	NADH:ubiquinone oxidoreductase, NDUFA9/39kDa subunit, putative (EC 1.6.99.3)	Ixodes scapularis (Black-legged tick) (Deer tick)		dTDP-4-dehydrorhamnose reductase activity; extracellular polysaccharide biosynthetic process; NADH dehydrogenase activity	dTDP-4-dehydrorhamnose reductase activity; NADH dehydrogenase activity		GO:0003954; GO:0008831; GO:0045226	2	2	0.17	0.17
D3PGA2	D3PGA2_LEPSM	UAP56	Spliceosome RNA helicase BAT1	Lepeophtheirus salmonis (Salmon louse)		helicase activity	ATP binding; helicase activity; nucleic acid binding		GO:0005524; GO:0004386; GO:0003676	3	3	0.32	0.45
D4P967	D4P967_ORNMO		Enolase	Ornithodoros moubata (Soft tick) (Argasid tick)		glycolytic process; phosphopyruvate hydratase activity	magnesium ion binding; phosphopyruvate hydratase activity	phosphopyruvate hydratase complex	GO:0006096; GO:0000287; GO:0004634; GO:0000015	2	2	0.28	0.14
E7E820	E7E820_IXORI		Cathepsin D2	Ixodes ricinus (Common tick)		aspartic-type endopeptidase activity	aspartic-type endopeptidase activity		GO:0004190	2	3	0.34	0.26
E7F0E2	E7F0E2_DANRE	gnpda2 OTTDARG00000028396	Glucosamine-6-phosphate isomerase (EC 3.5.99.6) (Glucosamine-6-phosphate deaminase)	Danio rerio (Zebrafish) (Brachydanio rerio)		carbohydrate metabolic process; glucosamine-6-phosphate deaminase activity; hydrolase activity; N-acetylglucosamine metabolic process	glucosamine-6-phosphate deaminase activity; hydrolase activity	cytoplasm	GO:0006044; GO:0005975; GO:0005737; GO:0004342; GO:0016787	2	2	0.21	0.34
F0J8S6	F0J8S6_AMBVA		FKBP-type peptidyl-prolyl cis-trans isomerase (Fragment)	Amblyomma variegatum (Tropical bont tick)		isomerase activity; protein folding	calcium ion binding; isomerase activity		GO:0005509; GO:0016853; GO:0006457	3	2	0.35	0.26
F0J8W9	F0J8W9_AMBVA		Enoyl-CoA hydratase (Fragment)	Amblyomma variegatum (Tropical bont tick)		catalytic activity	catalytic activity		GO:0003824	2	2	0.89	0.34
F0J9P7	F0J9P7_AMBVA		C1-tetrahydrofolate synthase (Fragment)	Amblyomma variegatum (Tropical bont tick)		folic acid-containing compound biosynthetic process; methylenetetrahydrofolate dehydrogenase (NADP+) activity	methylenetetrahydrofolate dehydrogenase (NADP+) activity		GO:0009396; GO:0004488	2	2	0.26	0.54
F0J9Y8	F0J9Y8_AMBVA		Fructose-bisphosphate aldolase (EC 4.1.2.13)	Amblyomma variegatum (Tropical bont tick)	PATHWAY: Carbohydrate degradation; glycolysis; D-glyceraldehyde 3-phosphate and glycerone phosphate from D-glucose: step 4/4. {ECO:0000256|SAAS:SAAS00147405}.; PATHWAY: Carbohydrate degradation; glycolysis; D-glyceraldehyde 3-phosphate and glycerone phosphate from D-glucose: step 4/4. {ECO:0000256|RuleBase:RU004257}.	fructose-bisphosphate aldolase activity; glycolytic process	fructose-bisphosphate aldolase activity		GO:0004332; GO:0006096	9	2	1.62	0.33
G6CYQ3	G6CYQ3_DANPL	KGM_22167	Delta-aminolevulinic acid dehydratase (EC 4.2.1.24)	Danaus plexippus (Monarch butterfly)		porphobilinogen synthase activity; porphyrin-containing compound biosynthetic process	ATP binding; metal ion binding; porphobilinogen synthase activity		GO:0005524; GO:0046872; GO:0004655; GO:0006779	15	12	0.88	0.53
J7LVN2	J7LVN2_HAELO		Paramyosin	Haemaphysalis longicornis (Bush tick)		motor activity	motor activity	myosin complex	GO:0003774; GO:0016459	19	10	1.25	0.54
J9K5P5	J9K5P5_ACYPI	LOC100168244	Uncharacterized protein	Acyrthosiphon pisum (Pea aphid)		motor activity	ATP binding; motor activity	myosin complex	GO:0005524; GO:0003774; GO:0016459	2	5	0.63	0.99
K7IM38	K7IM38_NASVI	LOC100121753	Protein disulfide-isomerase (EC 5.3.4.1)	Nasonia vitripennis (Parasitic wasp)		cell redox homeostasis; protein disulfide isomerase activity	protein disulfide isomerase activity	endoplasmic reticulum	GO:0045454; GO:0005783; GO:0003756	2	2	0.24	0.24
K7JBS6	K7JBS6_NASVI	LOC100115516	Pyruvate carboxylase (EC 6.4.1.1)	Nasonia vitripennis (Parasitic wasp)		biotin carboxylase activity; gluconeogenesis; pyruvate carboxylase activity	ATP binding; biotin carboxylase activity; DNA binding; metal ion binding; pyruvate carboxylase activity		GO:0005524; GO:0003677; GO:0004075; GO:0006094; GO:0046872; GO:0004736	2	2	0.05	0.05
O99806	O99806_IXOHE		Cytochrome c oxidase subunit 1 (EC 1.9.3.1)	Ixodes hexagonus (Hedgehog tick) (Pholeoixodes hexagonus)	PATHWAY: Energy metabolism; oxidative phosphorylation. {ECO:0000256|RuleBase:RU000369}.	aerobic respiration; cytochrome-c oxidase activity; oxidative phosphorylation	cytochrome-c oxidase activity; heme binding; iron ion binding	integral component of membrane; mitochondrial inner membrane; respiratory chain	GO:0009060; GO:0004129; GO:0020037; GO:0016021; GO:0005506; GO:0005743; GO:0006119; GO:0070469	2	2	0.12	0.38
Q09JE3	Q09JE3_ARGMO		Superoxide dismutase [Cu-Zn] (EC 1.15.1.1)	Argas monolakensis (Mono lake bird tick)		superoxide dismutase activity	metal ion binding; superoxide dismutase activity		GO:0046872; GO:0004784	3	3	1.87	1.36
Q09JL3	Q09JL3_ARGMO		Signal peptidase I (EC 3.4.21.89)	Argas monolakensis (Mono lake bird tick)		serine-type peptidase activity; signal peptide processing	serine-type peptidase activity	integral component of membrane	GO:0016021; GO:0008236; GO:0006465	5	2	1.28	0.39
Q0PZI5	Q0PZI5_CALSI		Eukaryotic initiation factor 4A	Callinectes sapidus (Blue crab)		ATP-dependent helicase activity; translation initiation factor activity	ATP binding; ATP-dependent helicase activity; translation initiation factor activity		GO:0005524; GO:0008026; GO:0003743	3	2	0.22	0.14
Q2WFX6	Q2WFX6_HAELO	AP	Aspartic protease	Haemaphysalis longicornis (Bush tick)		aspartic-type endopeptidase activity	aspartic-type endopeptidase activity		GO:0004190	2	2	0.32	0.16
Q2YFF0	Q2YFF0_SARSC		Glutathione transferase mu class Yv5004H11	Sarcoptes scabiei type hominis		glutathione transferase activity	glutathione transferase activity		GO:0004364	2	2	0.27	0.25
Q4PLZ0	Q4PLZ0_IXOSC		Mitochondrial malate dehydrogenase (Fragment)	Ixodes scapularis (Black-legged tick) (Deer tick)		cellular carbohydrate metabolic process; oxidoreductase activity, acting on the CH-OH group of donors, NAD or NADP as acceptor	oxidoreductase activity, acting on the CH-OH group of donors, NAD or NADP as acceptor		GO:0044262; GO:0016616	2	6	0.35	1.83
Q6U8A8	Q6U8A8_ORNMO		Serine protease-like protein	Ornithodoros moubata (Soft tick) (Argasid tick)		serine-type endopeptidase activity	serine-type endopeptidase activity		GO:0004252	4	4	0.96	0.75
Q86G67	Q86G67_DERVA		26S proteasome regulatory subunit	Dermacentor variabilis (American dog tick)		hydrolase activity; protein catabolic process	ATP binding; hydrolase activity	cytoplasm; proteasome complex	GO:0005524; GO:0005737; GO:0016787; GO:0000502; GO:0030163	2	3	0.23	0.39
Q8AW05	Q8AW05_DANRE	ddx39aa ddx39a	DEAD (Asp-Glu-Ala-Asp) box polypeptide 39a (Ddx39a protein) (Uncharacterized protein)	Danio rerio (Zebrafish) (Brachydanio rerio)		helicase activity	ATP binding; helicase activity; nucleic acid binding		GO:0005524; GO:0004386; GO:0003676	2	3	0.17	0.27
R7VEM1	R7VEM1_CAPTE	CAPTEDRAFT_224610	Uncharacterized protein	Capitella teleta (Polychaete worm)		ATP-dependent helicase activity	ATP binding; ATP-dependent helicase activity; nucleic acid binding		GO:0005524; GO:0008026; GO:0003676	4	2	0.15	0.07
T1EEU9	T1EEU9_HELRO	HELRODRAFT_109564	Uncharacterized protein	Helobdella robusta (Californian leech)		methyltransferase activity; rRNA processing; tRNA processing	methyltransferase activity; RNA binding		GO:0003723; GO:0008168; GO:0006364; GO:0008033	2	2	0.21	0.21
										481	412	60.49	51.96
Signal Transducer
A0A087UP57	A0A087UP57_9ARAC	X975_08150	Guanine nucleotide-binding protein G(Q) subunit alpha (Fragment)	Stegodyphus mimosarum		G-protein coupled receptor signaling pathway; GTPase activity; signal transducer activity	GTPase activity; GTP binding; signal transducer activity		GO:0007186; GO:0005525; GO:0003924; GO:0004871	3	4	0.4	0.56
										3	4	0.4	0.56
Receptor activity
D1MCA9	D1MCA9_LITVA		Integrin beta	Litopenaeus vannamei (Whiteleg shrimp) (Penaeus vannamei)		cell adhesion; integrin-mediated signaling pathway; multicellular organismal development	receptor activity	integral component of membrane	GO:0007155; GO:0016021; GO:0007229; GO:0007275; GO:0004872	2	2	0.23	0.26
										2	2	0.23	0.26
Structural activity
A0A087U9I5	A0A087U9I5_9ARAC	X975_16766	60S ribosomal protein L26 (Fragment)	Stegodyphus mimosarum		translation	structural constituent of ribosome	large ribosomal subunit	GO:0015934; GO:0003735; GO:0006412	9	6	6.11	2.2
A5A3B7	A5A3B7_PENMO	RPL26	Ribosomal protein L26	Penaeus monodon (Giant tiger prawn)		translation	structural constituent of ribosome	large ribosomal subunit	GO:0015934; GO:0003735; GO:0006412	3	4	0.73	1.52
A6N9M1	A6N9M1_ORNPR		40S ribosomal protein S2/30S	Ornithodoros parkeri (Soft tick) (Argasid tick)		translation	RNA binding; structural constituent of ribosome	small ribosomal subunit	GO:0003723; GO:0015935; GO:0003735; GO:0006412	7	8	1.5	1.8
A6N9M3	A6N9M3_ORNPR		Ribosomal protein L15	Ornithodoros parkeri (Soft tick) (Argasid tick)		translation	structural constituent of ribosome	ribosome	GO:0005840; GO:0003735; GO:0006412	3	3	0.67	0.67
A6N9M6	A6N9M6_ORNPR		Ribosomal protein	Ornithodoros parkeri (Soft tick) (Argasid tick)		translation	RNA binding; structural constituent of ribosome	large ribosomal subunit	GO:0003723; GO:0015934; GO:0003735; GO:0006412	3	5	0.46	1.15
A6N9M9	A6N9M9_ORNPR		60s ribosomal protein L15/L27	Ornithodoros parkeri (Soft tick) (Argasid tick)		translation	structural constituent of ribosome	ribosome	GO:0005840; GO:0003735; GO:0006412	5	5	1.13	1.13
A6N9N7	A6N9N7_ORNPR		60S ribosomal protein L22	Ornithodoros parkeri (Soft tick) (Argasid tick)		translation	structural constituent of ribosome	ribosome	GO:0005840; GO:0003735; GO:0006412	2	2	0.46	0.46
A6N9P3	A6N9P3_ORNPR		40S ribosomal protein S19	Ornithodoros parkeri (Soft tick) (Argasid tick)		translation	structural constituent of ribosome	ribosome	GO:0005840; GO:0003735; GO:0006412	4	3	1.11	0.75
A6N9P9	A6N9P9_ORNPR		60S ribosomal protein L18a	Ornithodoros parkeri (Soft tick) (Argasid tick)		translation	structural constituent of ribosome	ribosome	GO:0005840; GO:0003735; GO:0006412	6	7	1.77	2.91
A6N9R2	A6N9R2_ORNPR		Ribosomal protein S18	Ornithodoros parkeri (Soft tick) (Argasid tick)		translation	RNA binding; structural constituent of ribosome	ribosome	GO:0003723; GO:0005840; GO:0003735; GO:0006412	8	7	8.48	2.36
A6N9T3	A6N9T3_ORNPR		60S ribosomal protein L44	Ornithodoros parkeri (Soft tick) (Argasid tick)		translation	structural constituent of ribosome	ribosome	GO:0005840; GO:0003735; GO:0006412	3	2	0.79	0.48
A6N9U4	A6N9U4_ORNPR		Ribosomal protein L37A	Ornithodoros parkeri (Soft tick) (Argasid tick)		translation	structural constituent of ribosome	ribosome	GO:0005840; GO:0003735; GO:0006412	2	3	0.76	1.05
A6N9U7	A6N9U7_ORNPR		Ribosomal protein L30	Ornithodoros parkeri (Soft tick) (Argasid tick)		translation	structural constituent of ribosome	ribosome	GO:0005840; GO:0003735; GO:0006412	2	4	0.41	1
A6N9Y6	A6N9Y6_ORNPR		60S ribosomal protein L13	Ornithodoros parkeri (Soft tick) (Argasid tick)		translation	structural constituent of ribosome	ribosome	GO:0005840; GO:0003735; GO:0006412	2	2	0.45	0.45
A6N9Y7	A6N9Y7_ORNPR		60S ribosomal protein L18	Ornithodoros parkeri (Soft tick) (Argasid tick)		translation	structural constituent of ribosome	ribosome	GO:0005840; GO:0003735; GO:0006412	2	6	0.87	1.36
A6N9Y8	A6N9Y8_ORNPR		40S ribosomal protein S11	Ornithodoros parkeri (Soft tick) (Argasid tick)		translation	structural constituent of ribosome	ribosome	GO:0005840; GO:0003735; GO:0006412	3	4	1.33	0.77
A6N9Z4	A6N9Z4_ORNPR		40S ribosomal protein S3	Ornithodoros parkeri (Soft tick) (Argasid tick)		translation	RNA binding; structural constituent of ribosome	small ribosomal subunit	GO:0003723; GO:0015935; GO:0003735; GO:0006412	8	5	2.06	1.34
A6N9Z9	A6N9Z9_ORNPR		40S ribosomal protein S12	Ornithodoros parkeri (Soft tick) (Argasid tick)		translation	structural constituent of ribosome	ribosome	GO:0005840; GO:0003735; GO:0006412	2	2	0.37	0.51
A6NA00	RSSA_ORNPR		40S ribosomal protein SA	Ornithodoros parkeri (Soft tick) (Argasid tick)		ribosomal small subunit assembly; translation	structural constituent of ribosome	cytosolic small ribosomal subunit	GO:0022627; GO:0000028; GO:0003735; GO:0006412	4	5	0.94	0.82
A6NA04	A6NA04_ORNPR		60S ribosomal protein L11 (Fragment)	Ornithodoros parkeri (Soft tick) (Argasid tick)		translation	structural constituent of ribosome	ribosome	GO:0005840; GO:0003735; GO:0006412	4	4	0.76	1.03
A6NA07	A6NA07_ORNPR		60S ribosomal protein L9	Ornithodoros parkeri (Soft tick) (Argasid tick)		translation	rRNA binding; structural constituent of ribosome	ribosome	GO:0019843; GO:0005840; GO:0003735; GO:0006412	2	2	0.54	0.54
A6NA17	A6NA17_ORNPR		Ribosomal protein L36	Ornithodoros parkeri (Soft tick) (Argasid tick)		translation	structural constituent of ribosome	ribosome	GO:0005840; GO:0003735; GO:0006412	2	2	0.63	0.63
A6NA18	A6NA18_ORNPR		40S ribosomal protein S4	Ornithodoros parkeri (Soft tick) (Argasid tick)		translation	rRNA binding; structural constituent of ribosome	ribosome	GO:0019843; GO:0005840; GO:0003735; GO:0006412	8	11	1.83	2.77
B2D2B2	B2D2B2_ORNCO		Ribosomal protein S16	Ornithodoros coriaceus (Soft tick) (Argasid tick)		translation	structural constituent of ribosome	ribosome	GO:0005840; GO:0003735; GO:0006412	5	7	1.99	2.59
B2D2F5	B2D2F5_ORNCO		60S ribosomal protein L2/L8 (Fragment)	Ornithodoros coriaceus (Soft tick) (Argasid tick)		translation	structural constituent of ribosome	ribosome	GO:0005840; GO:0003735; GO:0006412	3	5	0.98	2.94
B7P169	B7P169_IXOSC	IscW_ISCW016112	60S ribosomal protein L6	Ixodes scapularis (Black-legged tick) (Deer tick)		translation	structural constituent of ribosome	ribosome	GO:0005840; GO:0003735; GO:0006412	2	3	0.32	0.54
B7PA92	B7PA92_IXOSC	IscW_ISCW017133	Beta tubulin	Ixodes scapularis (Black-legged tick) (Deer tick)		GTPase activity; microtubule-based process; protein polymerization	GTPase activity; GTP binding; structural constituent of cytoskeleton	cytoplasm; microtubule	GO:0005525; GO:0003924; GO:0005737; GO:0005874; GO:0007017; GO:0051258; GO:0005200	13	6	3.21	0.46
B7PFS8	B7PFS8_IXOSC	IscW_ISCW017610	60S ribosomal protein L5, putative	Ixodes scapularis (Black-legged tick) (Deer tick)		translation	5S rRNA binding; structural constituent of ribosome	ribosome	GO:0008097; GO:0005840; GO:0003735; GO:0006412	4	5	0.78	0.9
B7PH43	B7PH43_IXOSC	IscW_ISCW003527	Alpha tubulin	Ixodes scapularis (Black-legged tick) (Deer tick)		GTPase activity; microtubule-based process; protein polymerization	GTPase activity; GTP binding; structural constituent of cytoskeleton	cytoplasm; microtubule	GO:0005525; GO:0003924; GO:0005737; GO:0005874; GO:0007017; GO:0051258; GO:0005200	14	8	1.42	1.25
B7PLU8	B7PLU8_IXOSC	IscW_ISCW024315	40S ribosomal protein S6, putative (Fragment)	Ixodes scapularis (Black-legged tick) (Deer tick)		translation	structural constituent of ribosome	ribosome	GO:0005840; GO:0003735; GO:0006412	2	2	0.27	0.44
B7PQE0	B7PQE0_IXOSC	IscW_ISCW006283	Coatomer, alpha chain, putative (EC 2.3.1.48) (Fragment)	Ixodes scapularis (Black-legged tick) (Deer tick)		histone acetyltransferase activity; intracellular protein transport; vesicle-mediated transport	histone acetyltransferase activity; structural molecule activity	COPI vesicle coat	GO:0030126; GO:0004402; GO:0006886; GO:0005198; GO:0016192	2	2	0.06	0.06
B7PSE0	B7PSE0_IXOSC	IscW_ISCW007478	Ribosomal protein L4, putative	Ixodes scapularis (Black-legged tick) (Deer tick)		translation	structural constituent of ribosome	ribosome	GO:0005840; GO:0003735; GO:0006412	2	2	0.15	0.15
B7PUK8	B7PUK8_IXOSC	IscW_ISCW019441	Clathrin heavy chain, putative (Fragment)	Ixodes scapularis (Black-legged tick) (Deer tick)		intracellular protein transport; vesicle-mediated transport	structural molecule activity	clathrin coat of coated pit; clathrin coat of trans-Golgi network vesicle	GO:0030132; GO:0030130; GO:0006886; GO:0005198; GO:0016192	12	10	0.25	0.21
B7Q5G8	B7Q5G8_IXOSC	IscW_ISCW021585	Spectrin beta chain, putative (EC 3.1.3.48)	Ixodes scapularis (Black-legged tick) (Deer tick)		protein tyrosine phosphatase activity	phospholipid binding; protein tyrosine phosphatase activity; structural constituent of cytoskeleton	spectrin	GO:0005543; GO:0004725; GO:0008091; GO:0005200	8	8	1.54	1.54
B7QA40	B7QA40_IXOSC	IscW_ISCW024803	60S ribosomal protein L23, putative	Ixodes scapularis (Black-legged tick) (Deer tick)		translation	nucleotide binding; structural constituent of ribosome	ribosome	GO:0000166; GO:0005840; GO:0003735; GO:0006412	5	2	1.38	0.51
B7QG34	B7QG34_IXOSC	IscW_ISCW013037	Ribosomal protein S26, putative	Ixodes scapularis (Black-legged tick) (Deer tick)		translation	structural constituent of ribosome	ribosome	GO:0005840; GO:0003735; GO:0006412	3	2	0.64	0.39
B7QLY8	B7QLY8_IXOSC	IscW_ISCW023076	Ribosomal protein L3, putative	Ixodes scapularis (Black-legged tick) (Deer tick)		translation	structural constituent of ribosome	ribosome	GO:0005840; GO:0003735; GO:0006412	3	5	0.24	0.43
F0JA20	F0JA20_AMBVA		Truncated 40S ribosomal protein S7 (Fragment)	Amblyomma variegatum (Tropical bont tick)		translation	structural constituent of ribosome	ribosome	GO:0005840; GO:0003735; GO:0006412	3	12	0.54	5.01
F1L8Q9	F1L8Q9_ASCSU	ASU_03531	60S ribosomal protein L8 (60s ribosomal protein l8)	Ascaris suum (Pig roundworm) (Ascaris lumbricoides)		translation	RNA binding; structural constituent of ribosome	large ribosomal subunit	GO:0003723; GO:0015934; GO:0003735; GO:0006412	4	5	0.56	0.74
I1FGA5	I1FGA5_AMPQE	LOC100632456	Uncharacterized protein	Amphimedon queenslandica (Sponge)		translation	structural constituent of ribosome	ribosome	GO:0005840; GO:0003735; GO:0006412	2	2	0.49	0.49
M9WG04	M9WG04_ORNMO		60S ribosomal protein L10	Ornithodoros moubata (Soft tick) (Argasid tick)		translation	structural constituent of ribosome	ribosome	GO:0005840; GO:0003735; GO:0006412	4	3	0.96	0.48
P14130	RS14_DROME	RpS14a CG1524; RpS14b CG1527	40S ribosomal protein S14	Drosophila melanogaster (Fruit fly)		translation	structural constituent of ribosome	ribosome	GO:0005840; GO:0003735; GO:0006412	3	3	0.76	1.51
Q09JJ3	Q09JJ3_ARGMO		Ribosomal protein L31	Argas monolakensis (Mono lake bird tick)		translation	structural constituent of ribosome	ribosome	GO:0005840; GO:0003735; GO:0006412	4	4	1.27	1.27
Q09JK1	Q09JK1_ARGMO		60S ribosomal protein L27	Argas monolakensis (Mono lake bird tick)		translation	structural constituent of ribosome	ribosome	GO:0005840; GO:0003735; GO:0006412	3	2	1.6	0.47
Q09JP3	Q09JP3_ARGMO		40S ribosomal protein S13	Argas monolakensis (Mono lake bird tick)		translation	structural constituent of ribosome	ribosome	GO:0005840; GO:0003735; GO:0006412	8	5	2.61	2.48
Q09JU6	Q09JU6_ARGMO		40S ribosomal protein S3a (Fragment)	Argas monolakensis (Mono lake bird tick)		translation	structural constituent of ribosome	ribosome	GO:0005840; GO:0003735; GO:0006412	10	11	3.56	6.41
Q09JW2	RL17_ARGMO	RpL17	60S ribosomal protein L17	Argas monolakensis (Mono lake bird tick)		translation	structural constituent of ribosome	large ribosomal subunit	GO:0015934; GO:0003735; GO:0006412	8	6	2.19	1.38
Q4PM03	Q4PM03_IXOSC		40S ribosomal protein S9	Ixodes scapularis (Black-legged tick) (Deer tick)		translation	rRNA binding; structural constituent of ribosome	small ribosomal subunit	GO:0019843; GO:0015935; GO:0003735; GO:0006412	6	7	2.48	2.02
Q4PM06	Q4PM06_IXOSC		60S ribosomal protein L14	Ixodes scapularis (Black-legged tick) (Deer tick)		translation	structural constituent of ribosome	ribosome	GO:0005840; GO:0003735; GO:0006412	4	5	0.85	1.15
Q4PM07	Q4PM07_IXOSC		Ribosomal protein L35	Ixodes scapularis (Black-legged tick) (Deer tick)		translation	structural constituent of ribosome	ribosome	GO:0005840; GO:0003735; GO:0006412	2	2	0.53	0.39
Q4PM26	Q4PM26_IXOSC	IscW_ISCW016148	40S ribosomal protein S15, putative (Ribosomal protein S15)	Ixodes scapularis (Black-legged tick) (Deer tick)		translation	RNA binding; structural constituent of ribosome	small ribosomal subunit	GO:0003723; GO:0015935; GO:0003735; GO:0006412	5	4	2.46	0.98
Q4PM35	Q4PM35_IXOSC		Ribosomal protein L19	Ixodes scapularis (Black-legged tick) (Deer tick)		translation	structural constituent of ribosome	ribosome	GO:0005840; GO:0003735; GO:0006412	3	6	0.49	1.54
Q4PMC1	Q4PMC1_IXOSC		40S ribosomal protein S8	Ixodes scapularis (Black-legged tick) (Deer tick)		translation	structural constituent of ribosome	ribosome	GO:0005840; GO:0003735; GO:0006412	3	5	1.28	2.63
Q4U334	Q4U334_DERVA		40S ribosomal protein S24	Dermacentor variabilis (American dog tick)		translation	nucleotide binding; structural constituent of ribosome	ribosome	GO:0000166; GO:0005840; GO:0003735; GO:0006412	2	2	0.48	0.48
Q56FC1	Q56FC1_LYSTE	RpL12	Ribosomal protein L12 (Ribosomal protein L12 variant 1)	Lysiphlebus testaceipes (Greenbugs aphid parastoid)		translation	structural constituent of ribosome	ribosome	GO:0005840; GO:0003735; GO:0006412	3	2	1.09	0.82
Q6QD57	Q6QD57_ORNMO		Ribosomal protein L21	Ornithodoros moubata (Soft tick) (Argasid tick)		translation	structural constituent of ribosome	ribosome	GO:0005840; GO:0003735; GO:0006412	3	2	0.92	0.38
Q7QJI4	Q7QJI4_ANOGA	AgaP_AGAP007532	AGAP007532-PA	Anopheles gambiae (African malaria mosquito)		cell adhesion	structural molecule activity	actin cytoskeleton	GO:0015629; GO:0007155; GO:0005198	2	2	0.06	0.06
Q86FP7	RS23_DERVA	RpS23	40S ribosomal protein S23	Dermacentor variabilis (American dog tick)		translation	structural constituent of ribosome	small ribosomal subunit	GO:0015935; GO:0003735; GO:0006412	3	6	0.74	2.12
Q86G64	Q86G64_DERVA		40S ribosomal protein S5	Dermacentor variabilis (American dog tick)		translation	RNA binding; structural constituent of ribosome	small ribosomal subunit	GO:0003723; GO:0015935; GO:0003735; GO:0006412	7	7	1.53	1.53
S5FVY5	S5FVY5_RHIMP		Acidic ribosomal protein P0	Rhipicephalus microplus (Cattle tick) (Boophilus microplus)		ribosome biogenesis; translational elongation	structural constituent of ribosome	ribosome	GO:0005840; GO:0042254; GO:0003735; GO:0006414	8	8	1.58	1.27
										272	280	76.42	75.72
Transporter activity
B7P5X8	B7P5X8_IXOSC	IscW_ISCW000781	Voltage-dependent anion-selective channel, putative	Ixodes scapularis (Black-legged tick) (Deer tick)		voltage-gated anion channel activity	voltage-gated anion channel activity	mitochondrial outer membrane	GO:0005741; GO:0008308	2	2	0.56	0.35
B7P9E4	B7P9E4_IXOSC	IscW_ISCW002538	Na+/K+ ATPase, alpha subunit, putative (EC 3.6.3.9) (Fragment)	Ixodes scapularis (Black-legged tick) (Deer tick)		ATP biosynthetic process; sodium:potassium-exchanging ATPase activity	ATP binding; metal ion binding; sodium:potassium-exchanging ATPase activity	integral component of membrane	GO:0005524; GO:0006754; GO:0016021; GO:0046872; GO:0005391	26	19	3.41	1.78
B7PUI6	B7PUI6_IXOSC	IscW_ISCW007915	ABC transporter, putative (EC 1.3.1.74) (Fragment)	Ixodes scapularis (Black-legged tick) (Deer tick)		2-alkenal reductase [NAD(P)] activity; ATPase activity, coupled to transmembrane movement of substances	2-alkenal reductase [NAD(P)] activity; ATPase activity, coupled to transmembrane movement of substances; ATP binding	integral component of membrane	GO:0032440; GO:0005524; GO:0042626; GO:0016021	2	3	0.36	0.08
B7Q9C2	B7Q9C2_IXOSC	IscW_ISCW010968	Calcium-transporting ATPase (EC 3.6.3.8)	Ixodes scapularis (Black-legged tick) (Deer tick)		calcium-transporting ATPase activity	ATP binding; calcium-transporting ATPase activity; metal ion binding	integral component of membrane	GO:0005524; GO:0005388; GO:0016021; GO:0046872	4	2	0.11	0.06
B7QCK2	B7QCK2_IXOSC	IscW_ISCW011988	ATP synthase subunit alpha	Ixodes scapularis (Black-legged tick) (Deer tick)		ATP hydrolysis coupled proton transport; ATP synthesis coupled proton transport; proton-transporting ATPase activity, rotational mechanism; proton-transporting ATP synthase activity, rotational mechanism	ATP binding; proton-transporting ATPase activity, rotational mechanism; proton-transporting ATP synthase activity, rotational mechanism	proton-transporting ATP synthase complex, catalytic core F(1)	GO:0005524; GO:0015991; GO:0015986; GO:0046933; GO:0045261; GO:0046961	13	10	2.22	1.33
B7QE46	B7QE46_IXOSC	IscW_ISCW012509	ATP synthase subunit beta (EC 3.6.3.14)	Ixodes scapularis (Black-legged tick) (Deer tick)		ATP hydrolysis coupled proton transport; ATP synthesis coupled proton transport; proton-transporting ATP synthase activity, rotational mechanism	ATP binding; proton-transporting ATP synthase activity, rotational mechanism	proton-transporting ATP synthase complex, catalytic core F(1)	GO:0005524; GO:0015991; GO:0015986; GO:0046933; GO:0045261	8	9	1.39	0.88
E1CAX9	E1CAX9_HAELO	HlVg-1	Vitellogenin-1	Haemaphysalis longicornis (Bush tick)		lipid transporter activity	lipid transporter activity		GO:0005319	2	4	0.3	0.94
O99806	O99806_IXOHE		Cytochrome c oxidase subunit 1 (EC 1.9.3.1)	Ixodes hexagonus (Hedgehog tick) (Pholeoixodes hexagonus)	PATHWAY: Energy metabolism; oxidative phosphorylation. {ECO:0000256|RuleBase:RU000369}.	aerobic respiration; cytochrome-c oxidase activity; oxidative phosphorylation	cytochrome-c oxidase activity; heme binding; iron ion binding	integral component of membrane; mitochondrial inner membrane; respiratory chain	GO:0009060; GO:0004129; GO:0020037; GO:0016021; GO:0005506; GO:0005743; GO:0006119; GO:0070469	2	2	0.12	0.38
Q4PM57	Q4PM57_IXOSC		Putative ATP synthase-like protein	Ixodes scapularis (Black-legged tick) (Deer tick)		ATP synthesis coupled proton transport; hydrogen ion transmembrane transporter activity	hydrogen ion transmembrane transporter activity	mitochondrial proton-transporting ATP synthase complex, coupling factor F(o)	GO:0015986; GO:0015078; GO:0000276	3	2	0.51	0.23
Q4PMB2	Q4PMB2_IXOSC		ADP/ATP translocase	Ixodes scapularis (Black-legged tick) (Deer tick)		transmembrane transport; transporter activity	transporter activity	integral component of membrane; mitochondrial inner membrane	GO:0016021; GO:0005743; GO:0055085; GO:0005215	12	8	3.79	2.31
										74	61	12.77	8.34
Binding activity
A0A084VLD7	A0A084VLD7_9DIPT	ZHAS_00006181	ADP-ribosylation factor	Anopheles sinensis		intracellular protein transport; small GTPase mediated signal transduction	GTP binding	intracellular	GO:0005525; GO:0005622; GO:0006886; GO:0007264	3	3	0.36	0.29
A0A087T5U3	A0A087T5U3_9ARAC	X975_07424	26S protease regulatory subunit 8 (Fragment)	Stegodyphus mimosarum		peptidase activity; protein catabolic process	ATP binding; peptidase activity	cytoplasm	GO:0005524; GO:0005737; GO:0008233; GO:0030163	3	3	0.34	0.3
A0A087TGZ7	A0A087TGZ7_9ARAC	X975_19997	Uncharacterized protein (Fragment)	Stegodyphus mimosarum			calcium ion binding		GO:0005509	2	2	0.37	0.24
A0A087U0K2	A0A087U0K2_9ARAC	X975_22456	Heterogeneous nuclear ribonucleoprotein A1, A2/B1-like protein (Fragment)	Stegodyphus mimosarum			nucleic acid binding; nucleotide binding	ribonucleoprotein complex; viral nucleocapsid	GO:0003676; GO:0000166; GO:0030529; GO:0019013	4	3	0.55	0.4
A0A087UP57	A0A087UP57_9ARAC	X975_08150	Guanine nucleotide-binding protein G(Q) subunit alpha (Fragment)	Stegodyphus mimosarum		G-protein coupled receptor signaling pathway; GTPase activity; signal transducer activity	GTPase activity; GTP binding; signal transducer activity		GO:0007186; GO:0005525; GO:0003924; GO:0004871	3	4	0.4	0.56
A0A087UPP3	A0A087UPP3_9ARAC	X975_04123	Dihydrolipoyl dehydrogenase (EC 1.8.1.4) (Fragment)	Stegodyphus mimosarum		cell redox homeostasis; dihydrolipoyl dehydrogenase activity	dihydrolipoyl dehydrogenase activity; flavin adenine dinucleotide binding		GO:0045454; GO:0004148; GO:0050660	2	2	0.33	0.32
A0A087UQ44	A0A087UQ44_9ARAC	X975_15769	Calcium-binding mitochondrial carrier protein Aralar1 (Fragment)	Stegodyphus mimosarum		transmembrane transport	calcium ion binding		GO:0005509; GO:0055085	3	2	0.36	0.42
A0A087UTZ9	A0A087UTZ9_9ARAC	X975_09861	T-complex protein 1 subunit alpha (Fragment)	Stegodyphus mimosarum		protein folding	ATP binding		GO:0005524; GO:0006457	2	3	0.11	0.4
A0A087UUW8	A0A087UUW8_9ARAC	X975_11669	26S protease regulatory subunit 6B (Fragment)	Stegodyphus mimosarum		peptidase activity; protein catabolic process	ATP binding; peptidase activity	cytoplasm	GO:0005524; GO:0005737; GO:0008233; GO:0030163	2	3	0.22	0.34
A0A088ASQ1	A0A088ASQ1_APIME	LOC413266	Obg-like ATPase 1	Apis mellifera (Honeybee)		ATPase activity	ATPase activity; ATP binding; GTP binding; ribosomal large subunit binding; ribosome binding	cytoplasm	GO:0005524; GO:0016887; GO:0005525; GO:0005737; GO:0043023; GO:0043022	3	3	0.24	0.24
A6N9M1	A6N9M1_ORNPR		40S ribosomal protein S2/30S	Ornithodoros parkeri (Soft tick) (Argasid tick)		translation	RNA binding; structural constituent of ribosome	small ribosomal subunit	GO:0003723; GO:0015935; GO:0003735; GO:0006412	7	8	1.5	1.8
A6N9M6	A6N9M6_ORNPR		Ribosomal protein	Ornithodoros parkeri (Soft tick) (Argasid tick)		translation	RNA binding; structural constituent of ribosome	large ribosomal subunit	GO:0003723; GO:0015934; GO:0003735; GO:0006412	3	5	0.46	1.15
A6N9N4	A6N9N4_ORNPR		Nucleoside diphosphate kinase	Ornithodoros parkeri (Soft tick) (Argasid tick)		CTP biosynthetic process; GTP biosynthetic process; nucleoside diphosphate kinase activity; UTP biosynthetic process	ATP binding; nucleoside diphosphate kinase activity		GO:0005524; GO:0006241; GO:0006183; GO:0006228; GO:0004550	2	2	0.43	0.29
A6N9Q1	A6N9Q1_ORNPR		Translation initiation factor 5A	Ornithodoros parkeri (Soft tick) (Argasid tick)		peptidyl-lysine modification to peptidyl-hypusine; positive regulation of translational elongation; positive regulation of translational termination; translational frameshifting; translation elongation factor activity; translation initiation factor activity	ribosome binding; translation elongation factor activity; translation initiation factor activity		GO:0008612; GO:0045901; GO:0045905; GO:0043022; GO:0003746; GO:0003743; GO:0006452	4	4	1.47	1.47
A6N9Q6	A6N9Q6_ORNPR		Ferritin (EC 1.16.3.1)	Ornithodoros parkeri (Soft tick) (Argasid tick)		cellular iron ion homeostasis; ferroxidase activity; iron ion transport	ferric iron binding; ferroxidase activity		GO:0006879; GO:0008199; GO:0004322; GO:0006826	2	2	0.36	0.36
A6N9R2	A6N9R2_ORNPR		Ribosomal protein S18	Ornithodoros parkeri (Soft tick) (Argasid tick)		translation	RNA binding; structural constituent of ribosome	ribosome	GO:0003723; GO:0005840; GO:0003735; GO:0006412	8	7	8.48	2.36
A6N9T8	A6N9T8_ORNPR		Elongation factor 1-beta	Ornithodoros parkeri (Soft tick) (Argasid tick)		translation elongation factor activity	translation elongation factor activity	eukaryotic translation elongation factor 1 complex	GO:0005853; GO:0003746	3	2	0.59	0.23
A6N9Z4	A6N9Z4_ORNPR		40S ribosomal protein S3	Ornithodoros parkeri (Soft tick) (Argasid tick)		translation	RNA binding; structural constituent of ribosome	small ribosomal subunit	GO:0003723; GO:0015935; GO:0003735; GO:0006412	8	5	2.14	1.88
A6NA07	A6NA07_ORNPR		60S ribosomal protein L9	Ornithodoros parkeri (Soft tick) (Argasid tick)		translation	rRNA binding; structural constituent of ribosome	ribosome	GO:0019843; GO:0005840; GO:0003735; GO:0006412	2	2	0.54	0.54
A6NA18	A6NA18_ORNPR		40S ribosomal protein S4	Ornithodoros parkeri (Soft tick) (Argasid tick)		translation	rRNA binding; structural constituent of ribosome	ribosome	GO:0019843; GO:0005840; GO:0003735; GO:0006412	8	11	1.83	2.77
A7BFI9	A7BFI9_HAELO	VCP	Valosin containing protein	Haemaphysalis longicornis (Bush tick)		hydrolase activity	ATP binding; hydrolase activity		GO:0005524; GO:0016787	5	7	0.85	1.02
A9P774	A9P774_RHIMP	bmPEPCK	Phosphoenolpyruvate carboxykinase	Rhipicephalus microplus (Cattle tick) (Boophilus microplus)		gluconeogenesis; kinase activity; phosphoenolpyruvate carboxykinase (GTP) activity	GTP binding; kinase activity; phosphoenolpyruvate carboxykinase (GTP) activity		GO:0005525; GO:0006094; GO:0016301; GO:0004613	3	2	0.55	0.31
B2D263	B2D263_ORNCO		Histone 1	Ornithodoros coriaceus (Soft tick) (Argasid tick)		nucleosome assembly	DNA binding	nucleosome; nucleus	GO:0003677; GO:0000786; GO:0006334; GO:0005634	4	3	1.43	0.58
B2D2D4	B2D2D4_ORNCO		Translation elongation factor EF-1 alpha/Tu (Fragment)	Ornithodoros coriaceus (Soft tick) (Argasid tick)		translation elongation factor activity	GTP binding; translation elongation factor activity		GO:0005525; GO:0003746	3	4	0.39	0.84
B4IQL2	B4IQL2_DROSE	Dsec\GM18786 Dsec_GM18786 GM18786	Histone H2A	Drosophila sechellia (Fruit fly)			DNA binding	nucleosome; nucleus	GO:0003677; GO:0000786; GO:0005634	8	5	2.73	1.09
B7P1Q2	B7P1Q2_IXOSC	IscW_ISCW001340	Myosin heavy chain, skeletal muscle or cardiac muscle, putative (EC 1.3.1.74)	Ixodes scapularis (Black-legged tick) (Deer tick)		2-alkenal reductase [NAD(P)] activity; motor activity	2-alkenal reductase [NAD(P)] activity; ATP binding; motor activity	myosin complex	GO:0032440; GO:0005524; GO:0003774; GO:0016459	32	9	0.85	2.45
B7P1U8	B7P1U8_IXOSC	IscW_ISCW000012	Spectrin alpha chain, putative (EC 3.1.3.48)	Ixodes scapularis (Black-legged tick) (Deer tick)		protein tyrosine phosphatase activity	calcium ion binding; protein tyrosine phosphatase activity		GO:0005509; GO:0004725	65	13	1.04	0.69
B7P3M8	B7P3M8_IXOSC	IscW_ISCW015967	D-3-phosphoglycerate dehydrogenase, putative (EC 1.1.1.95) (Fragment)	Ixodes scapularis (Black-legged tick) (Deer tick)		L-serine biosynthetic process; phosphoglycerate dehydrogenase activity	NAD binding; phosphoglycerate dehydrogenase activity		GO:0006564; GO:0051287; GO:0004617	2	2	0.52	0.23
B7P4Q8	B7P4Q8_IXOSC	IscW_ISCW001657	Inosine-5'-monophosphate dehydrogenase (EC 1.1.1.205)	Ixodes scapularis (Black-legged tick) (Deer tick)	PATHWAY: Purine metabolism; XMP biosynthesis via de novo pathway; XMP from IMP: step 1/1. {ECO:0000256|RuleBase:RU003928}.	GMP biosynthetic process; IMP dehydrogenase activity	adenyl nucleotide binding; IMP dehydrogenase activity; metal ion binding		GO:0006177; GO:0003938; GO:0030554; GO:0046872	6	8	0.91	1.7
B7P592	B7P592_IXOSC	IscW_ISCW015613	Amidophosphoribosyltransferase (ATase) (EC 2.4.2.14) (Glutamine phosphoribosylpyrophosphate amidotransferase)	Ixodes scapularis (Black-legged tick) (Deer tick)	PATHWAY: Purine metabolism; IMP biosynthesis via de novo pathway; N(1)-(5-phospho-D-ribosyl)glycinamide from 5-phospho-alpha-D-ribose 1-diphosphate: step 1/2. {ECO:0000256|PIRNR:PIRNR000485}.	'de novo' IMP biosynthetic process; amidophosphoribosyltransferase activity; nucleoside metabolic process; purine nucleobase biosynthetic process	amidophosphoribosyltransferase activity; iron-sulfur cluster binding; metal ion binding		GO:0006189; GO:0004044; GO:0051536; GO:0046872; GO:0009116; GO:0009113	2	3	0.24	0.19
B7P5C4	B7P5C4_IXOSC	IscW_ISCW015864	Translation initiation factor 4F, helicase subunit, putative (Fragment)	Ixodes scapularis (Black-legged tick) (Deer tick)		ATP-dependent helicase activity; translation initiation factor activity	ATP binding; ATP-dependent helicase activity; translation initiation factor activity		GO:0005524; GO:0008026; GO:0003743	2	4	0.18	0.63
B7P5Y3	B7P5Y3_IXOSC	IscW_ISCW000885	Alpha-1,4 glucan phosphorylase (EC 2.4.1.1)	Ixodes scapularis (Black-legged tick) (Deer tick)		carbohydrate metabolic process; glycogen phosphorylase activity	glycogen phosphorylase activity; pyridoxal phosphate binding		GO:0005975; GO:0008184; GO:0030170	6	3	0.46	0.15
B7P620	B7P620_IXOSC	IscW_ISCW000555	Succinate dehydrogenase, putative (EC 1.3.5.1) (Fragment)	Ixodes scapularis (Black-legged tick) (Deer tick)		electron transport chain; succinate dehydrogenase (ubiquinone) activity; tricarboxylic acid cycle	flavin adenine dinucleotide binding; succinate dehydrogenase (ubiquinone) activity		GO:0022900; GO:0050660; GO:0008177; GO:0006099	8	6	0.79	0.49
B7P6C7	B7P6C7_IXOSC	IscW_ISCW016507	RAB-18, putative (EC 3.1.4.12)	Ixodes scapularis (Black-legged tick) (Deer tick)		protein transport; small GTPase mediated signal transduction; sphingomyelin phosphodiesterase activity	GTP binding; sphingomyelin phosphodiesterase activity		GO:0005525; GO:0015031; GO:0007264; GO:0004767	2	2	0.32	0.32
B7P8X6	B7P8X6_IXOSC	IscW_ISCW016777	Cdc42 protein, putative (EC 3.1.4.12) (Fragment)	Ixodes scapularis (Black-legged tick) (Deer tick)		small GTPase mediated signal transduction; sphingomyelin phosphodiesterase activity	GTP binding; sphingomyelin phosphodiesterase activity	intracellular	GO:0005525; GO:0005622; GO:0007264; GO:0004767	8	3	1.19	0.38
B7P986	B7P986_IXOSC	IscW_ISCW017017	GARS/AIRS/GART, putative (EC 2.1.2.2) (EC 6.3.3.1) (EC 6.3.4.13)	Ixodes scapularis (Black-legged tick) (Deer tick)		'de novo' IMP biosynthetic process; phosphoribosylamine-glycine ligase activity; phosphoribosylformylglycinamidine cyclo-ligase activity; phosphoribosylglycinamide formyltransferase activity; purine nucleobase biosynthetic process	ATP binding; metal ion binding; phosphoribosylamine-glycine ligase activity; phosphoribosylformylglycinamidine cyclo-ligase activity; phosphoribosylglycinamide formyltransferase activity	cytoplasm	GO:0006189; GO:0005524; GO:0005737; GO:0046872; GO:0004637; GO:0004641; GO:0004644; GO:0009113	3	3	0.09	0.18
B7P9E4	B7P9E4_IXOSC	IscW_ISCW002538	Na+/K+ ATPase, alpha subunit, putative (EC 3.6.3.9) (Fragment)	Ixodes scapularis (Black-legged tick) (Deer tick)		ATP biosynthetic process; sodium:potassium-exchanging ATPase activity	ATP binding; metal ion binding; sodium:potassium-exchanging ATPase activity	integral component of membrane	GO:0005524; GO:0006754; GO:0016021; GO:0046872; GO:0005391	26	19	3.41	1.78
B7PA58	B7PA58_IXOSC	IscW_ISCW003100	Putative uncharacterized protein (Fragment)	Ixodes scapularis (Black-legged tick) (Deer tick)		aminopeptidase activity; metalloexopeptidase activity	aminopeptidase activity; manganese ion binding; metalloexopeptidase activity	cytoplasm	GO:0004177; GO:0005737; GO:0030145; GO:0008235	2	2	0.14	0.14
B7PA92	B7PA92_IXOSC	IscW_ISCW017133	Beta tubulin	Ixodes scapularis (Black-legged tick) (Deer tick)		GTPase activity; microtubule-based process; protein polymerization	GTPase activity; GTP binding; structural constituent of cytoskeleton	cytoplasm; microtubule	GO:0005525; GO:0003924; GO:0005737; GO:0005874; GO:0007017; GO:0051258; GO:0005200	13	6	3.21	0.46
B7PCD1	B7PCD1_IXOSC	IscW_ISCW001976	NAD(P) transhydrogenase, putative (EC 1.6.1.2)	Ixodes scapularis (Black-legged tick) (Deer tick)		NAD(P)+ transhydrogenase (AB-specific) activity; proton transport	NAD(P)+ transhydrogenase (AB-specific) activity; NADP binding	integral component of membrane	GO:0008750; GO:0050661; GO:0016021; GO:0015992	5	4	0.15	0.12
B7PCD2	B7PCD2_IXOSC	IscW_ISCW001977	Isocitrate dehydrogenase [NADP] (EC 1.1.1.42)	Ixodes scapularis (Black-legged tick) (Deer tick)		isocitrate dehydrogenase (NADP+) activity; isocitrate metabolic process; tricarboxylic acid cycle	isocitrate dehydrogenase (NADP+) activity; magnesium ion binding; NAD binding		GO:0051287; GO:0004450; GO:0006102; GO:0000287; GO:0006099	4	5	0.49	0.68
B7PDY5	B7PDY5_IXOSC	IscW_ISCW004922	Vesicle coat complex COPII, GTPase subunit SAR1, putative	Ixodes scapularis (Black-legged tick) (Deer tick)		intracellular protein transport; vesicle-mediated transport	GTP binding	endoplasmic reticulum; Golgi apparatus	GO:0005525; GO:0005794; GO:0005783; GO:0006886; GO:0016192	3	3	0.53	0.6
B7PEV0	B7PEV0_IXOSC	IscW_ISCW017824	Chaperonin subunit, putative	Ixodes scapularis (Black-legged tick) (Deer tick)		protein refolding	ATP binding	cytoplasm	GO:0005524; GO:0005737; GO:0042026	8	3	1.05	0.43
B7PFS8	B7PFS8_IXOSC	IscW_ISCW017610	60S ribosomal protein L5, putative	Ixodes scapularis (Black-legged tick) (Deer tick)		translation	5S rRNA binding; structural constituent of ribosome	ribosome	GO:0008097; GO:0005840; GO:0003735; GO:0006412	4	5	0.78	0.9
B7PGD5	B7PGD5_IXOSC	IscW_ISCW004246	Serine hydroxymethyltransferase (EC 2.1.2.1) (Fragment)	Ixodes scapularis (Black-legged tick) (Deer tick)	PATHWAY: One-carbon metabolism; tetrahydrofolate interconversion. {ECO:0000256|RuleBase:RU000585}.	glycine hydroxymethyltransferase activity; glycine metabolic process; L-serine metabolic process; methyltransferase activity; tetrahydrofolate interconversion	glycine hydroxymethyltransferase activity; methyltransferase activity; pyridoxal phosphate binding		GO:0006563; GO:0004372; GO:0006544; GO:0008168; GO:0030170; GO:0035999	4	4	0.28	0.28
B7PGM6	B7PGM6_IXOSC	IscW_ISCW004858	G-3-P dehydrogenase, putative (Fragment)	Ixodes scapularis (Black-legged tick) (Deer tick)			nucleic acid binding; nucleotide binding		GO:0003676; GO:0000166	2	5	0.14	0.38
B7PH43	B7PH43_IXOSC	IscW_ISCW003527	Alpha tubulin	Ixodes scapularis (Black-legged tick) (Deer tick)		GTPase activity; microtubule-based process; protein polymerization	GTPase activity; GTP binding; structural constituent of cytoskeleton	cytoplasm; microtubule	GO:0005525; GO:0003924; GO:0005737; GO:0005874; GO:0007017; GO:0051258; GO:0005200	14	8	1.42	1.25
B7PHP6	B7PHP6_IXOSC	IscW_ISCW018238	4-hydroxyphenylpyruvate dioxygenase	Ixodes scapularis (Black-legged tick) (Deer tick)		4-hydroxyphenylpyruvate dioxygenase activity; aromatic amino acid family metabolic process	4-hydroxyphenylpyruvate dioxygenase activity; metal ion binding		GO:0003868; GO:0009072; GO:0046872	2	2	0.21	0.21
B7PIV8	B7PIV8_IXOSC	IscW_ISCW003461	Putative uncharacterized protein (Fragment)	Ixodes scapularis (Black-legged tick) (Deer tick)			ATP binding		GO:0005524	2	3	0.1	0.16
B7PKN7	B7PKN7_IXOSC	IscW_ISCW018543	GMP synthase, putative (EC 6.3.1.5) (EC 6.3.5.2) (Fragment)	Ixodes scapularis (Black-legged tick) (Deer tick)		GMP biosynthetic process; GMP synthase (glutamine-hydrolyzing) activity; NAD+ synthase activity; pyrophosphatase activity	ATP binding; GMP synthase (glutamine-hydrolyzing) activity; NAD+ synthase activity; pyrophosphatase activity		GO:0005524; GO:0006177; GO:0003922; GO:0008795; GO:0016462	5	6	0.36	0.51
B7PKP9	B7PKP9_IXOSC	IscW_ISCW018700	Glyceraldehyde-3-phosphate dehydrogenase (EC 1.2.1.12)	Ixodes scapularis (Black-legged tick) (Deer tick)	PATHWAY: Carbohydrate degradation; glycolysis; pyruvate from D-glyceraldehyde 3-phosphate: step 1/5. {ECO:0000256|RuleBase:RU361160}.	glucose metabolic process; glyceraldehyde-3-phosphate dehydrogenase (NAD+) (phosphorylating) activity; glycolytic process	glyceraldehyde-3-phosphate dehydrogenase (NAD+) (phosphorylating) activity; NAD binding; NADP binding		GO:0051287; GO:0050661; GO:0006006; GO:0004365; GO:0006096	7	6	1.05	1.6
B7PN09	B7PN09_IXOSC	IscW_ISCW018507	Ribose-phosphate pyrophosphokinase 1, putative (EC 2.7.6.1)	Ixodes scapularis (Black-legged tick) (Deer tick)		kinase activity; nucleotide biosynthetic process; ribose phosphate diphosphokinase activity	kinase activity; magnesium ion binding; ribose phosphate diphosphokinase activity		GO:0016301; GO:0000287; GO:0009165; GO:0004749	2	8	0.19	1.73
B7PQ21	B7PQ21_IXOSC	IscW_ISCW019100	DEAD box ATP-dependent RNA helicase, putative (Fragment)	Ixodes scapularis (Black-legged tick) (Deer tick)		ATP-dependent helicase activity	ATP binding; ATP-dependent helicase activity; nucleic acid binding		GO:0005524; GO:0008026; GO:0003676	2	2	0.25	0.25
B7PUI6	B7PUI6_IXOSC	IscW_ISCW007915	ABC transporter, putative (EC 1.3.1.74) (Fragment)	Ixodes scapularis (Black-legged tick) (Deer tick)		2-alkenal reductase [NAD(P)] activity; ATPase activity, coupled to transmembrane movement of substances	2-alkenal reductase [NAD(P)] activity; ATPase activity, coupled to transmembrane movement of substances; ATP binding	integral component of membrane	GO:0032440; GO:0005524; GO:0042626; GO:0016021	2	3	0.36	0.08
B7Q2Y6	B7Q2Y6_IXOSC	IscW_ISCW008741	26S proteasome regulatory complex, ATPase RPT6, putative (EC 3.6.4.3) (Fragment)	Ixodes scapularis (Black-legged tick) (Deer tick)		microtubule-severing ATPase activity; protein catabolic process	ATP binding; microtubule-severing ATPase activity	cytoplasm; proteasome complex	GO:0005524; GO:0005737; GO:0008568; GO:0000502; GO:0030163	3	2	0.27	0.17
B7Q349	B7Q349_IXOSC	IscW_ISCW020299	Elongation factor 1-alpha	Ixodes scapularis (Black-legged tick) (Deer tick)		GTPase activity; nucleotidyltransferase activity; translation elongation factor activity	GTPase activity; GTP binding; nucleotidyltransferase activity; translation elongation factor activity	cytoplasm	GO:0005525; GO:0003924; GO:0005737; GO:0016779; GO:0003746	8	4	2.42	0.37
B7Q3I5	B7Q3I5_IXOSC	IscW_ISCW009590	Putative uncharacterized protein (Fragment)	Ixodes scapularis (Black-legged tick) (Deer tick)			nucleotide binding; RNA binding		GO:0003723; GO:0000166	3	3	0.15	0.21
B7Q5G8	B7Q5G8_IXOSC	IscW_ISCW021585	Spectrin beta chain, putative (EC 3.1.3.48)	Ixodes scapularis (Black-legged tick) (Deer tick)		protein tyrosine phosphatase activity	phospholipid binding; protein tyrosine phosphatase activity; structural constituent of cytoskeleton	spectrin	GO:0005543; GO:0004725; GO:0008091; GO:0005200	8	8	1.54	1.54
B7Q9C2	B7Q9C2_IXOSC	IscW_ISCW010968	Calcium-transporting ATPase (EC 3.6.3.8)	Ixodes scapularis (Black-legged tick) (Deer tick)		calcium-transporting ATPase activity	ATP binding; calcium-transporting ATPase activity; metal ion binding	integral component of membrane	GO:0005524; GO:0005388; GO:0016021; GO:0046872	4	2	0.11	0.06
B7QA40	B7QA40_IXOSC	IscW_ISCW024803	60S ribosomal protein L23, putative	Ixodes scapularis (Black-legged tick) (Deer tick)		translation	nucleotide binding; structural constituent of ribosome	ribosome	GO:0000166; GO:0005840; GO:0003735; GO:0006412	5	2	1.38	0.51
B7QC85	B7QC85_IXOSC	IscW_ISCW022766	Tumor rejection antigen (Gp96), putative (Fragment)	Ixodes scapularis (Black-legged tick) (Deer tick)		protein folding; response to stress	ATP binding		GO:0005524; GO:0006457; GO:0006950	5	7	0.95	1.46
B7QCK2	B7QCK2_IXOSC	IscW_ISCW011988	ATP synthase subunit alpha	Ixodes scapularis (Black-legged tick) (Deer tick)		ATP hydrolysis coupled proton transport; ATP synthesis coupled proton transport; proton-transporting ATPase activity, rotational mechanism; proton-transporting ATP synthase activity, rotational mechanism	ATP binding; proton-transporting ATPase activity, rotational mechanism; proton-transporting ATP synthase activity, rotational mechanism	proton-transporting ATP synthase complex, catalytic core F(1)	GO:0005524; GO:0015991; GO:0015986; GO:0046933; GO:0045261; GO:0046961	13	10	2.22	1.33
B7QE46	B7QE46_IXOSC	IscW_ISCW012509	ATP synthase subunit beta (EC 3.6.3.14)	Ixodes scapularis (Black-legged tick) (Deer tick)		ATP hydrolysis coupled proton transport; ATP synthesis coupled proton transport; proton-transporting ATP synthase activity, rotational mechanism	ATP binding; proton-transporting ATP synthase activity, rotational mechanism	proton-transporting ATP synthase complex, catalytic core F(1)	GO:0005524; GO:0015991; GO:0015986; GO:0046933; GO:0045261	8	9	1.39	0.88
B7QFX7	B7QFX7_IXOSC	IscW_ISCW021969	RAB-9 and, putative (EC 3.1.4.12)	Ixodes scapularis (Black-legged tick) (Deer tick)		protein transport; small GTPase mediated signal transduction; sphingomyelin phosphodiesterase activity	GTP binding; sphingomyelin phosphodiesterase activity		GO:0005525; GO:0015031; GO:0007264; GO:0004767	11	7	4.04	1.15
B7QI01	B7QI01_IXOSC	IscW_ISCW014265	Hsp90 protein, putative	Ixodes scapularis (Black-legged tick) (Deer tick)		protein folding; response to stress	ATP binding		GO:0005524; GO:0006457; GO:0006950	16	21	1.17	3.03
B7QI53	B7QI53_IXOSC	IscW_ISCW014211	Apoptosis-promoting RNA-binding protein TIA-1/TIAR, putative	Ixodes scapularis (Black-legged tick) (Deer tick)			nucleotide binding; RNA binding		GO:0003723; GO:0000166	3	8	0.14	0.64
B7QIB6	B7QIB6_IXOSC	IscW_ISCW023654	GTP-binding nuclear protein RAN1, putative (EC 3.1.4.12)	Ixodes scapularis (Black-legged tick) (Deer tick)		GTPase activity; intracellular protein transport; nucleocytoplasmic transport; small GTPase mediated signal transduction; sphingomyelin phosphodiesterase activity	GTPase activity; GTP binding; sphingomyelin phosphodiesterase activity		GO:0005525; GO:0003924; GO:0006886; GO:0006913; GO:0007264; GO:0004767	3	6	0.57	1.83
B7QIG3	B7QIG3_IXOSC	IscW_ISCW014575	Electron transfer flavoprotein, alpha subunit, putative (Fragment)	Ixodes scapularis (Black-legged tick) (Deer tick)			electron carrier activity; flavin adenine dinucleotide binding		GO:0009055; GO:0050660	2	2	0.54	0.57
B7QIJ3	B7QIJ3_IXOSC	IscW_ISCW023109	Quinone oxidoreductase, putative (EC 1.6.5.5) (Fragment)	Ixodes scapularis (Black-legged tick) (Deer tick)		NADPH:quinone reductase activity	NADPH:quinone reductase activity; zinc ion binding		GO:0003960; GO:0008270	3	3	0.53	0.27
B7QJH6	B7QJH6_IXOSC	IscW_ISCW013566	Alpha-actinin, putative (EC 1.3.1.74) (EC 3.1.3.48)	Ixodes scapularis (Black-legged tick) (Deer tick)		2-alkenal reductase [NAD(P)] activity; actin crosslink formation; actin filament bundle assembly; protein tyrosine phosphatase activity	2-alkenal reductase [NAD(P)] activity; calcium ion binding; protein tyrosine phosphatase activity		GO:0032440; GO:0051764; GO:0051017; GO:0005509; GO:0004725	15	12	1.06	0.98
B7QKE4	B7QKE4_IXOSC	IscW_ISCW023707	Glycerol-3-phosphate dehydrogenase (EC 1.1.5.3)	Ixodes scapularis (Black-legged tick) (Deer tick)		glycerol-3-phosphate metabolic process; sn-glycerol-3-phosphate:ubiquinone-8 oxidoreductase activity	calcium ion binding; sn-glycerol-3-phosphate:ubiquinone-8 oxidoreductase activity	glycerol-3-phosphate dehydrogenase complex	GO:0005509; GO:0009331; GO:0006072; GO:0052591	2	2	0.08	0.18
B7QMV1	B7QMV1_IXOSC	IscW_ISCW015380	Elongation factor, putative	Ixodes scapularis (Black-legged tick) (Deer tick)		GTPase activity; translation elongation factor activity	GTPase activity; GTP binding; translation elongation factor activity		GO:0005525; GO:0003924; GO:0003746	9	16	0.88	2.22
D3PGA2	D3PGA2_LEPSM	UAP56	Spliceosome RNA helicase BAT1	Lepeophtheirus salmonis (Salmon louse)		helicase activity	ATP binding; helicase activity; nucleic acid binding		GO:0005524; GO:0004386; GO:0003676	3	3	0.32	0.45
D4P967	D4P967_ORNMO		Enolase	Ornithodoros moubata (Soft tick) (Argasid tick)		glycolytic process; phosphopyruvate hydratase activity	magnesium ion binding; phosphopyruvate hydratase activity	phosphopyruvate hydratase complex	GO:0006096; GO:0000287; GO:0004634; GO:0000015	2	2	0.28	0.14
E1ZYZ0	E1ZYZ0_CAMFO	EAG_08477	Ras-related protein Rab-5C	Camponotus floridanus (Florida carpenter ant)		protein transport; small GTPase mediated signal transduction	GTP binding		GO:0005525; GO:0015031; GO:0007264	2	3	0.3	0.49
E9GYM5	E9GYM5_DAPPU	DAPPUDRAFT_306806	T-complex protein 1 subunit gamma	Daphnia pulex (Water flea)		protein folding	ATP binding	cytoplasm	GO:0005524; GO:0005737; GO:0006457	3	3	0.17	0.33
F0J8P3	F0J8P3_AMBVA		HSP70 family member (Fragment)	Amblyomma variegatum (Tropical bont tick)			ATP binding		GO:0005524	12	11	7.23	3.54
F0J8S6	F0J8S6_AMBVA		FKBP-type peptidyl-prolyl cis-trans isomerase (Fragment)	Amblyomma variegatum (Tropical bont tick)		isomerase activity; protein folding	calcium ion binding; isomerase activity		GO:0005509; GO:0016853; GO:0006457	3	2	0.35	0.26
F0J9Z3	F0J9Z3_AMBVA		RAS oncogene family member RAB1	Amblyomma variegatum (Tropical bont tick)		protein transport; small GTPase mediated signal transduction	GTP binding		GO:0005525; GO:0015031; GO:0007264	6	6	1.57	1.94
F0JA52	F0JA52_AMBVA		GTPase Rab18	Amblyomma variegatum (Tropical bont tick)		protein transport; small GTPase mediated signal transduction	GTP binding		GO:0005525; GO:0015031; GO:0007264	2	2	0.51	0.51
F0JA75	F0JA75_AMBVA		Ras-related GTPase	Amblyomma variegatum (Tropical bont tick)		GTP catabolic process; small GTPase mediated signal transduction	GTP binding	membrane	GO:0005525; GO:0006184; GO:0016020; GO:0007264	2	5	0.24	1.43
F1L8Q9	F1L8Q9_ASCSU	ASU_03531	60S ribosomal protein L8 (60s ribosomal protein l8)	Ascaris suum (Pig roundworm) (Ascaris lumbricoides)		translation	RNA binding; structural constituent of ribosome	large ribosomal subunit	GO:0003723; GO:0015934; GO:0003735; GO:0006412	4	5	0.56	0.74
G6CYQ3	G6CYQ3_DANPL	KGM_22167	Delta-aminolevulinic acid dehydratase (EC 4.2.1.24)	Danaus plexippus (Monarch butterfly)		porphobilinogen synthase activity; porphyrin-containing compound biosynthetic process	ATP binding; metal ion binding; porphobilinogen synthase activity		GO:0005524; GO:0046872; GO:0004655; GO:0006779	15	12	0.88	0.53
J9K5P5	J9K5P5_ACYPI	LOC100168244	Uncharacterized protein	Acyrthosiphon pisum (Pea aphid)		motor activity	ATP binding; motor activity	myosin complex	GO:0005524; GO:0003774; GO:0016459	2	5	0.63	0.99
K7JBS6	K7JBS6_NASVI	LOC100115516	Pyruvate carboxylase (EC 6.4.1.1)	Nasonia vitripennis (Parasitic wasp)		biotin carboxylase activity; gluconeogenesis; pyruvate carboxylase activity	ATP binding; biotin carboxylase activity; DNA binding; metal ion binding; pyruvate carboxylase activity		GO:0005524; GO:0003677; GO:0004075; GO:0006094; GO:0046872; GO:0004736	2	2	0.1	0.05
O61287	O61287_CIOSA	CsCdc42	CsCDC42	Ciona savignyi (Pacific transparent sea squirt)		small GTPase mediated signal transduction	GTP binding	intracellular; membrane	GO:0005525; GO:0005622; GO:0016020; GO:0007264	3	4	0.54	0.77
O99806	O99806_IXOHE		Cytochrome c oxidase subunit 1 (EC 1.9.3.1)	Ixodes hexagonus (Hedgehog tick) (Pholeoixodes hexagonus)	PATHWAY: Energy metabolism; oxidative phosphorylation. {ECO:0000256|RuleBase:RU000369}.	aerobic respiration; cytochrome-c oxidase activity; oxidative phosphorylation	cytochrome-c oxidase activity; heme binding; iron ion binding	integral component of membrane; mitochondrial inner membrane; respiratory chain	GO:0009060; GO:0004129; GO:0020037; GO:0016021; GO:0005506; GO:0005743; GO:0006119; GO:0070469	2	2	0.12	0.38
Q09JE3	Q09JE3_ARGMO		Superoxide dismutase [Cu-Zn] (EC 1.15.1.1)	Argas monolakensis (Mono lake bird tick)		superoxide dismutase activity	metal ion binding; superoxide dismutase activity		GO:0046872; GO:0004784	3	3	1.87	1.36
Q0PZI5	Q0PZI5_CALSI		Eukaryotic initiation factor 4A	Callinectes sapidus (Blue crab)		ATP-dependent helicase activity; translation initiation factor activity	ATP binding; ATP-dependent helicase activity; translation initiation factor activity		GO:0005524; GO:0008026; GO:0003743	3	2	0.22	0.14
Q4PM03	Q4PM03_IXOSC		40S ribosomal protein S9	Ixodes scapularis (Black-legged tick) (Deer tick)		translation	rRNA binding; structural constituent of ribosome	small ribosomal subunit	GO:0019843; GO:0015935; GO:0003735; GO:0006412	6	7	2.48	2.02
Q4PM26	Q4PM26_IXOSC	IscW_ISCW016148	40S ribosomal protein S15, putative (Ribosomal protein S15)	Ixodes scapularis (Black-legged tick) (Deer tick)		translation	RNA binding; structural constituent of ribosome	small ribosomal subunit	GO:0003723; GO:0015935; GO:0003735; GO:0006412	5	4	2.46	0.98
Q4PM63	Q4PM63_IXOSC	IscW_ISCW019496	Histone H2B	Ixodes scapularis (Black-legged tick) (Deer tick)			DNA binding	nucleosome; nucleus	GO:0003677; GO:0000786; GO:0005634	8	9	13.5	7.63
Q4PM87	Q4PM87_IXOSC		Nonmuscle myosin essential light chain	Ixodes scapularis (Black-legged tick) (Deer tick)			calcium ion binding		GO:0005509	2	2	0.45	0.45
Q4U334	Q4U334_DERVA		40S ribosomal protein S24	Dermacentor variabilis (American dog tick)		translation	nucleotide binding; structural constituent of ribosome	ribosome	GO:0000166; GO:0005840; GO:0003735; GO:0006412	2	2	0.48	0.48
Q64K83	Q64K83_9ACAR		Calreticulin	Ixodes minor		protein folding	calcium ion binding	endoplasmic reticulum	GO:0005509; GO:0005783; GO:0006457	5	2	0.84	0.35
Q86G64	Q86G64_DERVA		40S ribosomal protein S5	Dermacentor variabilis (American dog tick)		translation	RNA binding; structural constituent of ribosome	small ribosomal subunit	GO:0003723; GO:0015935; GO:0003735; GO:0006412	7	7	1.53	1.53
Q86G67	Q86G67_DERVA		26S proteasome regulatory subunit	Dermacentor variabilis (American dog tick)		hydrolase activity; protein catabolic process	ATP binding; hydrolase activity	cytoplasm; proteasome complex	GO:0005524; GO:0005737; GO:0016787; GO:0000502; GO:0030163	2	3	0.23	0.39
Q8AW05	Q8AW05_DANRE	ddx39aa ddx39a	DEAD (Asp-Glu-Ala-Asp) box polypeptide 39a (Ddx39a protein) (Uncharacterized protein)	Danio rerio (Zebrafish) (Brachydanio rerio)		helicase activity	ATP binding; helicase activity; nucleic acid binding		GO:0005524; GO:0004386; GO:0003676	2	3	0.17	0.27
Q8T8P6	Q8T8P6_LOCMI		Translation elongation factor-1 gamma	Locusta migratoria (Migratory locust)		translation elongation factor activity	translation elongation factor activity		GO:0003746	3	5	0.22	0.68
R7VEM1	R7VEM1_CAPTE	CAPTEDRAFT_224610	Uncharacterized protein	Capitella teleta (Polychaete worm)		ATP-dependent helicase activity	ATP binding; ATP-dependent helicase activity; nucleic acid binding		GO:0005524; GO:0008026; GO:0003676	4	2	0.15	0.07
T1EEU9	T1EEU9_HELRO	HELRODRAFT_109564	Uncharacterized protein	Helobdella robusta (Californian leech)		methyltransferase activity; rRNA processing; tRNA processing	methyltransferase activity; RNA binding		GO:0003723; GO:0008168; GO:0006364; GO:0008033	2	2	0.21	0.21
										578	491	105.79	85.68
Electron carrier activity
O99806	O99806_IXOHE		Cytochrome c oxidase subunit 1 (EC 1.9.3.1)	Ixodes hexagonus (Hedgehog tick) (Pholeoixodes hexagonus)	PATHWAY: Energy metabolism; oxidative phosphorylation. {ECO:0000256|RuleBase:RU000369}.	aerobic respiration; cytochrome-c oxidase activity; oxidative phosphorylation	cytochrome-c oxidase activity; heme binding; iron ion binding	integral component of membrane; mitochondrial inner membrane; respiratory chain	GO:0009060; GO:0004129; GO:0020037; GO:0016021; GO:0005506; GO:0005743; GO:0006119; GO:0070469	2	2	0.12	0.38
B7QIG3	B7QIG3_IXOSC	IscW_ISCW014575	Electron transfer flavoprotein, alpha subunit, putative (Fragment)	Ixodes scapularis (Black-legged tick) (Deer tick)			electron carrier activity; flavin adenine dinucleotide binding		GO:0009055; GO:0050660	2	2	0.54	0.57
										4	4	0.66	0.95
Antioxidant activity
A6NA14	A6NA14_ORNPR		Truncated peroxiredoxin (Fragment)	Ornithodoros parkeri (Soft tick) (Argasid tick)		peroxiredoxin activity	peroxiredoxin activity		GO:0051920	3	3	0.55	0.55
A6N9S1	A6N9S1_ORNPR		Thioredoxin peroxidase	Ornithodoros parkeri (Soft tick) (Argasid tick)		peroxidase activity; peroxiredoxin activity	peroxidase activity; peroxiredoxin activity		GO:0004601; GO:0051920	6	3	1.5	0.54
Q09JE3	Q09JE3_ARGMO		Superoxide dismutase [Cu-Zn] (EC 1.15.1.1)	Argas monolakensis (Mono lake bird tick)		superoxide dismutase activity	metal ion binding; superoxide dismutase activity		GO:0046872; GO:0004784	3	3	1.87	1.36
										12	9	3.92	2.45
Enzyme regulator activity
A0A067QX83	A0A067QX83_ZOONE	L798_11939	26S proteasome non-ATPase regulatory subunit 2	Zootermopsis nevadensis (Dampwood termite)		enzyme regulator activity; regulation of protein catabolic process	enzyme regulator activity	proteasome complex	GO:0030234; GO:0000502; GO:0042176	3	5	0.38	0.92
										3	5	0.38	0.92
